# Supplementary material for: Elongator and codon bias regulate protein levels in mammalian peripheral neurons
Source: Nat Commun. 2018 Mar 1;9:889. doi: 10.1038/s41467-018-03221-z (PMC5832791; doi:10.1038/s41467-018-03221-z)
Supplement: Supplementary file 4 — Supplementary Data 1 [file 41467_2018_3221_MOESM4_ESM.xlsx]

## Sheet: Sheet1
Supplementary Data 1. Proteome data for all normally transcribed genes (transcript fold change <1.5 and > -1.5) and codon usage for Lys, Gln, and Glu
Protein ID	Gene name	Description	Protein IKAP CKO DRG pool log10 intensity	Protein Control DRG pool log10 intensity	Protein FC	Transcript FC	Total Codons	Total AA ending codons (AAA + CAA + GAA)	Total AG ending codons (AAG + CAG + GAG)	AA/AG	CCDS ID
Q8R3W2	0610009B22Rik	MCG6979, isoform CRA_a	8.04747	8.78717	-5.49168	1.00721	141	14	6	2.33333	CCDS36149.1
D3Z687	0610010K14Rik	Protein 0610010K14Rik	8.15057	7.92595	1.67735	1.13948	192	9	23	0.391304	CCDS48834.1
D3YVR9	1110004F10Rik	MCG7316, isoform CRA_b	8.90791	8.82794	1.20218	-1.06319	182	19	24	0.791667	CCDS21766.1
J3KMS8	1110059E24Rik	Protein 1110059E24Rik	8.18952	7.99927	1.54974	-1.08919	156	20	24	0.833333	CCDS29699.1
D3Z6F6	1700001C02Rik	Protein 1700001C02Rik	7.37582	8.36638	-9.78506	1.00533	201	5	24	0.208333	CCDS19158.1
A2AKE5	1700003F12Rik	Protein 1700003F12Rik	8.35921	7.32558	10.8052	-1.06291	198	7	29	0.241379	CCDS16933.1
E9Q9Y3	1700008F21Rik	Protein 1700008F21Rik	8.76725	9.14194	-2.3697	-1.09429	382	73	42	1.7381	CCDS52713.1
Q7TPG0	1700010I14Rik	GI:13385330	9.63158	9.50101	1.35075	-1.09126	494	49	84	0.583333	CCDS28385.2
Q9DAF1	1700012A03Rik	Protein 1700012A03Rik	7.84008	8.78461	-8.8011	-1.01162	131	6	23	0.26087	CCDS19984.1
Q9DAC6	1700013G24Rik	Protein 1700013G24Rik	8.51221	7.09939	25.8718	-1.10313	287	16	22	0.727273	CCDS18818.1
Q9DAA5	1700016D06Rik	Protein 1700016D06Rik	8.18487	7.25616	8.48619	-1.109	167	22	21	1.04762	CCDS40221.1
B9EKK8	1700017B05Rik	Uncharacterized protein	8.58647	8.67542	-1.2273	-1.1251	1024	40	100	0.4	CCDS23219.1
A0A087WPJ1	1700017N19Rik	Protein 1700017N19Rik	8.23226	7.40493	6.71942	-1.08735	416	54	37	1.45946	CCDS36047.1
Q9DA81	1700018C11Rik	Protein 1700018C11Rik	8.43608	7.34484	12.3378	-1.10423	111	11	15	0.733333	CCDS18262.1
D3Z316	1700021F05Rik	Protein 1700021F05Rik	9.37931	9.30627	1.18315	1.12192	241	22	36	0.611111	CCDS23820.1
Q8K3D0	1700025G04Rik	ENSMUSG00000073540 protein	7.9379	6.70514	17.091	1.05618	122	27	11	2.45455	CCDS35737.1
E9PY36	1700029H14Rik	Protein 1700029H14Rik	7.6272	7.58422	1.10402	-1.06107	238	14	46	0.304348	CCDS52488.1
B9EHE0	1700030J22Rik	RIKEN cDNA 1700030J22	8.77143	8.64869	1.3266	-1.19995	410	40	47	0.851064	CCDS22695.1
E9Q7C0	1700030K09Rik	Protein 1700030K09Rik	9.62129	9.01278	4.05986	-1.00237	642	37	75	0.493333	CCDS22414.1
Q9D2T6	1700034E13Rik	Protein 1700034E13Rik	7.92244	6.99677	8.42701	-1.04163	109	14	7	2	CCDS29249.1
F8WIU1	1700037H04Rik	Protein 1700037H04Rik	8.152	7.74834	2.53314	-1.43592	175	7	21	0.333333	CCDS16756.1
H3BL98	1700039E15Rik	Transporter	7.41613	7.51694	-1.2613	-1.0194	424	19	35	0.542857	CCDS21238.1
Q3UVF6	1700049G17Rik	Protein 1700049G17Rik	9.63852	7.8297	64.3901	1.03669	753	90	99	0.909091	CCDS21032.1
Q08EE8	1700061G19Rik	Protein 1700061G19Rik	9.11564	7.77536	21.8918	1.02925	706	30	85	0.352941	CCDS37666.1
Q80ZT5	1700067P10Rik	1700067P10Rik protein	7.8384	8.30508	-2.92875	-1.04796	184	11	22	0.5	CCDS28857.1
Q9D9G7	1700074P13Rik	1700074P13Rik protein	7.80538	8.08642	-1.91001	1.08119	252	24	10	2.4	CCDS20041.1
Q9D9G6	1700080E11Rik	Putative uncharacterized protein	7.86616	9.63238	-58.3735	-1.10148	207	13	18	0.722222	CCDS23463.1
B7ZMP0	1700088E04Rik	1700088E04Rik protein	8.12958	8.3008	-1.48324	1.03114	217	25	26	0.961538	CCDS27633.1
Q9D9C0	1700109H08Rik	Protein 1700109H08Rik	7.8411	9.14047	-19.9236	-1.03756	211	26	18	1.44444	CCDS39001.1
Q3U699	1810043G02Rik	Protein 1810043G02Rik	8.04072	8.85993	-6.59504	-1.03321	250	7	35	0.2	CCDS35954.1
Q6YI28	2210407C18Rik	EP1	8.87681	9.03615	-1.44325	-1.16	221	22	13	1.69	CCDS24736.1
G5E8E3	2310022A10Rik	Protein 2310022A10Rik	8.49088	9.10239	-4.08801	1.21765	414	14	55	0.254545	CCDS21026.1
E9QM90	2310035C23Rik	Protein 2310035C23Rik	9.40939	9.52038	-1.29118	-1.23334	1217	114	94	1.21277	CCDS15206.1
B1ATA0	2310067B10Rik	Protein 2310067B10Rik	9.18989	9.02507	1.46157	1.05	1361	35	155	0.23	CCDS25646.1
Q3TE80	2410002F23Rik	Protein 2410002F23Rik	8.52344	8.68197	-1.44055	-1.07304	285	10	36	0.277778	CCDS52228.1
D3YW29	2610020H08Rik	Protein 2610020H08Rik	8.12743	7.94131	1.53504	-1.16201	480	44	53	0.830189	CCDS21787.1
Q8BGR1	2610034M16Rik	MCG20355	9.13138	8.32906	6.34335	-1.53226	1239	124	119	1.04202	CCDS37673.1
A2A799	2610305D13Rik	Protein 2610305D13Rik	8.50424	7.64557	7.2222	1.05009	408	68	37	1.83784	CCDS59663.1
Q4VA29	2700060E02Rik	MCG140066	9.41119	9.5256	-1.30141	1.14995	245	24	24	1	CCDS26839.1
F6T4X0	2700081O15Rik	Protein 2700081O15Rik	8.11299	7.68738	2.66443	-1.06293	679	17	89	0.191011	CCDS29524.2
Q9CSU7	2810004N23Rik	Putative uncharacterized protein	9.03853	7.718	20.9186	1.2069	282	36	48	0.75	CCDS22775.1
Q8BIB6	2810021J22Rik	Protein 2810021J22Rik	8.29779	9.18097	-7.64154	-1.11725	540	44	71	0.619718	CCDS24751.1
D3YZ60	2810428I15Rik	Protein 2810428I15Rik	7.45536	7.95287	-3.1442	-1.14274	170	11	25	0.44	CCDS22370.1
Q9CZ70	3110001I22Rik	MCG129801, isoform CRA_a	8.46339	8.3586	1.27289	-1.09549	313	45	28	1.60714	CCDS37260.1
Q3TDI7	3110040N11Rik	RIKEN cDNA 3110040N11, isoform CRA_d	7.89689	7.7067	1.54948	-1.1698	127	12	19	0.631579	CCDS40010.1
Q921P1	3110057O12Rik	3110057O12Rik protein	7.43965	7.91647	-2.99793	1.01045	465	43	29	1.48276	CCDS38422.2
B6ZLR4	3300002I08Rik	Zinc-finger protein in podocyte III	7.63244	8.8043	-14.8546	-1.20292	148	5	9	0.555556	CCDS50740.1
Q9D6C3	3830403N18Rik	MCG113545, isoform CRA_a	7.31776	8.65054	-21.5171	-1.1129	209	41	23	1.78261	CCDS30141.1
Q8BQJ2	3830417A13Rik	Protein 3830417A13Rik	8.35158	8.21179	1.37971	-1.0356	304	19	36	0.527778	CCDS30166.1
E9Q1Z0	4732456N10Rik	Protein 4732456N10Rik	9.53318	8.59815	8.61063	-1.04832	539	21	84	0.25	CCDS27855.1
D3Z1F7	4833439L19Rik	Protein 4833439L19Rik	7.55793	8.58166	-10.5618	-1.41966	304	17	37	0.459459	CCDS26529.1
B9EKK1	4921501E09Rik	Uncharacterized protein	8.85545	7.83333	10.5224	-1.11981	909	79	97	0.814433	CCDS28624.1
Q8CET2	4921504E06Rik	Protein 4921504E06Rik	9.2067	9.27792	-1.17819	1.00472	561	76	69	1.10145	CCDS15716.1
Q3TT91	4921507P07Rik	Putative uncharacterized protein	9.10615	8.19807	8.0924	-1.24246	589	55	49	1.12245	CCDS20132.1
Q8CET0	4921517D22Rik	Protein 4921517D22Rik	8.02337	7.58865	2.72093	1.06354	270	19	30	0.633333	CCDS36688.1
Q3V0A7	4930402H24Rik	Protein 4930402H24Rik	8.89304	8.89108	1.00454	1.13235	1180	74	114	0.649123	CCDS16750.1
B2RX57	4930415L06Rik	4932429P05Rik protein	8.03061	7.72917	2.00186	-1.07638	814	124	47	2.6383	CCDS53129.1
Q05AC5	4930430A15Rik	Protein 4930430A15Rik	8.88789	7.619	18.5734	-1.00192	486	60	34	1.76471	CCDS16514.1
B2RX47	4930433I11Rik	Protein 4930433I11Rik	7.71162	8.30144	-3.88884	-1.06048	633	53	75	0.706667	CCDS52207.1
Q9D583	4930503E14Rik	MCG118290	8.28091	7.98921	1.95751	-1.03808	178	22	20	1.1	CCDS36890.1
G8CZ89	4930503L19Rik	4930503L19Rik isoform 14 transcript variant 23	8.57871	7.51632	11.545	1.02213	527	53	49	1.08163	CCDS29333.1
Q9CPT7	4930519G04Rik	Protein 4930519G04Rik	9.2533	9.08978	1.45721	-1.08532	206	20	30	0.666667	CCDS19574.1
Q9CR99	4930544G11Rik	Protein 4930544G11Rik	9.12415	8.92468	1.58296	-1.1851	194	17	19	0.894737	CCDS51801.1
Q99PA7	4930550L24Rik	MCG117379	8.36658	8.05879	2.03139	-1.07183	321	23	46	0.5	CCDS40985.1
Q9CUG6	4930563D23Rik	Putative uncharacterized protein	7.55724	7.56086	-1.00838	-1.07921	252	13	30	0.433333	CCDS28335.1
A2RSL7	4931406B18Rik	Protein 4931406B18Rik	8.78151	8.74425	1.08959	-1.08	368	27	20	1.35	CCDS21172.1
Q8C5X1	4931406P16Rik	Protein 4931406P16Rik	8.64591	8.75063	-1.27268	1.37874	1060	61	130	0.469231	CCDS21139.1
E9PWP9	4931408C20Rik	Protein 4931408C20Rik	6.99725	7.84337	-7.01646	-1.03	1382	123	136	0.9	CCDS14856.1
Q3TR30	4931414P19Rik	Putative uncharacterized protein	6.53463	8.5086	-94.1826	-1.04148	542	33	68	0.485294	CCDS27094.1
Q8C0S0	4932411N23Rik	Protein 4932411N23Rik	8.42381	7.57287	7.09472	1.00325	471	66	39	1.69231	CCDS30382.1
Q8CEQ9	4932414N04Rik	Protein 4932414N04Rik	8.15591	8.28059	-1.33253	-1.15739	753	111	81	1.37037	CCDS50598.1
Q8C5V8	4932418E24Rik	Protein 4932418E24Rik	8.0166	7.43303	3.83328	-1.06256	959	55	120	0.458333	CCDS50539.1
Q8BHX0	4933402J07Rik	Protein 4933402J07Rik	9.51953	8.60991	8.1212	1.02042	271	16	54	0.296296	CCDS52626.1
Q8C5U0	4933409G03Rik	Protein 4933409G03Rik	7.32629	7.22617	1.25928	-1.07141	321	47	46	1.02174	CCDS16085.1
Q9D420	4933421I07Rik	Protein 4933421I07Rik	8.60396	7.69573	8.09524	-1.00253	215	13	24	0.541667	CCDS52217.1
Q3V061	4933422H20Rik	Protein 4933422H20Rik	8.23059	8.84944	-4.15765	1.03114	625	21	90	0.233333	CCDS36372.1
Q9D3Z8	4933425L06Rik	Protein 4933425L06Rik	10.7336	10.8261	-1.23734	-1.05112	586	51	44	1.15909	CCDS26755.1
F2Z444	4933427D14Rik	Protein 4933427D14Rik	7.95645	7.82219	1.36227	1.07218	960	106	116	0.913793	CCDS24979.1
F8SH02	4933436I01Rik	Putative uncharacterized protein 4933436I01Rik	8.44948	8.7261	-1.89068	-1.15445	430	72	63	1.14286	CCDS30170.1
E9Q4E0	5031410I06Rik	Protein 5031410I06Rik	9.35473	9.58096	-1.68356	-1.2032	268	24	54	0.444444	CCDS51443.1
F8WGX2	5031414D18Rik	Protein 5031414D18Rik	7.96007	8.4143	-2.84597	1.00371	676	42	70	0.6	CCDS36977.1
I3PQX0	5730508B09Rik	RIKEN cDNA 5730508B09	9.12644	7.86625	18.205	-1.11283	132	10	13	0.769231	CCDS17829.1
F6QNL9	5830415F09Rik	Protein 5830415F09Rik	6.79347	7.4435	-4.46715	-1.03259	489	27	54	0.5	CCDS18148.1
E9QPW4	5830418K08Rik	Protein 5830418K08Rik	9.06381	8.97968	1.21376	1.00442	2381	328	261	1.2567	CCDS52727.1
Q3V2J1	6430531B16Rik	Protein 6430531B16Rik	7.58083	8.60372	-10.5414	1.06572	308	12	38	0.315789	CCDS40172.1
E0CXF7	8430419L09Rik	Protein 8430419L09Rik	7.90291	8.14372	-1.74102	-1.11	625	25	52	0.48	CCDS39681.1
Q8C5D3	9030025P20Rik	Protein Ermard	7.92617	8.20386	-1.89534	-1.03843	439	28	37	0.756757	CCDS49960.1
I1E4X5	9030624J02Rik	Protein 9030624J02Rik	8.2197	8.10571	1.30014	1.13997	992	47	116	0.405172	CCDS21776.2
H3BIW7	9130401M01Rik	Protein 9130401M01Rik	8.01816	8.34951	-2.14465	-1.08134	373	27	55	0.490909	CCDS37078.1
E9PUJ3	9330182L06Rik	Protein 9330182L06Rik	8.48575	8.79311	-2.02934	-1.12768	1029	72	89	0.808989	CCDS19089.1
A7E1Z3	9430007A20Rik	9430007A20Rik protein	7.64454	8.07614	-2.70145	-1.0741	408	13	32	0.40625	CCDS51366.1
E9PVG8	9530053A07Rik	Protein 9530053A07Rik	8.02202	7.322	5.01216	-1.02033	2582	117	213	0.549296	CCDS52160.1
Q8BT40	9530077C05Rik	Putative uncharacterized protein	8.2629	7.5024	5.76101	-1.12387	520	41	55	0.745455	CCDS40563.1
E9PUH0	A430005L14Rik	Protein A430005L14Rik	7.60694	7.93883	-2.14729	-1.09996	231	14	26	0.538462	CCDS19003.1
Q14BT6	A4gnt	Alpha-1,4-N-acetylglucosaminyltransferase	9.48027	7.96282	32.9192	-1.04539	342	18	31	0.580645	CCDS40740.1
E9Q422	A530032D15Rik	Protein A530032D15Rik	9.1156	7.83551	19.0587	1.00889	212	21	32	0.65625	CCDS15107.1
Q4QQP3	A530054K11Rik	Protein A530054K11Rik	9.42508	8.89388	3.39784	-1.05343	974	113	117	0.965812	CCDS26617.1
E9Q5J6	A730017C20Rik	Protein A730017C20Rik	7.61332	6.31935	19.6775	-1.02282	194	15	18	0.833333	CCDS29267.2
B2RQF6	A830018L16Rik	A830018L16Rik protein	9.06567	7.23217	68.1553	-1.07359	463	62	43	1.44186	CCDS48219.1
P58742	Aaas	Aladin	8.78757	7.77263	10.3499	-1.16256	547	22	35	0.628571	CCDS27880.1
Q9D2R0	Aacs	Acetoacetyl-CoA synthetase	8.39427	9.07597	-4.80508	-1.46621	673	16	83	0.192771	CCDS19687.1
Q99PG0	Aadac	Arylacetamide deacetylase	9.45455	9.83826	-2.41941	-1.06596	399	33	25	1.32	CCDS17375.1
Q9WVM8	Aadat	Kynurenine/alpha-aminoadipate aminotransferase, mitochondrial	8.99359	7.64502	22.3137	-1.12486	426	37	31	1.19355	CCDS22320.1
Q8BGQ7	Aars	Alanine--tRNA ligase, cytoplasmic	9.44325	9.33337	1.28791	1.4525	969	48	124	0.387097	CCDS40478.1
Q14CH7	Aars2	Alanine--tRNA ligase, mitochondrial	9.28581	8.76667	3.30479	-1.11178	981	28	121	0.231405	CCDS28809.1
Q3THG9	Aarsd1	Alanyl-tRNA editing protein Aarsd1	8.54922	8.0413	3.22046	1.06091	413	20	56	0.357143	CCDS25467.1
Q9CQF6	Aasdhppt	L-aminoadipate-semialdehyde dehydrogenase-phosphopantetheinyl transferase	7.63622	7.72968	-1.24011	-1.01414	310	29	30	0.966667	CCDS22794.1
Q99K67	Aass	Alpha-aminoadipic semialdehyde synthase, mitochondrial	9.81179	9.59077	1.66349	-1.06596	927	76	74	1.02703	CCDS19937.1
Q9JKX4	Aatf	Protein AATF	7.85495	7.83678	1.04272	1.19799	527	55	71	0.774648	CCDS25186.1
P61922	Abat	4-aminobutyrate aminotransferase, mitochondrial	9.57959	9.51935	1.14879	-1.02572	501	24	54	0.444444	CCDS27939.1
P41233	Abca1	ATP-binding cassette sub-family A member 1	9.12483	9.41593	-1.95478	-1.016	2262	107	237	0.451477	CCDS18187.1
Q5SSE9	Abca13	ATP-binding cassette sub-family A member 13	9.66952	9.04238	4.23784	-1.06055	5035	341	418	0.815789	CCDS36110.1
E9Q8F8	Abca14	Protein Abca14	9.38625	9.57119	-1.53089	-1.07031	1684	108	136	0.794118	CCDS40108.1
E9PWH4	Abca15	Protein Abca15	8.63009	8.66565	-1.08531	-1.11822	1669	128	121	1.05785	CCDS40109.1
E9PX95	Abca17	Protein Abca17	9.13012	9.28012	-1.41255	-1.04172	1734	102	167	0.610778	CCDS37485.1
P41234	Abca2	ATP-binding cassette sub-family A member 2	8.92619	9.81061	-7.66342	-1.10332	2434	61	295	0.20678	CCDS15773.1
Q8R420	Abca3	ATP-binding cassette sub-family A member 3	8.71086	8.41003	1.99909	-1.32948	1705	66	189	0.349206	CCDS37486.1
O35600	Abca4	Retinal-specific ATP-binding cassette transporter	8.79861	8.82459	-1.06167	-1.03015	2311	127	219	0.579909	CCDS38617.1
Q8K448	Abca5	ATP-binding cassette sub-family A member 5	7.83644	8.37992	-3.49528	-1.36742	1643	154	125	1.232	CCDS25591.1
Q8K441	Abca6	ATP-binding cassette sub-family A member 6	7.59941	9.95396	-226.23	-1.04077	1625	136	123	1.10569	CCDS25590.1
Q8K442	Abca8a	ATP-binding cassette sub-family A member 8-A	7.67707	8.56803	-7.77963	1.20321	1620	115	143	0.804196	CCDS48974.1
Q8K440	Abca8b	ATP-binding cassette sub-family A member 8-B	9.45769	9.58747	-1.34829	-1.08698	1621	132	136	0.970588	CCDS25587.1
Q8K449	Abca9	ATP-binding cassette sub-family A member 9	8.70584	8.42519	1.90832	1.1068	1624	124	127	0.976378	CCDS25589.1
Q9JI39	Abcb10	ATP-binding cassette sub-family B member 10, mitochondrial	8.93883	8.77331	1.46395	-1.16011	716	20	65	0.307692	CCDS22766.1
J3QNY6	Abcb11	Bile salt export pump	8.9048	9.15434	-1.77641	-1.11158	1322	113	98	1.15306	CCDS16090.1
P21447	Abcb1a	Multidrug resistance protein 1A	8.65755	9.33049	-4.70922	-1.13419	1277	101	117	0.863248	CCDS19084.1
P06795	Abcb1b	Multidrug resistance protein 1B	8.50602	9.15477	-4.45398	1.04427	1277	90	124	0.725806	CCDS19085.1
P21440	Abcb4	Multidrug resistance protein 3	8.59241	9.48731	-7.85053	-1.12991	1277	99	109	0.908257	CCDS19086.1
Q9DC29	Abcb6	ATP-binding cassette sub-family B member 6, mitochondrial	8.39291	8.34124	1.12633	-1.04702	843	27	77	0.350649	CCDS15065.1
Q9CXJ4	Abcb8	ATP-binding cassette sub-family B member 8, mitochondrial	9.21975	9.34613	-1.33775	-1.4578	718	31	68	0.455882	CCDS19118.1
O35379	Abcc1	Multidrug resistance-associated protein 1	9.00213	8.91522	1.22157	-1.10432	1529	48	167	0.287425	CCDS37264.1
Q80WJ6	Abcc12	Multidrug resistance-associated protein 9	8.85826	8.98172	-1.32881	-1.2456	1367	84	119	0.705882	CCDS22502.1
B2RX12	Abcc3	Canalicular multispecific organic anion transporter 2	8.29572	8.44455	-1.40875	-1.0166	1523	44	161	0.273292	CCDS25254.1
Q9R1X5	Abcc5	Multidrug resistance-associated protein 5	8.99213	9.33411	-2.19775	-1.45395	1437	77	151	0.509934	CCDS28045.1
Q9R1S7	Abcc6	Multidrug resistance-associated protein 6	8.17593	7.13332	11.0309	-1.06975	1499	36	153	0.235294	CCDS21272.1
B2RUS7	Abcc8	ATP-binding cassette, sub-family C (CFTR/MRP), member 8	8.23099	7.43503	6.25109	-1.17748	1589	48	169	0.284024	CCDS21275.1
P70170	Abcc9	ATP-binding cassette sub-family C member 9	9.35443	9.21484	1.37911	1.01442	1547	84	135	0.622222	CCDS39696.1
P48410	Abcd1	ATP-binding cassette sub-family D member 1	11.5965	8.88797	511.155	1.24112	737	33	82	0.402439	CCDS30210.1
P55096	Abcd3	ATP-binding cassette sub-family D member 3	9.04632	9.02185	1.05797	-1.02937	660	45	59	0.762712	CCDS17806.1
O89016	Abcd4	ATP-binding cassette sub-family D member 4	7.78904	7.5587	1.69957	-1.37662	607	18	68	0.264706	CCDS26047.1
P61222	Abce1	ATP-binding cassette sub-family E member 1	9.17608	9.26988	-1.24108	1.18611	600	59	55	1.07273	CCDS22438.1
Q6P542	Abcf1	ATP-binding cassette sub-family F member 1	9.21201	9.22237	-1.02415	-1.06272	838	70	175	0.4	CCDS28713.1
Q99LE6	Abcf2	ATP-binding cassette sub-family F member 2	8.7147	8.57999	1.36367	1.07676	629	36	102	0.352941	CCDS19125.1
Q8K268	Abcf3	ATP-binding cassette sub-family F member 3	8.2004	8.65687	-2.86067	-1.14017	710	43	93	0.462366	CCDS28049.1
Q64343	Abcg1	ATP-binding cassette sub-family G member 1	7.53284	7.68076	-1.4058	-1.08058	667	18	63	0.285714	CCDS28602.1
Q7TMS5	Abcg2	ATP-binding cassette sub-family G member 2	7.20031	8.39944	-15.8173	-1.0812	658	45	46	0.978261	CCDS20195.1
Q91WA9	Abcg4	ATP-binding cassette transporter ABCG4	8.40919	8.89496	-3.06034	-1.31397	647	15	69	0.217391	CCDS23101.1
Q99PE8	Abcg5	ATP-binding cassette sub-family G member 5	7.72275	9.13426	-25.7935	-1.07167	653	33	51	0.647059	CCDS29001.1
Q9DBM0	Abcg8	ATP-binding cassette sub-family G member 8	8.09765	7.58161	3.28125	-1.11	674	29	55	0.53	CCDS29002.1
Q9QXM0	Abhd2	Abhydrolase domain-containing protein 2	8.62686	8.52282	1.27069	-1.24411	426	17	50	0.34	CCDS21380.1
Q3U7M5	Abhd4	Abhydrolase domain-containing protein 4	9.05755	8.95458	1.26757	1.14689	356	14	32	0.4375	CCDS56954.1
Q9DBL9	Abhd5	1-acylglycerol-3-phosphate O-acyltransferase ABHD5	9.46312	9.45369	1.02193	-1.15925	352	21	27	0.777778	CCDS23646.1
Q8R2Y0	Abhd6	Monoacylglycerol lipase ABHD6	7.29838	8.07883	-6.03188	-1.1045	123	9	11	0.818182	CCDS26808.1
J3QNK8	Abi1	Abl interactor 1	8.84197	9.06705	-1.6791	-1.21926	482	25	42	0.595238	CCDS38061.1
Q6AXD2	Abi2	Abi2 protein	8.6989	9.36117	-4.5949	-1.12516	447	24	43	0.55814	CCDS14991.1
Q8BYZ1	Abi3	ABI gene family member 3	8.63665	8.14554	3.09818	1.45188	368	11	45	0.244444	CCDS25283.1
Q61258	Abl1	Tyrosine-protein kinase ABL1	9.23072	8.7802	2.82175	-1.03297	1143	56	146	0.383562	CCDS50563.1
E9QK41	Ablim1	Actin-binding LIM protein 1	7.49082	8.55366	-11.557	-1.15541	862	44	93	0.473118	CCDS38027.1
E9PUE7	Abr	Active breakpoint cluster region-related protein	9.75972	9.20473	3.58918	-1.11329	872	36	146	0.246575	CCDS36231.1
Q9QYL7	Abt1	Activator of basal transcription 1	7.80256	7.83552	-1.07885	1.07587	270	15	46	0.326087	CCDS26338.1
Q8BWT1	Acaa2	3-ketoacyl-CoA thiolase, mitochondrial	9.24992	9.27651	-1.06314	-1.0008	398	24	35	0.685714	CCDS29342.1
Q8K370	Acad10	Acyl-CoA dehydrogenase family member 10	7.81736	8.36548	-3.53276	-1.10675	1070	51	113	0.451327	CCDS51643.1
D3YTT4	Acad8	Isobutyryl-CoA dehydrogenase, mitochondrial	8.82677	8.57615	1.78081	-1.20691	414	24	43	0.55814	CCDS40567.1
Q8JZN5	Acad9	Acyl-CoA dehydrogenase family member 9, mitochondrial	9.14464	9.17026	-1.06076	-1.07458	626	40	67	0.597015	CCDS17310.1
P51174	Acadl	Long-chain specific acyl-CoA dehydrogenase, mitochondrial	9.38616	9.63368	-1.76815	-1.22478	431	46	34	1.35294	CCDS15023.1
P45952	Acadm	Medium-chain specific acyl-CoA dehydrogenase, mitochondrial	9.1801	8.68218	3.14718	-1.06458	422	34	49	0.693878	CCDS17924.1
Q07417	Acads	Short-chain specific acyl-CoA dehydrogenase, mitochondrial	9.21333	8.67139	3.4829	-1.14211	413	13	53	0.245283	CCDS19579.1
E9Q5L3	Acadsb	Short/branched chain-specific acyl-CoA dehydrogenase, mitochondrial	9.06739	8.90779	1.44412	1.17687	433	43	39	1.10256	CCDS21916.1
P50544	Acadvl	Very long-chain specific acyl-CoA dehydrogenase, mitochondrial	9.10457	9.73039	-4.22493	-1.12356	657	43	71	0.605634	CCDS24931.1
Q8QZT1	Acat1	Acetyl-CoA acetyltransferase, mitochondrial	9.4491	9.73124	-1.91484	-1.27765	425	39	30	1.3	CCDS23184.1
Q80X81	Acat3	Acetyl-Coenzyme A acetyltransferase 3	9.87054	9.03433	6.85821	-1.14097	398	25	30	0.833333	CCDS28398.1
Q8BMP6	Acbd3	Golgi resident protein GCP60	8.90976	8.87788	1.07617	1.00039	526	55	91	0.604396	CCDS15572.1
E9QNH7	Acbd5	Acyl-CoA-binding domain-containing protein 5	9.29778	8.88658	2.57748	-1.43223	510	58	47	1.23404	CCDS57156.1
Q9D061	Acbd6	Acyl-CoA-binding domain-containing protein 6	7.8375	8.99056	-14.2253	-1.07516	283	33	28	1.17857	CCDS15385.1
P09470	Ace	Angiotensin-converting enzyme	8.9008	9.59403	-4.93435	-1.04433	1313	47	163	0.288344	CCDS25543.1
Q8R0I0	Ace2	Angiotensin-converting enzyme 2	9.93575	9.84637	1.22851	1.05816	806	76	66	1.15152	CCDS30518.1
Q9JIX8	Acin1	Apoptotic chromatin condensation inducer in the nucleus	9.01796	9.13353	-1.30486	-1.09246	1339	146	229	0.637555	CCDS27097.1
Q3V117	Acly	ATP-citrate synthase	10.3232	10.0482	1.88361	-1.22855	1102	50	120	0.416667	CCDS56807.1
P28271	Aco1	Cytoplasmic aconitate hydratase	9.35073	9.14678	1.59937	1.11177	890	49	84	0.583333	CCDS18042.1
Q99KI0	Aco2	Aconitate hydratase, mitochondrial	10.3307	10.245	1.21809	-1.03932	781	26	99	0.262626	CCDS27675.1
O55137	Acot1	Acyl-coenzyme A thioesterase 1	9.24791	8.89313	2.26351	1.14652	420	14	48	0.291667	CCDS36487.1
Q9QYR9	Acot2	Acyl-coenzyme A thioesterase 2, mitochondrial	9.12023	8.98885	1.35327	-1.13124	454	17	48	0.354167	CCDS26034.1
Q32Q92	Acot6	Acyl-coenzyme A thioesterase 6	8.86829	9.05601	-1.54072	-1.09891	420	24	35	0.685714	CCDS26038.1
E9PYH2	Acot7	Cytosolic acyl coenzyme A thioester hydrolase	9.27146	9.21441	1.14037	-1.46335	385	12	58	0.206897	CCDS51391.1
P58137	Acot8	Acyl-coenzyme A thioesterase 8	8.12587	8.06674	1.14588	-1.09357	321	7	39	0.179487	CCDS17057.1
Q9R0H0	Acox1	Peroxisomal acyl-coenzyme A oxidase 1	9.37747	9.56578	-1.54281	-1.07532	662	33	82	0.402439	CCDS70354.1
Q9QXD1	Acox2	Peroxisomal acyl-coenzyme A oxidase 2	7.49261	9.06017	-36.9453	-1.20677	682	29	68	0.426471	CCDS36801.1
E9Q296	Acox3	Acyl-coenzyme A oxidase	9.56602	9.3456	1.66122	-1.15098	701	32	71	0.450704	CCDS19232.1
P24638	Acp2	Lysosomal acid phosphatase	8.40059	7.78478	4.12875	1.07078	424	17	55	0.309091	CCDS16427.1
Q05117	Acp5	Tartrate-resistant acid phosphatase type 5	8.03129	7.22846	6.35083	-1.13325	328	11	25	0.44	CCDS22923.1
Q8BP40	Acp6	Lysophosphatidic acid phosphatase type 6	8.72519	9.25982	-3.42477	1.39855	419	29	50	0.58	CCDS17653.1
Q8CE08	Acpp	Prostatic acid phosphatase	7.76893	8.24677	-3.00497	-1.35244	418	22	41	0.536585	CCDS23460.1
Q99PU5	Acsbg1	Long-chain-fatty-acid--CoA ligase ACSBG1	8.70962	8.5487	1.44852	-1.27666	722	38	90	0.422222	CCDS23192.1
Q2XU92	Acsbg2	Long-chain-fatty-acid--CoA ligase ACSBG2	7.99513	9.08872	-12.4046	-1.07481	668	34	85	0.4	CCDS28916.1
D3Z041	Acsl1	Long-chain-fatty-acid--CoA ligase 1	9.50642	9.54215	-1.08575	1.20519	700	56	63	0.888889	CCDS22291.1
Q9CZW4	Acsl3	Long-chain-fatty-acid--CoA ligase 3	10.3526	10.3549	-1.00519	-1.32584	721	74	52	1.42308	CCDS15087.1
Q8JZR0	Acsl5	Long-chain-fatty-acid--CoA ligase 5	8.56669	8.31629	1.77992	-1.13207	684	56	62	0.903226	CCDS29908.1
Q8R1X1	Acsl6	Acyl-CoA synthetase long-chain family member 6	8.30312	8.71413	-2.57641	-1.41786	723	46	79	0.582278	CCDS24695.1
Q3UNX5	Acsm3	Acyl-coenzyme A synthetase ACSM3, mitochondrial	9.02882	8.76653	1.82931	-1.08691	581	50	48	1.04167	CCDS21786.1
E9Q1F2	Actb	Actin, cytoplasmic 1	10.9221	10.7018	1.66053	-1.45175	376	8	49	0.163265	CCDS19833.1
P63260	Actg1	Actin, cytoplasmic 2	10.7447	10.7822	-1.09017	-1.09135	376	14	46	0.304348	CCDS25730.1
Q9Z2N8	Actl6a	Actin-like protein 6A	9.23675	9.06825	1.47398	1.41192	430	34	33	1.0303	CCDS17298.1
Q9QY84	Actl7a	Actin-like protein 7A	9.43877	8.7656	4.71163	-1.01373	441	20	50	0.4	CCDS18197.1
Q9QY83	Actl7b	Actin-like protein 7B	7.70864	8.01449	-2.02231	-1.14807	419	10	63	0.15873	CCDS18196.1
Q7TPR4	Actn1	Alpha-actinin-1	9.90154	9.87589	1.06085	1.113	893	39	151	0.258278	CCDS26011.1
P57780	Actn4	Alpha-actinin-4	10.1458	10.1313	1.0339	1.10618	913	30	169	0.177515	CCDS21061.1
Q9QZB7	Actr10	Actin-related protein 10	8.62374	8.72726	-1.26915	-1.26985	418	37	30	1.23333	CCDS25960.1
P61164	Actr1a	Alpha-centractin	9.41806	9.68286	-1.83993	-1.17392	377	23	41	0.560976	CCDS29878.1
P61161	Actr2	Actin-related protein 2	9.42994	9.25026	1.51243	-1.10289	395	30	38	0.789474	CCDS24455.1
Q99JY9	Actr3	Actin-related protein 3	9.47012	9.50592	-1.08594	1.03829	419	38	33	1.15152	CCDS15242.1
Q8R2S9	Actr8	Actin-related protein 8	7.67439	8.99813	-21.0738	1.01272	625	43	77	0.558442	CCDS26891.1
Q9D9J3	Actrt1	Actin-related protein T1	7.94958	8.43922	-3.08767	-1.0894	377	29	30	0.966667	CCDS30102.1
Q8K348	Acvr1c	Activin receptor type-1C	7.12693	7.57381	-2.79822	1.01062	494	32	40	0.8	CCDS50586.1
Q99JW2	Acy1	Aminoacylase-1	10.1096	9.22548	7.65752	1.08585	409	10	54	0.185185	CCDS23477.1
P03958	Ada	Adenosine deaminase	8.18575	8.73878	-3.57291	-1.29766	353	18	54	0.333333	CCDS17015.1
O35598	Adam10	Disintegrin and metalloproteinase domain-containing protein 10	9.12569	9.03912	1.22059	1.04865	750	57	70	0.814286	CCDS23323.1
E9PXU2	Adam17	Disintegrin and metalloproteinase domain-containing protein 17	8.61512	8.67646	-1.15169	1.4493	847	59	93	0.634409	CCDS70376.1
Q8R534	Adam1b	Disintegrin and metalloproteinase domain-containing protein 1b	8.55055	8.19379	2.27385	-1.08898	807	63	91	0.692308	CCDS19636.1
D3YUP9	Adam22	Disintegrin and metalloproteinase domain-containing protein 22	9.1213	8.98076	1.38211	-1.45949	869	65	77	0.844156	CCDS51411.1
Q5SRA0	Adam23	Disintegrin and metalloproteinase domain-containing protein 23	7.95923	8.94421	-9.66005	-1.4079	838	50	75	0.666667	CCDS48279.1
Q9R159	Adam25	Disintegrin and metalloproteinase domain-containing protein 25	9.35013	7.96444	24.3046	-1.06993	761	52	59	0.881356	CCDS22256.1
Q9JLN6	Adam28	Disintegrin and metalloproteinase domain-containing protein 28	8.65642	7.90986	5.57907	-1.06557	794	70	86	0.813953	CCDS36965.1
Q8K410	Adam32	Disintegrin and metalloproteinase domain-containing protein 32	8.63087	8.69657	-1.16332	-1.20908	755	69	52	1.32692	CCDS40300.2
Q7M762	Adam39	Protein Adam39	8.53768	7.74089	6.26314	1.0025	757	50	58	0.862069	CCDS40326.1
Q8CGQ2	Adam4	A disintegrin and metallopeptidase domain 4	8.2675	9.08651	-6.59184	-1.07516	764	64	39	1.64103	CCDS26019.1
O35227	Adam7	Disintegrin and metalloproteinase domain-containing protein 7	7.70227	6.97045	5.39289	-1.10972	790	93	61	1.52459	CCDS27234.1
Q9R0X2	Adamdec1	ADAM DEC1	8.46541	8.8675	-2.52401	-1.01056	468	43	41	1.04878	CCDS49532.1
Q811B3	Adamts12	A disintegrin and metalloproteinase with thrombospondin motifs 12	8.69855	8.63982	1.14479	1.04638	1601	107	157	0.681529	CCDS27384.1
Q769J6	Adamts13	A disintegrin and metalloproteinase with thrombospondin motifs 13	7.71726	8.81506	-12.5254	-1.16273	1427	49	142	0.34507	CCDS15820.1
P59384	Adamts15	A disintegrin and metalloproteinase with thrombospondin motifs 15	8.56446	8.70614	-1.38573	-1.13122	951	22	99	0.222222	CCDS22945.1
E9Q4D1	Adamts17	Protein Adamts17	7.10351	7.99154	-7.7273	-1.04057	1123	49	120	0.408333	CCDS21349.2
Q4VC17	Adamts18	A disintegrin and metalloproteinase with thrombospondin motifs 18	7.14506	8.7736	-42.5144	-1.15629	1220	66	134	0.492537	CCDS40485.1
P59511	Adamts20	A disintegrin and metalloproteinase with thrombospondin motifs 20	7.62606	10.0034	-238.435	1.00468	1907	124	162	0.765432	CCDS27770.1
Q9R001	Adamts5	A disintegrin and metalloproteinase with thrombospondin motifs 5	8.89208	8.61902	1.87525	1.06365	931	50	81	0.617284	CCDS28288.1
Q68SA9	Adamts7	A disintegrin and metalloproteinase with thrombospondin motifs 7	8.34724	8.75868	-2.57893	1.02247	1616	50	179	0.27933	CCDS40724.1
Q99MU3	Adar	Double-stranded RNA-specific adenosine deaminase	9.37866	9.40957	-1.07377	1.05363	1179	65	143	0.454545	CCDS50963.1
Q9D0L4	Adck1	Uncharacterized aarF domain-containing protein kinase 1	8.37449	8.08466	1.94907	1.01023	526	17	62	0.274194	CCDS26087.1
Q6NSR3	Adck2	Uncharacterized aarF domain-containing protein kinase 2	7.99778	8.32077	-2.10373	-1.05514	618	36	64	0.5625	CCDS20024.1
O88444	Adcy1	Adenylate cyclase type 1	8.62049	8.59982	1.04874	-1.41737	1119	27	112	0.241071	CCDS24426.1
Q3V1Q3	Adcy2	Adenylate cyclase type 2	8.67975	7.6801	9.99208	-1.23159	1096	62	99	0.626263	CCDS36721.1
Q91WF3	Adcy4	Adenylate cyclase type 4	8.81633	8.00063	6.54189	1.20073	1078	38	103	0.368932	CCDS27130.1
P84309	Adcy5	Adenylate cyclase type 5	8.51312	8.47847	1.08305	-1.09453	1263	27	157	0.171975	CCDS37322.1
P51829	Adcy7	Adenylate cyclase type 7	7.8695	7.96913	-1.25784	1.00455	1100	23	120	0.191667	CCDS22509.1
P97490	Adcy8	Adenylate cyclase type 8	8.02438	8.60912	-3.84361	-1.26032	1250	66	108	0.611111	CCDS27506.1
P51830	Adcy9	Adenylate cyclase type 9	8.50664	8.50462	1.00468	1.05021	1354	50	161	0.310559	CCDS27917.1
Q9QYC0	Add1	Alpha-adducin	9.7503	9.71977	1.07281	-1.14854	736	36	107	0.336449	CCDS19216.1
Q9QYB8	Add2	Beta-adducin	9.33048	9.52844	-1.57746	-1.02018	726	44	120	0.366667	CCDS20308.1
Q9QYB5	Add3	Gamma-adducin	9.76166	9.51088	1.78148	-1.19045	707	51	90	0.566667	CCDS29900.1
P00329	Adh1	Alcohol dehydrogenase 1	8.24538	8.06375	1.51924	1.28435	376	25	28	0.892857	CCDS17867.1
Q9QYY9	Adh4	Alcohol dehydrogenase 4	8.58278	8.73508	-1.42006	-1.01584	378	25	28	0.892857	CCDS38653.1
P28474	Adh5	Alcohol dehydrogenase class-3	9.28564	9.2403	1.11003	1.0272	375	29	33	0.878788	CCDS17868.1
Q64437	Adh7	Alcohol dehydrogenase class 4 mu/sigma chain	9.05763	9.19309	-1.36603	1.04373	375	23	31	0.741935	CCDS38651.1
P55264	Adk	Adenosine kinase	8.8067	8.70125	1.27481	-1.27495	362	29	44	0.659091	CCDS26862.1
A2BDX0	Adnp	Activity-dependent neuroprotector homeobox protein	9.78638	9.37173	2.59805	1.0867	1109	113	125	0.904	CCDS38342.1
Q8CAH1	Adora1	Adenosine receptor A1	8.527	8.11262	2.59645	-1.01868	327	6	34	0.176471	CCDS15305.1
Q8VDL4	Adpgk	ADP-dependent glucokinase	9.04858	9.51403	-2.92042	-1.12233	497	20	43	0.465116	CCDS23248.1
P54923	Adprh	[Protein ADP-ribosylarginine] hydrolase	9.01148	8.7716	1.73731	-1.07419	363	18	32	0.5625	CCDS28167.1
Q8BGK2	Adprhl1	[Protein ADP-ribosylarginine] hydrolase-like protein 1	7.62662	8.05871	-2.70457	1.47236	354	23	40	0.575	CCDS22108.1
Q8CG72	Adprhl2	Poly(ADP-ribose) glycohydrolase ARH3	8.5211	8.9196	-2.50323	1.03401	371	10	47	0.212766	CCDS18650.1
Q9DBL0	Adra1b	Adrenergic receptor, alpha 1b	8.02363	8.80305	-6.01754	-1.02825	516	17	34	0.5	CCDS24562.1
Q99MK8	Adrbk1	Beta-adrenergic receptor kinase 1	8.92645	9.03519	-1.28451	-1.14836	690	30	116	0.258621	CCDS70915.1
Q3UYH7	Adrbk2	Beta-adrenergic receptor kinase 2	9.07895	9.61254	-3.41652	-1.04236	689	47	94	0.5	CCDS19545.1
Q9JKV1	Adrm1	Proteasomal ubiquitin receptor ADRM1	8.13143	8.00124	1.34955	-1.08029	408	18	44	0.409091	CCDS17171.1
P54822	Adsl	Adenylosuccinate lyase	9.04278	9.0969	-1.1327	-1.13875	485	26	60	0.433333	CCDS27664.1
P46664	Adss	Adenylosuccinate synthetase isozyme 2	8.98167	9.12636	-1.39536	-1.27473	457	48	30	1.6	CCDS15555.1
J3QN31	Adssl1	Adenylosuccinate synthetase isozyme 1	7.91905	8.30168	-2.41344	1.34194	458	21	56	0.375	CCDS26192.1
Q9Z248	Aebp2	Zinc finger protein AEBP2	7.56727	8.43305	-7.34134	-1.12993	497	18	65	0.276923	CCDS20673.1
P63002	Aes	Amino-terminal enhancer of split	7.73966	7.48865	1.78241	-1.07296	198	5	42	0.119048	CCDS24062.1
O70616	AF067061	AF067061 protein	7.62332	7.44743	1.49931	-1.09242	172	13	25	0.52	CCDS56909.1
G3X9P9	AF366264	MCG1048453	8.74699	8.25551	3.10078	-1.11835	503	58	73	0.794521	CCDS52490.1
A0A087WS88	AF529169	Protein AF529169	9.2868	7.90883	23.8767	-1.04259	918	71	118	0.601695	CCDS23395.1
Q920A7	Afg3l1	AFG3-like protein 1	7.6805	7.54978	1.35119	-1.03673	790	40	100	0.4	CCDS22760.1
Q8JZQ2	Afg3l2	AFG3-like protein 2	8.95797	9.21823	-1.82079	-1.13048	803	51	104	0.490385	CCDS37847.1
O89020	Afm	Afamin	8.54817	7.26352	19.2596	-1.10459	609	56	69	0.811594	CCDS39141.1
Q80WT5	Aftph	Aftiphilin	9.13079	9.16037	-1.07049	-1.04496	932	89	83	1.07229	CCDS70146.1
C5H7W3	Ager	Receptor for advanced glycation end-products splice variant 9	7.82746	7.80105	1.06271	-1.01746	403	20	46	0.434783	CCDS28649.1
Q7TN31	Aggf1	Angiogenic factor with G patch and FHA domains 1	7.50416	9.01533	-32.4466	-1.07402	712	61	103	0.592233	CCDS26697.1
O35083	Agpat1	1-acyl-sn-glycerol-3-phosphate acyltransferase alpha	8.36273	8.27293	1.22972	-1.19124	286	9	21	0.428571	CCDS37590.1
Q9D517	Agpat3	1-acyl-sn-glycerol-3-phosphate acyltransferase gamma	8.04097	7.67129	2.34249	1.19159	377	10	48	0.208333	CCDS23963.1
Q8K4X7	Agpat4	1-acyl-sn-glycerol-3-phosphate acyltransferase delta	8.45888	8.39637	1.15481	1.13749	379	18	41	0.439024	CCDS28389.1
Q8K2C8	Agpat6	Glycerol-3-phosphate acyltransferase 4	8.42069	7.91804	3.18163	1.07389	457	21	45	0.466667	CCDS22189.1
A2AL50	Agps	Alkyldihydroxyacetonephosphate synthase, peroxisomal	9.27153	9.28518	-1.03195	-1.05939	672	49	61	0.803279	CCDS16151.2
M0QWP1	Agrn	Agrin	9.05708	8.92978	1.34059	1.00331	2035	67	195	0.34359	CCDS19060.2
Q641K1	Agtpbp1	Cytosolic carboxypeptidase 1	7.87646	9.11605	-17.3616	-1.43524	1219	109	101	1.07921	CCDS36686.1
P29754	Agtr1a	Type-1A angiotensin II receptor	7.70553	7.80815	-1.26653	-1.15931	360	15	20	0.75	CCDS26415.1
Q3US12	Agtr2	Putative uncharacterized protein	7.51979	7.07867	2.76133	1.00093	364	18	14	1.28571	CCDS40889.1
O35423	Agxt	Serine--pyruvate aminotransferase, mitochondrial	8.9613	8.23033	5.38236	-1.08171	415	13	50	0.26	CCDS15184.1
H7BWY3	Agxt2	Alanine--glyoxylate aminotransferase 2, mitochondrial	9.09403	8.25771	6.85996	1.00706	542	39	41	0.95122	CCDS27378.1
P50247	Ahcy	Adenosylhomocysteinase	9.58888	9.2081	2.40319	1.0562	433	10	58	0.172414	CCDS16942.1
Q80SW1	Ahcyl1	Putative adenosylhomocysteinase 2	8.8895	9.4596	-3.7162	-1.20954	531	27	67	0.402985	CCDS38593.1
E9QP54	Ahi1	Jouberin	9.08704	8.98168	1.27455	-1.09911	1048	86	127	0.677165	CCDS35860.1
E9Q616	Ahnak	Protein Ahnak	10.4143	10.2587	1.43088	-1.20775	5657	635	554	1.14621	CCDS29564.1
Q8BK64	Ahsa1	Activator of 90 kDa heat shock protein ATPase homolog 1	9.0059	8.9366	1.17299	-1.22158	339	27	47	0.574468	CCDS26075.1
A2AS37	AI182371	Protein AI182371	8.03527	8.39293	-2.27856	1.01835	357	40	30	1.33333	CCDS15958.2
A2ALV7	AI314180	Protein AI314180	9.64167	9.3333	2.03408	1.14126	1841	209	155	1.34839	CCDS18214.1
Q3UW98	AI747448	Chloride channel calcium activated 7	8.38159	8.49016	-1.28402	-1.00653	926	80	57	1.40351	CCDS38660.1
E9QNR6	AI837181	Protein AI837181	8.00085	7.68617	2.06383	1.06351	299	13	24	0.541667	CCDS29463.2
Q7TPX5	AI987944	Expressed sequence AI987944	7.9129	7.9546	-1.10077	-1.33853	407	71	26	2.73077	CCDS39920.1
O70200	Aif1	Allograft inflammatory factor 1	8.65257	9.21987	-3.69231	-1.03383	148	12	25	0.48	CCDS28689.1
Q9Z0X1	Aifm1	Apoptosis-inducing factor 1, mitochondrial	8.82173	8.70259	1.31566	-1.10431	613	52	51	1.01961	CCDS30109.1
Q8BUE4	Aifm2	Apoptosis-inducing factor 2	9.05464	8.72276	2.14724	-1.08013	381	12	55	0.218182	CCDS48576.1
Q3TY86	Aifm3	Apoptosis-inducing factor 3	8.60259	8.80943	-1.61006	1.19717	599	25	85	0.294118	CCDS28003.1
Q9D8B1	Aig1	Androgen-induced gene 1 protein	9.02263	9.1888	-1.46613	-1.12852	263	11	15	0.733333	CCDS23703.1
E9PVP1	Aim1	Aurora kinase B	7.97068	9.26611	-19.7438	1.1515	1692	139	173	0.803468	CCDS48553.1
Q91VJ1	Aim2	Interferon-inducible protein AIM2	9.42582	8.86595	3.62969	1.06547	355	44	48	0.916667	CCDS15529.2
O08915	Aip	AH receptor-interacting protein	8.04176	7.74678	1.97235	-1.06948	331	9	64	0.140625	CCDS29415.1
Q924K1	Aipl1	Aryl-hydrocarbon-interacting protein-like 1	8.59728	8.42592	1.48373	-1.02263	329	7	65	0.107692	CCDS24976.1
Q9R0Y5	Ak1	Adenylate kinase isoenzyme 1	9.18989	8.9595	1.69975	1.11513	211	13	35	0.371429	CCDS15924.1
Q9WTP6	Ak2	Adenylate kinase 2, mitochondrial	9.58494	9.58445	1.00115	-1.1105	240	16	28	0.571429	CCDS18680.1
Q9WTP7	Ak3	GTP:AMP phosphotransferase AK3, mitochondrial	9.29441	9.37038	-1.19116	1.16384	228	18	26	0.692308	CCDS29730.1
Q9WUR9	Ak4	Adenylate kinase 4, mitochondrial	8.47285	7.98579	3.06945	-1.14874	224	19	18	1.05556	CCDS18394.1
O08715	Akap1	A-kinase anchor protein 1, mitochondrial	9.87242	9.44417	2.68072	-1.15434	858	42	108	0.388889	CCDS25229.1
O88845	Akap10	A-kinase anchor protein 10, mitochondrial	9.02106	8.96836	1.12902	-1.1423	663	60	63	0.952381	CCDS24821.1
Q9WTQ5	Akap12	A-kinase anchor protein 12	9.57197	9.47179	1.25943	-1.14935	1685	216	296	0.72973	CCDS56673.1
Q3V0I7	Akap14	A kinase (PRKA) anchor protein 14	9.99867	8.76245	17.2273	-1.06386	537	50	76	0.657895	CCDS30070.1
A2API8	Akap2	A-kinase anchor protein 2	8.85649	9.78003	-8.38574	-1.08651	894	70	160	0.4375	CCDS18204.1
O88987	Akap3	A-kinase anchor protein 3	8.8209	8.82313	-1.00515	-1.10978	865	57	118	0.483051	CCDS20558.1
Q60662	Akap4	A-kinase anchor protein 4	9.14166	9.25158	-1.288	-1.04629	850	108	83	1.3012	CCDS40838.1
Q9DBR0	Akap8	A-kinase anchor protein 8	6.78112	8.79542	-103.347	-1.08828	688	55	80	0.6875	CCDS37555.1
Q9R0L7	Akap8l	A-kinase anchor protein 8-like	8.06288	8.49498	-2.70455	1.06684	642	43	93	0.462366	CCDS50058.1
Q70FJ1	Akap9	A-kinase anchor protein 9	9.94476	9.31123	4.30061	1.01789	3780	587	616	0.952922	CCDS19070.1
Q80VW7	Akna	AT-hook-containing transcription factor	8.55224	8.4762	1.19134	1.31213	1405	75	181	0.414365	CCDS38777.1
F8VQM0	Akp3	Alkaline phosphatase	6.72772	9.16689	-274.902	-1.03544	560	17	55	0.309091	CCDS15127.1
D3YVJ7	Akr1b3	Aldose reductase	8.59124	8.28277	2.03454	1.18845	317	16	42	0.380952	CCDS19990.1
P45377	Akr1b8	Aldose reductase-related protein 2	7.84176	7.9636	-1.32386	-1.03589	317	25	50	0.5	CCDS19991.1
G3X9Y6	Akr1c19	Aldo-keto reductase family 1, member C19	7.6231	7.77293	-1.41197	1.00065	324	28	39	0.717949	CCDS26221.1
Q91WR5	Akr1c21	Aldo-keto reductase family 1 member C21	6.81692	8.57412	-57.1749	-1.04435	324	28	29	0.965517	CCDS26225.1
P70694	Akr1c6	Estradiol 17 beta-dehydrogenase 5	8.03465	8.83872	-6.36901	-1.08143	324	30	36	0.833333	CCDS26223.1
Q8CEB6	Akr1e1	1,5-anhydro-D-fructose reductase	8.39295	8.82422	-2.6994	1.09493	302	18	36	0.5	CCDS26226.1
P31750	Akt1	RAC-alpha serine/threonine-protein kinase	8.4097	8.4319	-1.05245	-1.02608	481	13	86	0.151163	CCDS26194.1
E9QKI4	Akt1s1	Proline-rich AKT1 substrate 1	7.34798	8.07727	-5.36157	1.01267	284	8	36	0.222222	CCDS71954.1
Q60823	Akt2	RAC-beta serine/threonine-protein kinase	9.48476	9.09368	2.46078	-1.11014	482	17	70	0.242857	CCDS21027.1
Q9WUA6	Akt3	RAC-gamma serine/threonine-protein kinase	7.74511	8.19885	-2.84273	-1.03375	480	50	44	1.13636	CCDS35799.1
P10518	Alad	Delta-aminolevulinic acid dehydratase	8.67034	8.50371	1.46767	1.37931	331	10	32	0.3125	CCDS18243.1
Q8VC19	Alas1	5-aminolevulinate synthase, nonspecific, mitochondrial	9.50424	8.62088	7.64472	-1.00675	643	34	72	0.472222	CCDS40756.2
P08680	Alas2	5-aminolevulinate synthase, erythroid-specific, mitochondrial	8.23323	7.50311	5.37183	1.27689	588	27	62	0.435484	CCDS41173.1
Q61490	Alcam	CD166 antigen	9.25235	9.2026	1.12137	-1.10267	584	53	53	1	CCDS37356.1
Q62148	Aldh1a2	Retinal dehydrogenase 2	8.72195	8.35629	2.32096	1.42824	519	34	56	0.607143	CCDS52852.1
Q9JHW9	Aldh1a3	Aldehyde dehydrogenase family 1 member A3	8.30734	8.44967	-1.38778	1.09742	513	32	63	0.507937	CCDS21345.1
Q9CZS1	Aldh1b1	Aldehyde dehydrogenase X, mitochondrial	9.88473	8.73977	13.9623	-1.22757	520	18	72	0.25	CCDS18139.1
P47738	Aldh2	Aldehyde dehydrogenase, mitochondrial	9.86937	9.72596	1.39126	1.0652	520	22	59	0.372881	CCDS19638.1
P47739	Aldh3a1	Aldehyde dehydrogenase, dimeric NADP-preferring	8.53413	8.69221	-1.43904	1.1608	454	18	56	0.321429	CCDS24808.1
B1ATI0	Aldh3a2	Aldehyde dehydrogenase	8.52185	8.56544	-1.10558	1.11014	485	35	48	0.729167	CCDS24809.1
Q8CHT0	Aldh4a1	Delta-1-pyrroline-5-carboxylate dehydrogenase, mitochondrial	9.14723	9.13327	1.03267	1.23099	563	15	70	0.214286	CCDS18848.1
Q8BWF0	Aldh5a1	Succinate-semialdehyde dehydrogenase, mitochondrial	8.11437	7.47035	4.40573	-1.05544	524	27	53	0.509434	CCDS26383.1
Q9EQ20	Aldh6a1	Methylmalonate-semialdehyde dehydrogenase [acylating], mitochondrial	10.1726	9.9909	1.51961	1.35829	536	35	43	0.813953	CCDS26046.1
Q9DBF1	Aldh7a1	Alpha-aminoadipic semialdehyde dehydrogenase	8.79578	8.87086	-1.1887	-1.02067	540	31	47	0.659574	CCDS29258.2
Q8BH00	Aldh8a1	Aldehyde dehydrogenase family 8 member A1	8.68625	7.00236	48.2939	-1.06119	488	29	48	0.604167	CCDS23723.1
Q3U367	Aldh9a1	4-trimethylaminobutyraldehyde dehydrogenase	9.05103	10.1884	-13.7196	-1.08654	519	25	60	0.416667	CCDS35765.1
A6ZI44	Aldoa	Fructose-bisphosphate aldolase	9.62654	9.69541	-1.17183	-1.18407	419	13	62	0.209677	CCDS52399.1
Q921Q3	Alg1	Chitobiosyldiphosphodolichol beta-mannosyltransferase	8.19044	8.19108	-1.00147	1.00643	483	12	52	0.230769	CCDS49753.1
Q3UGP8	Alg10b	Putative Dol-P-Glc:Glc(2)Man(9)GlcNAc(2)-PP-Dol alpha-1,2-glucosyltransferase	8.37216	8.09635	1.88717	1.02808	475	13	40	0.325	CCDS27757.1
Q9DBE8	Alg2	Alpha-1,3/1,6-mannosyltransferase ALG2	9.52644	9.64149	-1.30332	-1.09803	416	17	45	0.377778	CCDS18161.1
Q9DB25	Alg5	Dolichyl-phosphate beta-glucosyltransferase	8.55431	8.28437	1.86181	1.10666	325	33	28	1.17857	CCDS17353.1
Q8VDI9	Alg9	Alpha-1,2-mannosyltransferase ALG9	7.67286	8.39104	-5.22607	-1.01764	612	21	44	0.477273	CCDS23175.1
P97793	Alk	ALK tyrosine kinase receptor	9.1788	8.84116	2.17588	-1.11507	1622	76	149	0.510067	CCDS37688.1
P39655	Alox12	Arachidonate 12-lipoxygenase, 12S-type	7.49075	8.13509	-4.40902	1.0376	664	34	75	0.453333	CCDS24942.1
O70582	Alox12b	Arachidonate 12-lipoxygenase, 12R-type	7.55586	8.61912	-11.568	-1.34642	702	16	76	0.210526	CCDS24885.1
P39654	Alox15	Arachidonate 15-lipoxygenase	8.37858	8.04208	2.17018	1.0108	664	34	75	0.453333	CCDS24944.1
P48999	Alox5	Arachidonate 5-lipoxygenase	7.80188	7.2376	3.6667	1.02069	675	31	88	0.352273	CCDS20452.1
Q920R0	Als2	Alsin	9.07652	8.76508	2.04854	-1.17941	1652	114	179	0.636872	CCDS35583.1
O70137	Alx3	Homeobox protein aristaless-like 3	8.15082	8.21205	-1.15141	-1.11237	344	8	39	0.205128	CCDS17739.1
P0DMN7	Amd1	S-adenosylmethionine decarboxylase proenzyme 1	7.07635	8.22194	-13.9828	1.00331	335	25	34	0.735294	CCDS48544.1
D3Z6H8	Amd2	S-adenosylmethionine decarboxylase proenzyme 2	7.07635	8.22194	-13.9828	-1.1798	335	25	34	0.735294	CCDS48536.1
Q8JZV7	Amdhd2	Putative N-acetylglucosamine-6-phosphate deacetylase	9.07622	7.96071	13.047	-1.14807	410	10	36	0.277778	CCDS28475.1
Q5MAQ9	Amelx	Amelogenin	8.15165	8.6955	-3.49824	-1.08639	220	12	27	0.444444	CCDS41213.1
Q80UL9	Amica1	Junctional adhesion molecule-like	7.82911	8.0922	-1.83269	-1.03311	380	27	41	0.658537	CCDS23128.1
A2AE38	Amigo1	Amphoterin-induced protein 1	8.33798	8.46965	-1.35417	-1.40338	493	23	46	0.5	CCDS17753.1
Q99JB7	Amn	Protein amnionless	7.47509	7.12759	2.22587	1.15616	459	6	42	0.142857	CCDS36564.1
Q8VHG2	Amot	Angiomotin	9.07197	9.21559	-1.39194	-1.09509	1127	65	156	0.416667	CCDS72443.1
B8JK87	Amotl2	Angiomotin-like protein 2	7.93057	8.23825	-2.03088	1.10758	773	38	142	0.267606	CCDS40745.1
A2AE27	Ampd2	AMP deaminase 2	9.42984	8.94891	3.02641	-1.07472	799	27	117	0.230769	CCDS17749.1
O08739	Ampd3	AMP deaminase 3	9.24741	9.08765	1.44466	-1.01522	767	34	107	0.317757	CCDS21747.1
Q7TQF7	Amph	Amphiphysin	8.85568	8.70917	1.40121	-1.30693	687	59	100	0.59	CCDS26258.1
P53995	Anapc1	Anaphase-promoting complex subunit 1	9.78722	9.95987	-1.48815	1.16227	1945	116	163	0.711656	CCDS16715.1
Q8BZQ7	Anapc2	Anaphase-promoting complex subunit 2	8.15906	8.70856	-3.54402	-1.23911	838	32	115	0.278261	CCDS15761.1
Q91W96	Anapc4	Anaphase-promoting complex subunit 4	9.14688	9.41883	-1.87045	-1.28489	808	73	70	1.04286	CCDS19290.1
Q3U981	Anapc5	Putative uncharacterized protein	8.83898	8.93285	-1.24127	-1.05217	741	56	91	0.615385	CCDS39258.1
Q9WVM3	Anapc7	Anaphase-promoting complex subunit 7	8.35791	8.70212	-2.20906	1.03649	566	29	74	0.391892	CCDS19649.1
Q8K1C0	Angel2	Protein angel homolog 2	8.61685	8.55117	1.16326	1.09358	545	36	44	0.818182	CCDS15612.1
Q9R182	Angptl3	Angiopoietin-related protein 3	7.2609	7.0015	1.8172	1.02097	456	58	46	1.26087	CCDS38817.1
Q0VGY9	Ank1	Ank1 protein	9.09145	9.30236	-1.62522	-1.12149	1908	102	233	0.437768	CCDS52523.1
S4R291	Ank2	Ankyrin-2	9.85072	9.57975	1.86624	-1.37912	1051	93	117	0.794872	CCDS38625.1
A0A087WNU5	Ank3	Ankyrin-3	9.74442	9.5065	1.72949	-1.33542	1962	145	200	0.725	CCDS23909.1
A2RT91	Ankar	Ankyrin and armadillo repeat-containing protein	8.66093	8.31609	2.21232	-1.08359	1466	160	113	1.41593	CCDS15035.1
Q810B6	Ankfy1	Rabankyrin-5	9.07472	8.90544	1.47666	1.10362	1170	66	121	0.545455	CCDS24989.1
Q6ZPS6	Ankib1	Ankyrin repeat and IBR domain-containing protein 1	8.92011	8.71678	1.59708	1.05044	1086	107	86	1.24419	CCDS51408.1
E0CYY3	Ankmy1	Ankyrin repeat and MYND domain containing 1	8.74388	8.60141	1.38823	-1.07697	1002	49	124	0.395161	CCDS15178.2
Q3TPE9	Ankmy2	Ankyrin repeat and MYND domain-containing protein 2	9.1976	8.39167	6.39642	1.0223	441	50	48	1.04167	CCDS25885.1
G5E893	Ankrd12	Ankyrin repeat domain 12, isoform CRA_a	9.21964	9.08122	1.37535	-1.01649	2042	320	231	1.38528	CCDS28943.1
Q3UX43	Ankrd13c	Ankyrin repeat domain-containing protein 13C	8.67751	8.81039	-1.35793	-1.26275	542	47	52	0.903846	CCDS17933.1
Q99NH0	Ankrd17	Ankyrin repeat domain-containing protein 17	9.6008	9.38992	1.62513	-1.14612	2604	203	221	0.918552	CCDS57354.1
Q9WV06	Ankrd2	Ankyrin repeat domain-containing protein 2	6.52223	7.79931	-18.9269	1.52476	329	21	53	0.396226	CCDS50437.1
Q3UMR0	Ankrd27	Ankyrin repeat domain-containing protein 27	8.23456	8.68798	-2.8407	-1.06664	1049	57	130	0.438462	CCDS21154.1
Q8R3P9	Ankrd32	Ankyrin repeat domain-containing protein 32	8.67127	8.79913	-1.34234	-1.09078	1055	131	100	1.31	CCDS26657.2
Q8BXP5	Ankrd33	Ankyrin repeat domain-containing protein 33	7.56709	7.46619	1.26154	-1.19	338	21	40	0.53	CCDS27845.1
E9Q9D8	Ankrd35	Protein Ankrd35	8.82612	8.73379	1.23687	-1.12534	997	73	178	0.410112	CCDS38558.1
D3Z4K0	Ankrd36	Protein Ankrd36	9.08683	8.97679	1.28837	-1.05174	1416	168	186	0.903226	CCDS36103.1
Q5SUE8	Ankrd40	Ankyrin repeat domain-containing protein 40	6.98911	8.12626	-13.7134	-1.08	364	29	42	0.69	CCDS25253.2
F7BE84	Ankrd50	Protein Ankrd50	8.99367	8.70166	1.95888	1.04199	277	18	32	0.5625	CCDS50897.1
Q91WK7	Ankrd54	Ankyrin repeat domain-containing protein 54	8.47452	7.47633	9.95856	1.06921	300	10	36	0.277778	CCDS37139.1
Q69ZU8	Ankrd6	Ankyrin repeat domain-containing protein 6	8.72541	8.58063	1.39566	-1.30661	713	46	107	0.429907	CCDS18018.1
Q9D504	Ankrd7	Ankyrin repeat domain-containing protein 7	8.25272	8.48429	-1.70438	-1.17002	281	29	26	1.11538	CCDS51724.1
Q3UHP6	Anks1	Ankyrin repeat and SAM domain-containing protein 1A	8.60783	8.90562	-1.98514	1.0915	1190	44	164	0.268293	CCDS70777.1
Q6GQX6	Anks6	Ankyrin repeat and SAM domain-containing protein 6	7.70489	8.64631	-8.73817	1.02769	816	30	85	0.352941	CCDS18157.1
Q8K298	Anln	Actin-binding protein anillin	8.68369	8.62	1.15795	-1.00323	1122	124	111	1.11712	CCDS22927.1
O35381	Anp32a	Acidic leucine-rich nuclear phosphoprotein 32 family member A	8.79789	8.04315	5.68509	-1.00455	248	36	44	0.818182	CCDS40663.1
Q9EST5	Anp32b	Acidic leucine-rich nuclear phosphoprotein 32 family member B	9.21742	7.17753	109.62	-1.01512	273	46	34	1.35294	CCDS18151.1
P97822	Anp32e	Acidic leucine-rich nuclear phosphoprotein 32 family member E	8.87606	8.90168	-1.06077	1.21653	261	35	44	0.795455	CCDS17626.1
P97449	Anpep	Aminopeptidase N	9.47212	9.42041	1.12645	1.49796	967	44	103	0.427184	CCDS21388.1
P10107	Anxa1	Annexin A1	8.93104	8.95469	-1.05598	1.461	347	37	34	1.08824	CCDS29692.1
P07356	Anxa2	Annexin A2	10.3399	10.1054	1.7158	-1.19076	340	18	52	0.346154	CCDS23316.1
P97429	Anxa4	Annexin A4	8.857	8.7592	1.25257	1.04278	320	17	43	0.395349	CCDS39543.1
P48036	Anxa5	Annexin A5	10.0921	10.0696	1.05323	-1.17319	320	19	40	0.475	CCDS38416.1
P14824	Anxa6	Annexin A6	10.2089	10.2725	-1.15758	-1.27956	674	31	108	0.287037	CCDS24705.1
Q07076	Anxa7	Annexin A7	8.41205	8.83641	-2.65679	-1.05568	464	27	42	0.642857	CCDS26845.1
O35640	Anxa8	Annexin A8	8.3307	7.69238	4.34829	1.00691	328	17	51	0.333333	CCDS26932.1
O35298	Aoah	Acyloxyacyl hydrolase	8.59284	8.61579	-1.05428	1.10473	575	41	52	0.788462	CCDS26266.1
G3X8P9	Aox1	Aldehyde oxidase 1	8.38673	8.91411	-3.36803	-1.1038	1334	87	130	0.669231	CCDS35575.1
G3X982	Aox3	Aldehyde oxidase 3	8.90088	8.81997	1.20479	-1.05678	1336	102	127	0.80315	CCDS14969.1
Q3TYQ9	Aox4	Aldehyde oxidase 4	8.28443	7.80932	2.98616	-1.0429	1337	108	126	0.857143	CCDS14970.1
O35643	Ap1b1	AP-1 complex subunit beta-1	9.57562	9.55018	1.06032	-1.01256	944	25	139	0.179856	CCDS36100.1
Q8CBB7	Ap1g1	AP-1 complex subunit gamma-1	9.28469	8.97145	2.05703	-1.28793	826	59	71	0.830986	CCDS40475.1
O88512	Ap1g2	AP-1 complex subunit gamma-like 2	7.94483	8.27069	-2.11766	-1.0474	792	29	102	0.284314	CCDS36929.1
P35585	Ap1m1	AP-1 complex subunit mu-1	9.13555	9.38487	-1.77552	-1.10542	424	11	70	0.157143	CCDS22411.1
Q9WVP1	Ap1m2	AP-1 complex subunit mu-2	8.59127	8.48562	1.27538	-1.11199	426	16	64	0.25	CCDS52734.1
Q8BW87	Ap1s2	AP-1 complex subunit sigma-2	8.58518	8.47113	1.30031	-1.10119	161	21	21	1	CCDS72465.1
P17426	Ap2a1	AP-2 complex subunit alpha-1	9.34747	9.55972	-1.63024	-1.04832	978	21	136	0.154412	CCDS52239.1
P17427	Ap2a2	AP-2 complex subunit alpha-2	9.65903	9.64104	1.0423	-1.00715	939	41	113	0.362832	CCDS40188.1
H3BIY9	Ap2b1	AP-2 complex subunit beta	9.83816	9.8123	1.06134	-1.38364	952	67	96	0.697917	CCDS25161.1
P84091	Ap2m1	AP-2 complex subunit mu	9.18848	9.11304	1.1897	-1.04616	436	17	69	0.246377	CCDS28048.1
P62743	Ap2s1	AP-2 complex subunit sigma	8.90931	8.36195	3.52659	-1.20683	143	3	24	0.125	CCDS52042.1
Q9Z1T1	Ap3b1	AP-3 complex subunit beta-1	8.70791	8.78515	-1.19462	-1.01899	1106	85	145	0.586207	CCDS26693.1
Q9JME5	Ap3b2	AP-3 complex subunit beta-2	9.12389	9.02224	1.26374	-1.08049	1083	46	173	0.265896	CCDS21403.1
O54774	Ap3d1	AP-3 complex subunit delta-1	9.46689	9.09862	2.33492	1.00406	1200	47	228	0.20614	CCDS35984.1
Q9JKC8	Ap3m1	AP-3 complex subunit mu-1	8.09855	8.80372	-5.07179	-1.08693	419	36	32	1.125	CCDS26861.1
Q8R2R9	Ap3m2	AP-3 complex subunit mu-2	8.23803	8.44467	-1.6093	-1.07987	419	23	43	0.534884	CCDS22184.1
Q9JKC7	Ap4m1	AP-4 complex subunit mu-1	7.99526	7.50396	3.09951	-1.12799	450	20	40	0.5	CCDS19794.1
O88879	Apaf1	Apoptotic protease-activating factor 1	8.73163	9.01238	-1.90874	1.24411	1250	86	125	0.688	CCDS36030.1
B2RUJ5	Apba1	Amyloid beta A4 precursor protein-binding family A member 1	8.38433	9.34932	-9.22551	-1.1969	843	32	139	0.230216	CCDS50407.1
O88888	Apba3	Amyloid beta A4 precursor protein-binding family A member 3	7.96758	9.23888	-18.6765	1.08057	572	17	69	0.246377	CCDS24050.1
Q8R5A3	Apbb1ip	Amyloid beta A4 precursor protein-binding family B member 1-interacting protein	8.29744	7.79925	3.14909	-1.0123	671	71	70	1.01429	CCDS38056.1
E9QPX0	Apbb2	Amyloid beta A4 precursor protein-binding family B member 2	8.48976	7.61668	7.46584	1.15931	761	46	76	0.605263	CCDS51510.1
Q8R1C9	Apbb3	Amyloid beta A4 precursor protein-binding family B member 3	7.77862	8.56815	-6.15923	-1.24099	487	17	49	0.346939	CCDS29157.1
Q61315	Apc	Adenomatous polyposis coli protein	10.7241	8.99969	53.0157	-1.20668	2843	297	253	1.17391	CCDS29125.1
D3YTR0	Apc2	Adenomatous polyposis coli protein 2	9.60298	9.21945	2.41841	-1.28658	2275	64	280	0.228571	CCDS24016.1
Q8R146	Apeh	Acylamino-acid-releasing enzyme	8.72533	9.18297	-2.86839	-1.2944	733	26	85	0.305882	CCDS52923.1
P28352	Apex1	DNA-(apurinic or apyrimidinic site) lyase	9.52125	9.34418	1.50338	-1.05619	318	31	36	0.861111	CCDS27027.1
O35841	Api5	Apoptosis inhibitor 5	9.59953	9.373	1.68472	-1.01263	505	49	68	0.720588	CCDS16459.1
Q9WVQ5	Apip	Methylthioribulose-1-phosphate dehydratase	9.6479	8.78891	7.22753	-1.10523	242	22	24	0.916667	CCDS16474.1
Q03157	Aplp1	Amyloid-like protein 1	8.56432	8.51886	1.11035	-1.24574	655	36	92	0.391304	CCDS21092.1
Q60709	Aplp2	Amyloid-like protein 2	8.49433	8.5852	-1.23272	-1.04041	752	69	104	0.663462	CCDS52749.1
Q8K4Z3	Apoa1bp	NAD(P)H-hydrate epimerase	9.16325	9.20321	-1.09638	-1.05059	283	7	34	0.205882	CCDS17464.1
P06728	Apoa4	Apolipoprotein A-IV	9.00954	8.53509	2.98162	-1.09365	396	19	99	0.191919	CCDS23142.1
Q8C7G5	Apoa5	Apolipoprotein A-V	8.07013	8.29051	-1.66106	-1.00347	369	18	61	0.295082	CCDS23143.1
P51910	Apod	Apolipoprotein D	8.02266	8.58704	-3.66757	1.45733	190	19	13	1.46154	CCDS28105.1
P08226	Apoe	Apolipoprotein E	8.43135	8.72949	-1.98677	1.09483	312	16	65	0.246154	CCDS20912.1
P12023	App	Amyloid beta A4 protein	9.07198	8.42064	4.48068	1.01628	696	47	110	0.427273	CCDS28285.1
Q9DAX9	Appbp2	Amyloid protein-binding protein 2	8.75203	9.256	-3.19138	1.00545	586	50	63	0.793651	CCDS25193.1
P08030	Aprt	Adenine phosphoribosyltransferase	8.87096	9.1257	-1.79779	-1.1118	181	8	18	0.444444	CCDS40503.1
Q8CFQ3	Aqr	Intron-binding protein aquarius	9.23702	9.07264	1.46009	1.08861	1482	119	149	0.798658	CCDS16565.1
P19091	Ar	Androgen receptor	8.32144	8.76557	-2.78055	-1.08713	900	60	98	0.612245	CCDS30294.1
P04627	Araf	Serine/threonine-protein kinase A-Raf	8.115	8.14444	-1.07016	1.43029	605	16	76	0.210526	CCDS40886.1
Q9WV31	Arc	Activity-regulated cytoskeleton-associated protein	8.16321	6.91122	17.8642	1.07468	397	19	78	0.24359	CCDS37102.1
Q5XJY5	Arcn1	Coatomer subunit delta	9.41044	9.43027	-1.04672	1.09261	512	56	49	1.14286	CCDS40602.1
P84078	Arf1	ADP-ribosylation factor 1	9.56609	9.72201	-1.43192	1.00718	182	11	19	0.578947	CCDS24765.1
Q8BSL7	Arf2	ADP-ribosylation factor 2	9.42015	9.8051	-2.42637	1.3698	182	15	19	0.789474	CCDS25525.1
P61205	Arf3	ADP-ribosylation factor 3	9.65888	9.87764	-1.65488	-1.23316	182	7	24	0.291667	CCDS27804.1
P61750	Arf4	ADP-ribosylation factor 4	9.36847	9.90142	-3.4116	1.04579	181	16	16	1	CCDS26881.1
P84084	Arf5	ADP-ribosylation factor 5	9.6738	9.77032	-1.24888	1.00934	181	5	27	0.185185	CCDS19952.1
P62331	Arf6	ADP-ribosylation factor 6	7.41505	8.1602	-5.56088	1.09953	176	6	22	0.272727	CCDS25952.1
V9GXM1	Arfgap1	ADP-ribosylation factor GTPase-activating protein 1	8.69748	8.93567	-1.73061	-1.11283	415	12	66	0.181818	CCDS17190.1
Q9D8S3	Arfgap3	ADP-ribosylation factor GTPase-activating protein 3	7.9076	8.70736	-6.30601	-1.14787	525	31	70	0.442857	CCDS49683.1
Q8K221	Arfip2	Arfaptin-2	8.49625	7.76107	5.43477	-1.07853	342	16	60	0.266667	CCDS21656.1
A2AH25	Arhgap1	Rho GTPase-activating protein 1	9.53778	9.41852	1.31604	-1.24995	480	24	63	0.380952	CCDS50641.1
Q6Y5D8	Arhgap10	Rho GTPase-activating protein 10	7.2923	7.96466	-4.70283	-1.01495	787	65	103	0.631068	CCDS22425.1
S4R221	Arhgap12	Rho GTPase-activating protein 12	8.91201	7.87979	10.77	-1.12998	839	85	102	0.833333	CCDS37723.1
Q811M1	Arhgap15	Rho GTPase-activating protein 15	8.27576	8.52956	-1.79393	-1.24425	482	62	42	1.47619	CCDS16019.1
Q3UIA2	Arhgap17	Rho GTPase-activating protein 17	8.24716	9.09623	-7.06431	-1.22151	847	62	107	0.579439	CCDS52389.1
Q8BRH3	Arhgap19	Rho GTPase-activating protein 19	7.57804	8.10275	-3.34745	1.04824	495	34	65	0.523077	CCDS37989.1
Q6IFT4	Arhgap20	Rho GTPase-activating protein 20	9.04061	9.04165	-1.00238	-1.13083	1183	103	117	0.880342	CCDS23177.1
Q8BL80	Arhgap22	Rho GTPase-activating protein 22	8.79156	7.57194	16.5812	-1.32777	703	23	101	0.227723	CCDS26926.2
G3X9N1	Arhgap24	Rho GTPase activating protein 24, isoform CRA_b	8.98853	7.996	9.82955	-1.01511	748	57	93	0.612903	CCDS19474.1
Q640N3	Arhgap30	Rho GTPase-activating protein 30	7.97418	7.88518	1.22744	1.32298	1094	90	142	0.633803	CCDS15494.1
B1AUY3	Arhgap4	Protein Arhgap4	8.9226	8.94952	-1.06396	1.13191	956	53	148	0.358108	CCDS41014.1
E9PYT0	Arhgap5	Rho GTPase-activating protein 5	9.75429	9.00186	5.65507	-1.0929	1504	209	104	2.00962	CCDS36443.1
O54834	Arhgap6	Rho GTPase-activating protein 6	8.7378	8.38131	2.27239	1.04399	988	70	108	0.648148	CCDS30534.1
Q61599	Arhgdib	Rho GDP-dissociation inhibitor 2	8.47945	8.49907	-1.04622	-1.04722	201	14	30	0.466667	CCDS20661.1
E9PUF7	Arhgef1	Rho guanine nucleotide exchange factor 1	9.42678	9.31339	1.29834	-1.03211	980	45	139	0.323741	CCDS52142.1
Q8C033	Arhgef10	Rho guanine nucleotide exchange factor 10	8.06938	8.87938	-6.45655	-1.01745	1346	75	166	0.451807	CCDS40240.1
Q6P9R4	Arhgef18	Rho guanine nucleotide exchange factor 18	8.64142	8.77554	-1.36181	1.0083	1022	58	192	0.302083	CCDS22060.1
Q8BWA8	Arhgef19	Rho guanine nucleotide exchange factor 19	9.38178	9.6422	-1.82148	1.32888	803	21	121	0.173554	CCDS18868.1
Q60875	Arhgef2	Rho guanine nucleotide exchange factor 2	8.99629	8.81166	1.5298	1.26468	986	60	137	0.437956	CCDS17481.1
F6WMJ3	Arhgef6	Rho guanine nucleotide exchange factor 6	7.43399	7.31762	1.30728	-1.0917	796	94	88	1.06818	CCDS40984.2
Q9ES28	Arhgef7	Rho guanine nucleotide exchange factor 7	8.80967	8.92197	-1.29509	-1.02477	783	35	109	0.321101	CCDS52480.1
E9QAQ7	Arid1a	AT-rich interactive domain-containing protein 1A	9.07386	8.99259	1.2058	-1.16939	2284	95	298	0.318792	CCDS38908.1
E9Q7E2	Arid2	Protein Arid2	8.59241	8.87048	-1.89702	-1.11711	1829	117	203	0.576355	CCDS37185.2
Q62431	Arid3a	AT-rich interactive domain-containing protein 3A	7.87194	7.28527	3.86075	-1.08809	602	29	82	0.353659	CCDS23999.1
F8VPQ2	Arid4a	Protein Arid4a	8.76191	8.61496	1.40265	-1.05535	1262	170	164	1.03659	CCDS36471.1
A2CG63	Arid4b	AT-rich interactive domain-containing protein 4B	9.14452	8.65783	3.06683	-1.13154	1315	207	155	1.33548	CCDS36599.1
D3Z0W0	Arid5a	AT-rich interactive domain-containing protein 5A	9.1239	9.38385	-1.81949	1.25659	591	31	80	0.3875	CCDS48239.1
Q8BM75	Arid5b	AT-rich interactive domain-containing protein 5B	10.356	10.1476	1.61557	1.25247	1189	118	134	0.880597	CCDS35929.1
P61211	Arl1	ADP-ribosylation factor-like protein 1	9.29537	9.33207	-1.08817	1.07408	182	16	15	1.06667	CCDS36025.1
Q9WUL7	Arl3	ADP-ribosylation factor-like protein 3	9.01425	8.82793	1.53574	-1.13408	183	15	23	0.652174	CCDS38010.1
Q810L2	Arl4c	Arl4c protein	8.31934	9.19737	-7.5513	-1.10686	193	4	36	0.111111	CCDS15146.1
Q8R5J9	Arl6ip5	PRA1 family protein 3	9.19774	9.21398	-1.03811	-1.21238	189	9	11	0.818182	CCDS20384.1
Q9CQW2	Arl8b	ADP-ribosylation factor-like protein 8B	9.40852	9.18089	1.68903	-1.0466	187	17	17	1	CCDS39586.1
Q6IMB2	Arl9	ADP-ribosylation factor-like 9	8.07399	8.60058	-3.36193	1.01944	134	9	13	0.692308	CCDS19368.1
A2AU72	Armc3	Armadillo repeat-containing protein 3	8.68675	8.72054	-1.08092	1.00558	882	83	99	0.838384	CCDS38052.1
Q8BNU0	Armc6	Armadillo repeat-containing protein 6	8.99289	9.18008	-1.53886	-1.11958	469	17	67	0.253731	CCDS40371.1
G3X920	Armc8	Armadillo repeat containing 8, isoform CRA_b	9.0104	8.69308	2.07645	-1.31751	674	53	63	0.84127	CCDS23434.1
Q8K112	Armc9	LisH domain-containing protein ARMC9	7.63704	8.01422	-2.38332	-1.10207	818	48	107	0.448598	CCDS15118.1
Q9CX83	Armcx1	Armadillo repeat-containing X-linked protein 1	7.22623	7.80117	-3.75789	-1.20638	457	41	51	0.803922	CCDS30398.1
Q6A058	Armcx2	Armadillo repeat-containing X-linked protein 2	9.0042	9.20184	-1.5763	1.08128	785	47	63	0.746032	CCDS30401.1
Q3UZB0	Armcx5	Armadillo repeat-containing X-linked protein 5	9.97693	10.0877	-1.29046	-1.07216	607	81	57	1.42105	CCDS30408.1
P53762	Arnt	Aryl hydrocarbon receptor nuclear translocator	8.96824	8.70508	1.833	-1.05213	792	48	83	0.578313	CCDS17614.1
Q61324	Arnt2	Aryl hydrocarbon receptor nuclear translocator 2	7.97139	8.89537	-8.39412	1.18171	713	29	92	0.315217	CCDS59733.1
Q9WTL8	Arntl	Aryl hydrocarbon receptor nuclear translocator-like protein 1	8.61704	9.04223	-2.66192	1.39258	627	44	44	1	CCDS40092.1
Q2VPD4	Arntl2	Aryl hydrocarbon receptor nuclear translocator-like protein 2	8.26064	8.30159	-1.09889	-1.03397	580	42	53	0.792453	CCDS20702.1
Q9R0Q6	Arpc1a	Actin-related protein 2/3 complex subunit 1A	9.22717	9.10663	1.31989	-1.1306	371	14	38	0.368421	CCDS19855.1
Q9WV32	Arpc1b	Actin-related protein 2/3 complex subunit 1B	9.01807	9.03331	-1.03571	1.19041	373	9	44	0.204545	CCDS19856.1
Q9JM76	Arpc3	Actin-related protein 2/3 complex subunit 3	8.72377	8.74592	-1.05233	-1.29481	179	12	28	0.428571	CCDS19648.1
P59999	Arpc4	Actin-related protein 2/3 complex subunit 4	8.75387	9.00851	-1.79738	-1.25173	169	10	27	0.37037	CCDS20417.1
A3KGQ6	Arpc5l	Actin-related protein 2/3 complex subunit 5	8.73008	8.04157	4.881	1.13278	154	11	18	0.611111	CCDS38120.1
E9Q827	Arpp19	cAMP-regulated phosphoprotein 19	8.24781	8.00933	1.73174	1.07311	146	16	22	0.727273	CCDS52859.1
Q9EQP6	Arr3	Arrestin-C	7.4722	7.46174	1.02436	-1.07517	382	19	46	0.413043	CCDS41075.1
J3QNU6	Arrb1	Beta-arrestin-1	9.02535	8.87615	1.40996	-1.25054	419	16	61	0.262295	CCDS40032.1
Q91YI4	Arrb2	Beta-arrestin-2	8.6795	8.52771	1.41839	1.24782	422	20	46	0.434783	CCDS70226.1
Q8VD69	Arrdc4	Arrestin domain containing 4	8.2537	8.15518	1.25463	1.10657	416	23	38	0.605263	CCDS39985.1
P50428	Arsa	Arylsulfatase A	8.79387	8.78836	1.01277	-1.16142	507	14	38	0.368421	CCDS27753.1
P50429	Arsb	Arylsulfatase B	8.13155	8.1887	-1.14066	-1.04091	535	28	38	0.736842	CCDS36749.1
O35975	Art2b	T-cell ecto-ADP-ribosyltransferase 2	8.50863	8.02984	3.01153	1.04758	290	23	27	0.851852	CCDS21512.1
E9Q7Q8	Art3	Ecto-ADP-ribosyltransferase 3	8.44097	8.13298	2.03232	1.00447	362	27	34	0.794118	CCDS51546.1
Q9D0U9	Arv1	Protein ARV1	7.64906	8.40283	-5.6724	-1.15976	267	17	20	0.85	CCDS22774.1
Q924L5	Arvcf	Armadillo repeat protein deleted in velo-cardio-facial syndrome homolog	8.50339	8.57645	-1.18322	-1.02386	963	32	107	0.299065	CCDS28020.1
O35085	Arx	Homeobox protein ARX	8.11856	9.63577	-32.9006	1.00854	565	12	76	0.157895	CCDS30271.1
Q9WV54	Asah1	Acid ceramidase	8.68329	7.75308	8.51549	-1.06254	395	31	25	1.24	CCDS22262.1
Q9JHE3	Asah2	Neutral ceramidase	7.51248	7.89166	-2.3943	1.04218	757	45	54	0.833333	CCDS29749.1
Q8VHS6	Asb15	Ankyrin repeat and SOCS box protein 15	7.91054	7.52469	2.43138	-1.06786	584	42	49	0.857143	CCDS19943.1
Q9WV72	Asb3	Ankyrin repeat and SOCS box protein 3	8.30874	7.88704	2.64063	-1.09	526	47	35	1.34	CCDS24511.1
Q9D1A4	Asb5	Ankyrin repeat and SOCS box protein 5	6.42132	8.2855	-73.1437	-1.00487	330	30	16	1.875	CCDS22307.1
Q6BCN6	Asb6	Ankyrin repeat and SOCS box-containing protein 6	7.34688	7.90297	-3.59827	-1.32653	419	9	51	0.176471	CCDS38096.1
C0H5Y0	Asb7	Ankyrin repeat and SOCS box-containing protein 7, isoform CRA_c	7.56692	7.70664	-1.37949	-1.04714	319	16	26	0.615385	CCDS21346.1
Q91WR3	Ascc2	Activating signal cointegrator 1 complex subunit 2	7.99709	8.10871	-1.29306	1.05253	750	51	100	0.51	CCDS24387.1
Q99MY8	Ash1l	Histone-lysine N-methyltransferase ASH1L	9.68974	9.60204	1.22377	1.01549	2959	294	308	0.954545	CCDS17487.1
Q91X20	Ash2l	Set1/Ash2 histone methyltransferase complex subunit ASH2	8.60869	8.60331	1.01248	-1.02164	624	48	57	0.842105	CCDS40307.1
Q91YI0	Asl	Argininosuccinate lyase	9.1879	9.04575	1.38725	-1.37493	465	25	53	0.471698	CCDS51655.1
O54984	Asna1	ATPase Asna1	9.06248	9.06926	-1.01575	-1.03082	349	16	53	0.301887	CCDS40417.1
Q8R3P0	Aspa	Aspartoacylase	7.05438	8.4145	-22.9147	-1.03846	313	32	16	2	CCDS25005.1
Q8BSY0	Asph	Aspartyl/asparaginyl beta-hydroxylase	9.16159	9.30122	-1.37921	-1.16679	742	60	96	0.625	CCDS38690.1
Q99MQ4	Aspn	Asporin	9.28746	9.48492	-1.57564	1.02315	374	41	23	1.78261	CCDS26503.1
Q8VBT9	Aspscr1	Tether containing UBX domain for GLUT4	8.15781	8.74247	-3.84291	-1.10848	551	19	72	0.263889	CCDS25751.1
Q8C0M9	Asrgl1	Isoaspartyl peptidase/L-asparaginase	8.6939	8.04917	4.41294	1.03435	327	18	31	0.580645	CCDS29566.1
P16460	Ass1	Argininosuccinate synthase	8.01816	8.59093	-3.73912	-1.04618	413	29	56	0.517857	CCDS15898.1
Q61137	Astn1	Astrotactin-1	8.4637	8.82682	-2.30737	-1.14425	1303	73	125	0.584	CCDS56648.1
Q80Z10	Astn2	Astrotactin-2	8.62392	8.52981	1.24199	-1.07208	1353	66	142	0.464789	CCDS18269.1
D6REV1	Asxl2	Putative Polycomb group protein ASXL2	8.86514	8.74375	1.32248	-1.03125	1371	137	136	1.00735	CCDS36395.2
Q8VD46	Asz1	Ankyrin repeat, SAM and basic leucine zipper domain-containing protein 1	8.80794	9.74061	-8.56398	1.08913	476	44	52	0.846154	CCDS19929.1
Q9D5T0	Atad1	ATPase family AAA domain-containing protein 1	9.31671	9.28903	1.06581	-1.11195	362	40	28	1.42857	CCDS29752.1
G3X963	Atad2	ATPase family AAA domain-containing protein 2	8.38425	8.14563	1.73229	1.06912	1365	154	117	1.31624	CCDS37079.1
H3BKI6	Atad3a	ATPase family AAA domain-containing protein 3	8.31265	8.08819	1.67671	1.03366	592	34	101	0.336634	CCDS19037.1
Q9Z2A5	Ate1	Arginyl-tRNA--protein transferase 1	9.27369	7.31993	89.8993	-1.13022	517	49	67	0.731343	CCDS52414.1
Q3TZR9	Atf7	Activating transcription factor 7, isoform CRA_a	8.37374	8.09794	1.8871	-1.01451	414	31	38	0.815789	CCDS37230.1
Q7TT18	Atf7ip	Activating transcription factor 7-interacting protein 1	8.40694	8.02241	2.424	1.27161	1307	107	134	0.798507	CCDS20651.1
Q811C2	Atg4c	Cysteine protease ATG4C	7.23903	7.7779	-3.45837	-1.0715	459	44	34	1.29412	CCDS18382.1
Q8BP56	Athl1	Acid trehalase-like protein 1	8.05637	8.43693	-2.40194	1.13285	691	21	71	0.295775	CCDS21992.1
Q9CWJ9	Atic	Bifunctional purine biosynthesis protein PURH	9.38378	9.29743	1.21998	-1.0166	593	33	50	0.66	CCDS15030.1
Q62388	Atm	Serine-protein kinase ATM	9.38437	9.75003	-2.32087	-1.01192	3067	317	265	1.19623	CCDS40636.1
Q9Z2E5	Atoh7	Protein atonal homolog 7	7.2164	7.71475	-3.15031	-1.03474	150	2	20	0.1	CCDS23896.1
O54827	Atp10a	Probable phospholipid-transporting ATPase VA	8.2977	9.47724	-15.1196	1.36822	1509	82	154	0.532468	CCDS39972.1
P98197	Atp11a	Probable phospholipid-transporting ATPase IH	8.262	8.59416	-2.14863	-1.21905	1188	40	142	0.28169	CCDS40223.1
F6Q8D3	Atp11c	Phospholipid-transporting ATPase 11C	8.80562	8.6481	1.43721	-1.24925	1130	124	61	2.03279	CCDS40988.1
Q9Z1W8	Atp12a	Potassium-transporting ATPase alpha chain 2	8.86191	9.3617	-3.16071	1.0259	1036	63	106	0.59434	CCDS27148.1
Q9EPE9	Atp13a1	Manganese-transporting ATPase 13A1	9.05412	8.89587	1.43961	-1.04213	1201	33	139	0.23741	CCDS22349.1
Q8VDN2	Atp1a1	Sodium/potassium-transporting ATPase subunit alpha-1	9.69324	9.65393	1.09474	-1.1986	1024	51	107	0.476636	CCDS17683.1
Q8VCE0	Atp1a3	ATPase, Na+/K+ transporting, alpha 3 polypeptide	9.84648	9.91723	-1.17694	-1.076	1054	32	130	0.246154	CCDS20969.1
P97370	Atp1b3	Sodium/potassium-transporting ATPase subunit beta-3	8.68918	8.4404	1.77329	-1.22501	279	24	30	0.8	CCDS23414.1
O55143	Atp2a2	Sarcoplasmic/endoplasmic reticulum calcium ATPase 2	9.64063	9.78171	-1.38382	1.06103	1045	58	106	0.54717	CCDS57378.1
Q64518	Atp2a3	Sarcoplasmic/endoplasmic reticulum calcium ATPase 3	8.84658	8.96989	-1.32834	1.01053	1039	24	121	0.198347	CCDS24991.1
G5E829	Atp2b1	Plasma membrane calcium-transporting ATPase 1	9.39505	9.41522	-1.04754	-1.14601	1221	113	111	1.01802	CCDS24145.1
F8WHB1	Atp2b2	Calcium-transporting ATPase	8.52819	9.03941	-3.245	-1.4	1199	53	166	0.319277	CCDS20433.1
Q0VF55	Atp2b3	Calcium-transporting ATPase	8.6862	8.43407	1.78705	-1.09754	1221	66	150	0.44	CCDS30205.1
Q6Q477	Atp2b4	Calcium-transporting ATPase	8.99152	8.4465	3.50769	-1.12524	1206	79	132	0.598485	CCDS15298.1
Q3UZR5	Atp2c1	Calcium-transporting ATPase	8.90702	9.39107	-3.04819	-1.42059	953	63	93	0.677419	CCDS57698.1
E9QNX7	Atp4a	Potassium-transporting ATPase alpha chain 1	9.35308	8.89367	2.88009	1.14931	1035	29	126	0.230159	CCDS71932.1
P50992	Atp4b	Potassium-transporting ATPase subunit beta	7.89858	8.28879	-2.45591	-1.10235	295	13	35	0.371429	CCDS22111.1
Q03265	Atp5a1	ATP synthase subunit alpha, mitochondrial	10.181	10.3324	-1.41685	1.23342	554	23	64	0.359375	CCDS29358.1
Q3U774	Atp5b	ATP synthase subunit beta, mitochondrial	10.8154	10.9083	-1.23858	-1.09441	530	31	53	0.584906	CCDS24259.1
Q91VR2	Atp5c1	ATP synthase subunit gamma, mitochondrial	9.80931	9.78209	1.06469	1.06246	299	17	39	0.435897	CCDS38045.1
Q9D3D9	Atp5d	ATP synthase subunit delta, mitochondrial	8.15792	9.18054	-10.5345	-1.11432	169	6	17	0.352941	CCDS24010.1
Q9CQQ7	Atp5f1	ATP synthase F(0) complex subunit B1, mitochondrial	9.8277	9.81899	1.02026	-1.30808	257	23	37	0.621622	CCDS17714.1
Q9DCX2	Atp5h	ATP synthase subunit d, mitochondrial	9.59614	9.69847	-1.2657	1.10133	162	9	32	0.28125	CCDS25633.1
P97450	Atp5j	ATP synthase-coupling factor 6, mitochondrial	8.78436	8.87141	-1.22193	-1.00987	109	11	14	0.785714	CCDS28283.1
P56135	Atp5j2	ATP synthase subunit f, mitochondrial	8.77917	9.06173	-1.91672	-1.02993	89	5	9	0.555556	CCDS39385.1
Q9CPQ8	Atp5l	ATP synthase subunit g, mitochondrial	8.18252	8.44347	-1.82367	1.06297	104	8	10	0.8	CCDS40604.1
Q9DB20	Atp5o	ATP synthase subunit O, mitochondrial	9.54552	9.39126	1.42646	-1.23603	214	12	27	0.444444	CCDS28331.1
Q9CRA7	Atp5s	ATP synthase subunit s, mitochondrial	8.39125	8.47938	-1.22499	-1.13856	201	21	12	1.75	CCDS25954.1
Q9Z1G4	Atp6v0a1	V-type proton ATPase 116 kDa subunit a isoform 1	9.94119	9.70561	1.72019	-1.18985	840	42	88	0.477273	CCDS56808.1
Q920R6	Atp6v0a4	V-type proton ATPase 116 kDa subunit a isoform 4	8.92336	8.55463	2.33739	-1.09962	834	43	94	0.457447	CCDS20010.1
P63082	Atp6v0c	V-type proton ATPase 16 kDa proteolipid subunit	8.57404	8.07653	3.14416	-1.00491	156	2	8	0.25	CCDS28476.1
P51863	Atp6v0d1	V-type proton ATPase subunit d 1	9.37444	9.28419	1.23097	-1.29129	352	9	52	0.173077	CCDS22604.1
Q8VDL1	Atp6v0e	Atp6v0e protein	7.85735	8.15878	-2.00186	1.30979	82	2	4	0.5	CCDS28554.1
Q91YH6	Atp6v1b1	ATPase, H+ transporting, lysosomal V1 subunit B1	9.10344	9.05373	1.12127	-1.18827	514	15	66	0.227273	CCDS20283.1
Q3U7C8	Atp6v1b2	V-type proton ATPase subunit B, brain isoform	9.66106	9.20594	2.85184	-1.16519	512	33	45	0.733333	CCDS40358.1
Q9Z1G3	Atp6v1c1	V-type proton ATPase subunit C 1	8.98587	8.92944	1.13876	-1.37106	383	31	49	0.632653	CCDS27439.1
Q99L60	Atp6v1c2	V-type proton ATPase subunit C 2	8.79062	8.54461	1.76202	-1.27218	438	33	56	0.589286	CCDS49034.1
P50518	Atp6v1e1	V-type proton ATPase subunit E 1	9.19126	9.1172	1.18593	-1.39277	227	28	37	0.756757	CCDS20484.1
Q9D593	Atp6v1e2	V-type proton ATPase subunit E 2	8.68602	8.60141	1.21511	-1.08971	227	13	47	0.276596	CCDS29009.1
Q9CR51	Atp6v1g1	V-type proton ATPase subunit G 1	8.99266	8.88055	1.29453	-1.13607	119	10	30	0.333333	CCDS18260.1
Q8BVE3	Atp6v1h	V-type proton ATPase subunit H	9.1804	9.24082	-1.14928	-1.40337	484	59	51	1.15686	CCDS14808.1
A2AG68	Atp7a	Copper-transporting ATPase 1	9.06716	8.95116	1.30618	1.13743	1493	127	109	1.16514	CCDS53169.1
Q64446	Atp7b	Copper-transporting ATPase 2	8.27788	8.97937	-5.02914	-1.2187	1463	81	142	0.570423	CCDS22168.1
P70704	Atp8a1	Phospholipid-transporting ATPase IA	9.77577	9.68475	1.23315	-1.18751	1165	75	109	0.688073	CCDS39104.1
P98200	Atp8a2	Phospholipid-transporting ATPase IB	9.18267	8.32678	7.17604	-1.18565	1149	59	118	0.5	CCDS27174.1
Q148W0	Atp8b1	Phospholipid-transporting ATPase IC	8.8855	8.03893	7.02369	1.50027	1252	91	118	0.771186	CCDS29304.1
Q6UQ17	Atp8b3	Phospholipid-transporting ATPase IK	8.98366	8.99776	-1.03299	-1.16584	1336	52	175	0.297143	CCDS24024.1
A2ANX3	Atp8b4	Protein Atp8b4	8.77459	7.9421	6.79966	-1.07248	1195	94	95	0.989474	CCDS50698.1
A2AQC3	Atp9a	Probable phospholipid-transporting ATPase IIA	8.80698	9.44781	-4.37357	-1.35464	1048	22	132	0.166667	CCDS38345.1
P98195	Atp9b	Probable phospholipid-transporting ATPase IIB	8.72008	8.64211	1.19666	-1.07694	1136	66	105	0.628571	CCDS29370.1
H3BLL2	Atpaf1	ATP synthase mitochondrial F1 complex assembly factor 1	7.26291	9.09399	-67.7762	1.04565	349	21	55	0.381818	CCDS18496.2
Q91YY4	Atpaf2	ATP synthase mitochondrial F1 complex assembly factor 2	8.1118	8.04143	1.17588	-1.09141	299	18	36	0.5	CCDS24789.2
O35143	Atpif1	ATPase inhibitor, mitochondrial	6.79715	8.46397	-46.4324	-1.11807	107	13	16	0.8125	CCDS18727.1
Q61687	Atrx	Transcriptional regulator ATRX	9.25061	9.39806	-1.40427	-1.16512	2477	356	275	1.29455	CCDS41095.1
F7C0E4	Atxn7l1	Ataxin-7-like protein 1	8.01606	9.05646	-10.975	-1.00145	740	36	56	0.642857	CCDS25875.1
Q8C8K6	Atxn7l2	Ataxin 7-like 2	9.06632	9.11151	-1.10966	-1.12811	697	27	91	0.296703	CCDS17754.1
Z4YK56	AU040320	Protein AU040320	8.55873	8.07061	3.07692	-1.10383	1086	61	122	0.5	CCDS18660.1
Q9JLZ3	Auh	Methylglutaconyl-CoA hydratase, mitochondrial	8.25598	8.26827	-1.02872	-1.08463	315	22	28	0.785714	CCDS26518.1
Q3U3K9	Aup1	Ancient ubiquitous protein 1	7.93141	9.05351	-13.2465	1.00953	440	20	41	0.487805	CCDS39526.1
O88398	Avil	Advillin	9.66482	9.77675	-1.294	-1.23663	820	42	116	0.362069	CCDS24221.1
Q8BGF0	AW551984	Protein AW551984	9.43147	9.48418	-1.12902	1.11172	805	52	83	0.626506	CCDS23052.1
Q9QYP6	Azi2	5-azacytidine-induced protein 2	8.32937	8.03486	1.97019	-1.42662	406	44	45	0.977778	CCDS40799.1
Q3UTC0	B020004J07Rik	Protein B020004J07Rik	7.48834	7.73995	-1.78489	-1.08961	477	26	48	0.541667	CCDS51241.1
P01887	B2m	Beta-2-microglobulin	8.4169	8.15691	1.81968	1.05475	120	9	11	0.818182	CCDS16654.1
Q920V1	B3galnt1	UDP-GalNAc:beta-1,3-N-acetylgalactosaminyltransferase 1	8.71887	8.41356	2.01981	-1.21418	332	16	26	0.615385	CCDS17406.1
P59270	B3gat2	Galactosylgalactosylxylosylprotein 3-beta-glucuronosyltransferase 2	8.26316	8.59512	-2.14764	-1.14384	325	16	32	0.5	CCDS14850.1
P58158	B3gat3	Galactosylgalactosylxylosylprotein 3-beta-glucuronosyltransferase 3	9.17635	8.76947	2.55197	-1.18828	336	13	43	0.302326	CCDS29558.1
Q8BWP8	B3gnt1	N-acetyllactosaminide beta-1,3-N-acetylglucosaminyltransferase	8.46517	8.85031	-2.42739	1.00165	416	17	47	0.361702	CCDS29446.1
Q3USF0	B3gnt6	UDP-GlcNAc:betaGal beta-1,3-N-acetylglucosaminyltransferase 6	9.04386	8.7716	1.87182	-1.28803	392	7	41	0.170732	CCDS40027.1
Q6QX36	B430306N03Rik	CRKD-binding protein	8.23427	8.33716	-1.26734	1.01	290	10	32	0.31	CCDS28864.1
Q09199	B4galnt2	Beta-1,4 N-acetylgalactosaminyltransferase 2	8.1572	7.70683	2.82085	1.09869	511	23	60	0.383333	CCDS25285.1
Q9Z2Y2	B4galt2	Beta-1,4-galactosyltransferase 2	9.87054	10.5283	-4.54754	-1.00652	370	10	27	0.37037	CCDS18539.1
Q91YY2	B4galt3	Beta-1,4-galactosyltransferase 3	8.23375	8.2203	1.03146	-1.15018	396	13	24	0.541667	CCDS15486.1
P97302	Bach1	Transcription regulator protein BACH1	8.61819	8.5896	1.06805	1.40011	740	54	109	0.495413	CCDS28293.1
P97303	Bach2	Transcription regulator protein BACH2	8.39983	8.02684	2.3604	-1.02448	840	45	107	0.420561	CCDS51135.1
F6TCF9	Bag1	BAG family molecular chaperone regulator 1	8.65596	8.18743	2.94126	1.04493	356	36	62	0.580645	CCDS38713.1
Q91YN9	Bag2	BAG family molecular chaperone regulator 2	8.0823	7.5247	3.61081	1.03629	211	14	33	0.424242	CCDS14864.1
Q9JLV1	Bag3	BAG family molecular chaperone regulator 3	10.3226	8.24848	118.601	-1.25093	578	45	67	0.671642	CCDS21898.1
Q8CI61	Bag4	BAG family molecular chaperone regulator 4	7.69492	9.32612	-42.7759	-1.03547	458	30	37	0.810811	CCDS22201.1
Q8CI32	Bag5	BAG family molecular chaperone regulator 5	8.65305	9.22728	-3.75174	1.01133	448	32	76	0.421053	CCDS26185.1
Q497V6	Bahd1	Bromo adjacent homology domain-containing 1 protein	8.62238	8.65738	-1.08391	-1.20179	773	26	92	0.282609	CCDS38202.1
Q3UHD1	Bai1	Brain-specific angiogenesis inhibitor 1	8.42711	7.99997	2.67389	-1.00254	1583	35	185	0.189189	CCDS70635.1
Q80ZF8	Bai3	Brain-specific angiogenesis inhibitor 3	8.51294	8.97142	-2.87395	-1.14642	1523	116	123	0.943089	CCDS14855.1
Q8BKX1	Baiap2	Brain-specific angiogenesis inhibitor 1-associated protein 2	9.15049	7.71173	27.4634	-1.02267	536	19	87	0.218391	CCDS25722.1
Q9D0L6	Bambi	BMP and activin membrane-bound inhibitor homolog	8.49421	8.27358	1.66201	-1.03443	261	13	28	0.464286	CCDS29034.1
O54962	Banf1	Barrier-to-autointegration factor	8.97367	9.04965	-1.19118	-1.31065	90	7	11	0.636364	CCDS29458.1
Q99PU7	Bap1	Ubiquitin carboxyl-terminal hydrolase BAP1	8.64428	9.13116	-3.06819	-1.10981	729	36	100	0.36	CCDS26910.1
O70445	Bard1	BRCA1-associated RING domain protein 1	8.3214	8.37754	-1.13799	-1.00791	766	48	84	0.571429	CCDS15029.1
Q91XV3	Basp1	Brain acid soluble protein 1	7.61496	9.56418	-88.9647	-1.09863	227	9	64	0.140625	CCDS27398.1
Q07813	Bax	Apoptosis regulator BAX	8.24614	7.39066	7.16931	1.058	193	6	24	0.25	CCDS21246.1
Q9Z277	Baz1b	Tyrosine-protein kinase BAZ1B	9.04295	9.25057	-1.61296	-1.097	1480	159	231	0.688312	CCDS19736.1
Q91YE5	Baz2a	Bromodomain adjacent to zinc finger domain protein 2A	8.03427	8.99717	-9.18132	-1.07736	1888	131	240	0.545833	CCDS36088.1
Q3V3N7	Bbs1	Protein Bbs1	8.41594	8.15232	1.83493	-1.05878	594	21	71	0.295775	CCDS29442.1
Q9CWF6	Bbs2	Bardet-Biedl syndrome 2 protein homolog	8.39204	8.18171	1.62305	-1.02283	722	38	55	0.690909	CCDS40434.1
Q8K2G4	Bbs7	Bardet-Biedl syndrome 7 protein homolog	8.44814	8.83238	-2.42236	-1.2	716	72	67	1.07	CCDS17314.2
B8JK50	Bbx	HMG box transcription factor BBX	8.2049	9.1457	-8.72584	1.38814	908	100	126	0.793651	CCDS37354.1
D6RDS0	BC017158	Protein BC017158	7.65485	8.35599	-5.02509	1.03066	467	17	46	0.369565	CCDS21895.1
Q8R2U2	BC027231	Protein BC027231	8.68277	7.99679	4.85262	-1.11452	565	45	64	0.703125	CCDS28187.1
E9Q2V5	BC037034	Protein BC037034	8.87532	8.80128	1.18588	-1.19222	581	20	56	0.357143	CCDS39343.2
D3YXQ0	BC051019	Protein BC051019	10.6879	8.3229	231.72	-1.01	403	20	47	0.43	CCDS40084.1
E9Q623	BC051665	Protein BC051665	8.85472	8.7811	1.18472	1.05283	331	23	25	0.92	CCDS26582.1
E9PWV4	BC052040	Protein BC052040	7.66084	7.65205	1.02044	1.12752	288	20	30	0.666667	CCDS50662.1
Q6P8I2	BC061237	MCG114023, isoform CRA_b	8.2073	8.28122	-1.18554	1.00309	185	21	32	0.65625	CCDS49462.1
Q61335	Bcap31	B-cell receptor-associated protein 31	8.33931	8.75202	-2.5865	-1.11508	246	19	43	0.44186	CCDS30209.1
Q61140	Bcar1	Breast cancer anti-estrogen resistance protein 1	9.13152	9.45364	-2.09953	1.02295	875	25	110	0.227273	CCDS52675.1
Q9D287	Bcas2	Pre-mRNA-splicing factor SPF27	8.68981	8.8186	-1.34521	1.02171	226	21	34	0.617647	CCDS17691.1
B1AR74	Bcas3	Breast carcinoma-amplified sequence 3 homolog	8.9874	8.87707	1.28922	-1.03327	929	51	71	0.71831	CCDS25195.1
O35855	Bcat2	Branched-chain-amino-acid aminotransferase, mitochondrial	9.33588	8.44878	7.7107	-1.11112	394	19	46	0.413043	CCDS21252.1
Q9CWI3	Bccip	BRCA2 and CDKN1A-interacting protein	7.11169	8.35844	-17.6501	1.14176	317	32	52	0.615385	CCDS21935.1
Q03311	Bche	Cholinesterase	8.57475	8.64251	-1.16884	-1.18974	604	62	36	1.72222	CCDS17411.1
Q3U3J1	Bckdha	2-oxoisovalerate dehydrogenase subunit alpha, mitochondrial	8.93138	8.92718	1.00972	1.20115	447	6	70	0.0857143	CCDS52154.1
Q6P3A8	Bckdhb	2-oxoisovalerate dehydrogenase subunit beta, mitochondrial	8.60511	8.66053	-1.1361	1.32456	323	23	24	0.958333	CCDS23378.1
O55028	Bckdk	[3-methyl-2-oxobutanoate dehydrogenase [lipoamide]] kinase, mitochondrial	8.53681	7.85008	4.86096	1.1998	413	8	42	0.190476	CCDS21884.1
Q5STS9	Bcl11a	B-cell lymphoma/leukemia 11A	9.55131	9.70632	-1.42894	-1.05474	836	57	90	0.633333	CCDS56764.1
Q99PV8	Bcl11b	B-cell lymphoma/leukemia 11B	8.95546	9.66589	-5.13376	-1.32642	885	17	117	0.145299	CCDS36553.1
O55179	Bcl2a1d	A1-d protein	8.13728	8.29534	-1.43899	1	173	20	18	1.11	CCDS23390.1
Q64373	Bcl2l1	Bcl-2-like protein 1	8.50756	8.70257	-1.56678	-1.079	234	10	27	0.37037	CCDS16899.1
Q9D3J3	Bcl2l12	BCL2-like 12 (Proline rich), isoform CRA_b	7.75862	8.06188	-2.01032	1.00499	256	14	22	0.636364	CCDS21223.1
P59017	Bcl2l13	Bcl-2-like protein 13	8.03606	8.28149	-1.75968	-1.33657	435	34	60	0.566667	CCDS20485.1
O88282	Bcl6b	B-cell CLL/lymphoma 6 member B protein	8.22305	8.21461	1.01962	1.25696	475	26	36	0.722222	CCDS24939.1
Q9CXE2	Bcl7a	B-cell CLL/lymphoma 7 protein family member A	8.57409	7.75332	6.6187	1.12475	211	20	35	0.571429	CCDS19661.1
Q9D219	Bcl9	B-cell CLL/lymphoma 9 protein	9.08474	9.00161	1.21095	1.01645	1426	58	142	0.408451	CCDS17654.1
Q67FY2	Bcl9l	B-cell CLL/lymphoma 9-like protein	9.10965	8.69413	2.6033	-1.04387	1495	40	181	0.220994	CCDS40601.1
Q8K019	Bclaf1	Bcl-2-associated transcription factor 1	9.06271	9.19789	-1.36517	-1.12569	920	113	92	1.22826	CCDS35858.1
Q8CGN1	Bcor	BCL-6 corepressor	9.19706	9.44773	-1.78103	1.22633	1760	135	174	0.775862	CCDS40873.1
A2AQH4	Bcorl1	BCL-6 corepressor-like protein 1	8.63539	8.62364	1.02743	-1.14613	1782	91	192	0.473958	CCDS40961.1
Q9CZP5	Bcs1l	Mitochondrial chaperone BCS1	9.145	8.30265	6.9558	-1.17857	419	27	27	1	CCDS15051.1
O88597	Becn1	Beclin-1	8.31786	8.11381	1.59975	-1.30064	449	25	87	0.287356	CCDS25462.1
Q8BGM5	Best2	Bestrophin-2	7.65413	8.56733	-8.18844	1.0298	509	13	48	0.270833	CCDS52621.1
O35623	Bet1	BET1 homolog	8.25419	8.17717	1.19403	1.02754	119	16	2	8	CCDS19895.1
O35153	Bet1l	BET1-like protein	8.86011	8.89031	-1.07202	1.20437	112	1	9	0.111111	CCDS21987.1
A2AMT1	Bfsp1	Filensin	7.80254	8.11469	-2.05183	1.04949	670	44	129	0.341085	CCDS71154.1
Q6NVD9	Bfsp2	Phakinin	9.08598	8.48238	4.01417	-1.042	417	34	58	0.586207	CCDS52903.1
P86547	Bglap2	Osteocalcin-2	9.28829	9.28999	-1.00392	1.32626	96	2	13	0.153846	CCDS17473.1
O35490	Bhmt	Betaine--homocysteine S-methyltransferase 1	8.01282	9.03178	-10.4462	-1.00574	408	34	52	0.653846	CCDS36748.1
Q91WS4	Bhmt2	S-methylmethionine--homocysteine S-methyltransferase BHMT2	8.70064	8.32574	2.3708	-1.32081	364	22	34	0.647059	CCDS26689.1
B2KG46	Bicd1	Protein bicaudal D homolog 1	9.74544	8.74353	10.0442	-1.25304	836	93	145	0.641379	CCDS39723.1
Q921C5	Bicd2	Protein bicaudal D homolog 2	8.33485	8.15034	1.52937	-1.19478	852	21	211	0.0995261	CCDS36657.1
O08539	Bin1	Myc box-dependent-interacting protein 1	8.95504	8.92979	1.05988	-1.23938	589	29	114	0.254386	CCDS29119.1
Q9JI08	Bin3	Bridging integrator 3	8.04741	8.04257	1.01121	1.12422	254	22	52	0.423077	CCDS27247.1
A2CGA5	Birc3	Baculoviral IAP repeat-containing protein 3	8.67997	8.35846	2.09656	1.00932	603	40	52	0.769231	CCDS22812.2
O88738	Birc6	Baculoviral IAP repeat-containing protein 6	9.31238	9.40131	-1.22723	-1.03177	4874	362	383	0.94517	CCDS37693.2
P16277	Blk	Tyrosine-protein kinase Blk	8.4736	8.28461	1.54522	-1.07083	500	22	68	0.323529	CCDS27200.1
E9PZ97	Blm	Bloom syndrome protein homolog	10.4711	10.1907	1.90696	-1.02897	1420	143	134	1.06716	CCDS52281.1
Q8R016	Blmh	Bleomycin hydrolase	9.27933	9.01343	1.8446	1.02394	456	32	56	0.571429	CCDS25073.1
O55102	Bloc1s1	Biogenesis of lysosome-related organelles complex 1 subunit 1	8.06829	8.66903	-3.98793	-1.10289	126	9	25	0.36	CCDS24299.1
Q9CY64	Blvra	Biliverdin reductase A	9.05394	8.92927	1.3325	1.05518	296	28	38	0.736842	CCDS16692.1
E9PZC3	Blvrb	Flavin reductase (NADPH)	8.97397	8.89422	1.20157	1.16978	207	6	18	0.333333	CCDS39848.1
P25916	Bmi1	Polycomb complex protein BMI-1	7.83917	7.30344	3.43346	-1.05175	325	21	27	0.777778	CCDS15711.1
P98063	Bmp1	Bone morphogenetic protein 1	7.28262	9.23609	-89.8412	1.0425	992	34	124	0.274194	CCDS36972.1
Q9R229	Bmp10	Bone morphogenetic protein 10	7.79905	9.0143	-16.4153	-1.13744	422	30	46	0.652174	CCDS51838.1
Q91Z96	Bmp2k	BMP-2-inducible protein kinase	8.3408	8.82198	-3.02821	-1.07813	1139	96	140	0.685714	CCDS39175.1
Q8BHE5	Bmp3	Bone morphogenetic protein 3	7.24525	7.918	-4.70709	1.31295	469	24	59	0.40678	CCDS19458.1
Q8CJ69	Bmper	BMP-binding endothelial regulator protein	8.84893	9.2438	-2.48241	1.25927	686	44	69	0.637681	CCDS22929.1
P36895	Bmpr1a	Bone morphogenetic protein receptor type-1A	7.96415	8.76642	-6.34259	1.11363	533	47	37	1.27027	CCDS26938.1
O35607	Bmpr2	Bone morphogenetic protein receptor type-2	8.28752	8.96993	-4.81297	-1.05271	1039	78	82	0.95122	CCDS35588.1
B1AUL6	Bmx	Cytoplasmic tyrosine-protein kinase BMX	8.23953	8.53713	-1.98425	-1.10921	656	67	75	0.893333	CCDS30519.2
F8VPY0	Bnc1	Zinc finger protein basonuclin-1	7.77799	8.33293	-3.58866	-1.33139	991	62	124	0.5	CCDS52285.1
Q8BMQ3	Bnc2	Zinc finger protein basonuclin-2	8.90619	9.07882	-1.4881	-1.00242	1033	64	92	0.695652	CCDS18301.2
O54940	Bnip2	BCL2/adenovirus E1B 19 kDa protein-interacting protein 2	7.92358	7.66676	1.80646	1.04716	327	37	34	1.08824	CCDS23319.1
Q6AZB0	Boc	Brother of CDO	8.13783	8.31916	-1.51819	-1.15778	1111	45	110	0.409091	CCDS28186.1
Q8BGS2	Bola2	BolA-like protein 2	8.37033	8.31481	1.13635	-1.22276	87	4	18	0.222222	CCDS40129.1
E9PX89	Bola3	BolA-like protein 3	9.43867	9.95486	-3.28245	1.17891	111	13	14	0.928571	CCDS20278.1
E9QPQ9	Boll	Protein boule-like	8.39491	9.92637	-33.9985	-1.02932	294	27	22	1.22727	CCDS48262.1
P97452	Bop1	Ribosome biogenesis protein BOP1	8.63514	8.70457	-1.17337	1.17318	733	28	83	0.337349	CCDS27570.1
P15327	Bpgm	Bisphosphoglycerate mutase	8.75378	9.04481	-1.95449	-1.06646	260	22	32	0.6875	CCDS19994.1
Q8R164	Bphl	Valacyclovir hydrolase	8.49699	8.53725	-1.09713	-1.0241	292	16	29	0.551724	CCDS49229.1
Q9Z0S1	Bpnt1	3'(2'),5'-bisphosphate nucleotidase 1	8.75921	8.82663	-1.16793	-1.18205	309	16	36	0.444444	CCDS15597.1
Q99MP8	Brap	BRCA1-associated protein	8.42462	8.85188	-2.67461	-1.29048	592	32	108	0.296296	CCDS19640.1
P48754	Brca1	Breast cancer type 1 susceptibility protein homolog	8.86892	9.11036	-1.74356	-1.02554	1813	180	195	0.923077	CCDS25474.1
P97929	Brca2	Breast cancer type 2 susceptibility protein homolog	9.98487	10.2809	-1.9773	-1.06872	3330	425	280	1.51786	CCDS39411.1
E9PZ26	Brd1	Protein Brd1	9.26872	9.39266	-1.33027	-1.10202	1190	69	163	0.423313	CCDS27730.2
Q7JJ13	Brd2	Bromodomain-containing protein 2	9.01528	8.61897	2.49062	1.00408	799	62	122	0.508197	CCDS28641.1
Q3UH70	Brd4	Bromodomain-containing protein 4	8.58209	8.21371	2.33549	-1.09281	1402	87	277	0.314079	CCDS70784.1
D3YZC8	Brd8	Bromodomain-containing protein 8	8.31644	8.2186	1.25268	-1.13544	952	80	105	0.761905	CCDS50248.1
Q3UQU0	Brd9	Bromodomain-containing protein 9	8.52962	9.59708	-11.6805	-1.03449	598	42	93	0.451613	CCDS36728.1
Q91Y44	Brdt	Bromodomain testis-specific protein	9.26048	8.93987	2.09223	-1.32359	957	106	139	0.76259	CCDS19500.1
D3Z7P0	Bre	BRCA1-A complex subunit BRE	8.10707	8.21608	-1.28532	1.04224	421	31	43	0.72093	CCDS19189.1
G3X8S2	Brf1	BRF1 homolog, subunit of RNA polymerase III transcription initiation factor IIIB (S. cerevisiae)	8.98004	8.58891	2.46109	1.10938	677	33	95	0.347368	CCDS49195.1
Q3UAW9	Brf2	Transcription factor IIIB 50 kDa subunit	8.79433	7.7483	11.1181	-1.24518	421	25	49	0.510204	CCDS22211.1
Q5SXJ3	Brip1	Fanconi anemia group J protein homolog	8.35349	8.71694	-2.30916	1.35326	1175	119	109	1.09174	CCDS25197.1
Q3U1T3	Brms1l	Breast cancer metastasis-suppressor 1-like protein	7.47191	8.3804	-8.09996	-1.02595	324	31	53	0.584906	CCDS36453.1
Q3U109	Brpf1	Protein Brpf1	8.28184	8.50885	-1.68663	1.17297	1248	72	182	0.395604	CCDS71809.1
Q5RJI5	Brsk1	Serine/threonine-protein kinase BRSK1	8.88062	7.76977	12.9077	-1.13402	779	41	80	0.5125	CCDS20741.1
Q69Z98	Brsk2	Serine/threonine-protein kinase BRSK2	8.37255	8.36127	1.02633	-1.20656	720	21	107	0.196262	CCDS22022.1
E9Q2N1	Brwd1	Bromodomain and WD repeat-containing protein 1	8.98272	9.26045	-1.89553	-1.13409	2305	176	226	0.778761	CCDS49923.1
A2AHJ4	Brwd3	Bromodomain and WD repeat-containing protein 3	8.65687	8.95121	-1.96945	-1.13989	1800	193	114	1.69298	CCDS41100.1
P18572	Bsg	Basigin	8.68409	8.50656	1.50497	-1.20863	390	14	43	0.325581	CCDS23985.1
O88737	Bsn	Protein bassoon	10.1002	9.01334	12.2133	-1.09393	3943	155	561	0.276292	CCDS23517.1
Q80YW5	Bspry	B box and SPRY domain-containing protein	8.09788	8.07381	1.05698	-1.05838	487	14	73	0.191781	CCDS18241.1
Q6GQW0	Btbd11	Ankyrin repeat and BTB/POZ domain-containing protein BTBD11	6.32177	7.6945	-23.5904	-1.26268	1110	34	127	0.267717	CCDS24091.2
E9Q173	Btbd16	BTB/POZ domain-containing protein 16	8.74164	6.70894	107.82	-1.08218	523	31	64	0.484375	CCDS52416.1
P58545	Btbd3	BTB/POZ domain-containing protein 3	8.29298	8.19178	1.26241	1.02605	531	35	61	0.57377	CCDS16798.1
Q8C726	Btbd9	BTB/POZ domain-containing protein 9	7.90045	7.34113	3.62506	1.19811	613	26	61	0.42623	CCDS28599.1
Q05928	Btc	Probetacellulin	8.28878	8.72507	-2.73076	1.23679	178	15	15	1	CCDS19422.1
Q8CIF4	Btd	Biotinidase	8.20639	8.72217	-3.27932	-1.06403	530	14	52	0.269231	CCDS36857.1
Q64152	Btf3	Transcription factor BTF3	8.90293	8.86309	1.09607	-1.08175	205	17	24	0.708333	CCDS26714.1
P50615	Btg3	Protein BTG3	9.33219	8.42639	8.05007	1.04914	253	23	24	0.958333	CCDS28277.1
P35991	Btk	Tyrosine-protein kinase BTK	9.45885	9.09774	2.29674	1.26676	660	69	74	0.932432	CCDS30396.1
E9QNY6	Btla	B- and T-lymphocyte attenuator	7.70016	7.99976	-1.9934	-1.12389	307	27	18	1.5	CCDS28195.1
Q62556	Btn1a1	Butyrophilin subfamily 1 member A1	7.8064	8.09018	-1.92213	-1.13083	525	25	50	0.5	CCDS26339.1
Q3ULA2	Btrc	F-box/WD repeat-containing protein 1A	7.90006	8.81231	-8.17055	-1.28474	606	32	55	0.581818	CCDS29860.1
A2APR8	Bub1	Mitotic checkpoint serine/threonine-protein kinase BUB1	8.48075	9.03038	-3.54513	-1.07205	1060	133	86	1.54651	CCDS50706.1
Q9Z1S0	Bub1b	Mitotic checkpoint serine/threonine-protein kinase BUB1 beta	9.25573	9.18962	1.16441	1.34542	1053	81	143	0.566434	CCDS16579.1
Q9WVA3	Bub3	Mitotic checkpoint protein BUB3	9.17017	9.67152	-3.17215	1.12784	327	14	34	0.411765	CCDS40160.1
E0CX20	Bud31	Protein BUD31 homolog	7.56315	8.00029	-2.73615	1.11667	104	13	11	1.18182	CCDS19857.1
O54825	Bysl	Bystin	8.06535	7.65494	2.57283	-1.0524	437	22	70	0.314286	CCDS50132.1
A0A087WQS2	Bzw1	Basic leucine zipper and W2 domain-containing protein 1	9.17055	9.4078	-1.72681	1.11805	420	50	60	0.833333	CCDS14971.1
Q91VK1	Bzw2	Basic leucine zipper and W2 domain-containing protein 2	8.9522	9.0793	-1.33997	1.07826	420	50	54	0.925926	CCDS25884.1
G3UWA8	C130060K24Rik	Protein C130060K24Rik	7.67651	7.90835	-1.70544	-1.24711	417	28	33	0.848485	CCDS20206.2
Q8BUY2	C130079G13Rik	Protein C130079G13Rik	7.55552	7.66816	-1.29608	1.0326	281	22	20	1.1	CCDS38441.1
O35473	C1d	Nuclear nucleic acid-binding protein C1D	8.06581	8.3734	-2.03041	-1.07741	142	19	15	1.26667	CCDS24451.1
Q9JJ06	C1galt1	Glycoprotein-N-acetylgalactosamine 3-beta-galactosyltransferase 1	8.12826	7.52819	3.98173	-1.19531	364	46	20	2.3	CCDS19908.1
Q8R5L1	C1qbp	Complement component 1 Q subcomponent-binding protein, mitochondrial	10.0002	10.1507	-1.41424	1.06893	280	17	39	0.435897	CCDS24970.1
O88992	C1ql1	C1q-related factor	7.52962	7.19432	2.16418	-1.01135	259	3	21	0.142857	CCDS25509.1
Q4ZJM9	C1ql4	Complement C1q-like protein 4	9.50237	9.18366	2.0831	1.03324	239	2	16	0.125	CCDS27814.1
Q9QXP7	C1qtnf1	Complement C1q tumor necrosis factor-related protein 1	8.11243	8.15049	-1.09158	-1.13248	282	10	46	0.217391	CCDS25703.1
P21180	C2	Complement C2	9.14124	8.66608	2.98649	1.34121	761	36	72	0.5	CCDS28664.1
D3Z7B5	C330027C09Rik	Protein C330027C09Rik	8.32318	9.36502	-11.0111	-1.1033	908	106	92	1.15217	CCDS49867.1
B2RWX2	C4b	Complement component 4B (Childo blood group)	8.71865	8.74048	-1.05157	-1.03158	1739	76	193	0.393782	CCDS28657.1
E9PUZ8	C4bp	C4b-binding protein	8.03955	8.63556	-3.94466	-1.07	470	33	39	0.85	CCDS35700.1
E9Q6D8	C6	Protein C6	7.72051	9.0188	-19.8743	-1.01077	770	77	72	1.06944	CCDS37025.1
Q8K182	C8a	Complement component C8 alpha chain	9.09361	9.04747	1.11209	1.06484	588	35	66	0.530303	CCDS18415.1
Q8BH35	C8b	Complement component C8 beta chain	9.14305	8.3654	5.99296	-1.12801	590	50	49	1.02041	CCDS18414.1
P06683	C9	Complement component C9	8.09294	7.97122	1.3235	-1.1814	562	57	36	1.58333	CCDS27367.1
Q06138	Cab39	Calcium-binding protein 39	9.65971	8.84555	6.5187	-1.02946	342	30	53	0.566038	CCDS15112.1
Q9DB16	Cab39l	Calcium-binding protein 39-like	8.87065	9.1894	-2.08328	-1.15538	338	38	42	0.904762	CCDS27171.1
Q8K3M5	Cables2	CDK5 and ABL1 enzyme substrate 2	8.36559	8.03702	2.13096	-1.38804	477	24	51	0.470588	CCDS38377.1
D3Z1M4	Cabp1	Calcium-binding protein 1	7.70804	8.72691	-10.444	-1.01806	228	8	33	0.242424	CCDS19582.1
D3YWT5	Cabp5	Calcium binding protein 5, isoform CRA_b	7.74663	7.65055	1.24761	-1.05503	174	11	30	0.366667	CCDS20831.1
Q91ZM8	Cabp7	Calcium-binding protein 7	9.33999	8.06654	18.7695	-1.11334	216	1	40	0.025	CCDS24390.1
Q9D424	Cabyr	Calcium-binding tyrosine phosphorylation-regulated protein	8.86473	8.20698	4.54728	-1.26581	454	49	48	1.02083	CCDS37739.1
P97445	Cacna1a	Voltage-dependent P/Q-type calcium channel subunit alpha-1A	9.10431	9.13128	-1.06407	-1.1385	2369	78	258	0.302326	CCDS52618.1
A2AIR7	Cacna1b	Voltage-dependent N-type calcium channel subunit alpha-1B	8.84773	9.16775	-2.08939	-1.35813	2328	84	253	0.332016	CCDS38065.1
F7C376	Cacna1c	Voltage-dependent L-type calcium channel subunit alpha-1C	8.33127	7.57432	5.7141	-1.16673	1870	79	215	0.367442	CCDS71821.1
Q99246	Cacna1d	Voltage-dependent L-type calcium channel subunit alpha-1D	8.30392	8.28001	1.05659	-1.09705	2167	143	177	0.80791	CCDS36846.1
Q5SUF7	Cacna1g	Protein Cacna1g	9.13392	9.10314	1.07344	-1.04835	2296	61	226	0.269912	CCDS25255.1
O88427	Cacna1h	Voltage-dependent T-type calcium channel subunit alpha-1H	9.8965	10.1965	-1.99525	-1.41534	2360	56	220	0.254545	CCDS37501.1
O08532	Cacna2d1	Voltage-dependent calcium channel subunit alpha-2/delta-1	8.80918	9.19124	-2.41025	-1.00441	1104	95	82	1.15854	CCDS51421.1
Q8CC27	Cacnb2	Voltage-dependent L-type calcium channel subunit beta-2	8.30454	7.74457	3.63053	-1.1581	656	66	60	1.1	CCDS15702.1
P54285	Cacnb3	Voltage-dependent L-type calcium channel subunit beta-3	8.59273	8.37495	1.65112	-1.47373	485	21	71	0.295775	CCDS27800.1
O88602	Cacng2	Voltage-dependent calcium channel gamma-2 subunit	8.88872	9.23798	-2.23488	-1.15568	324	11	23	0.478261	CCDS27608.1
Q9JJV4	Cacng4	Voltage-dependent calcium channel gamma-4 subunit	9.06263	7.35832	50.6189	-1.28944	328	9	20	0.45	CCDS25571.1
Q9CXW3	Cacybp	Calcyclin-binding protein	8.89992	8.73813	1.4514	-1.11913	230	33	33	1	CCDS15406.1
B2RQC6	Cad	CAD protein	10.1076	10.2105	-1.2672	1.17247	2226	77	256	0.300781	CCDS19171.1
J3QJW3	Cadps	Calcium-dependent secretion activator 1	9.54028	9.91958	-2.39496	-1.10661	1362	118	161	0.732919	CCDS36806.1
E9Q835	Cadps2	Calcium-dependent secretion activator 2	9.01644	8.7892	1.68749	-1.02719	1305	122	155	0.787097	CCDS39439.1
Q5IR70	Cage1	Cancer-associated gene 1 protein homolog	8.41092	7.63648	5.94885	1.0661	850	100	135	0.740741	CCDS26460.1
P12658	Calb1	Calbindin	9.67735	9.55582	1.32291	-1.06385	262	23	41	0.560976	CCDS17984.1
Q60755	Calcr	Calcitonin receptor	7.35729	7.43547	-1.19723	-1.10421	534	21	43	0.488372	CCDS39417.1
E9QA15	Cald1	Protein Cald1	9.96466	9.15666	6.42687	1.00487	531	71	111	0.63964	CCDS39456.1
Q3UKW2	Calm1	Calmodulin	10.1837	9.97867	1.60324	1.01416	150	21	14	1.5	CCDS36523.1
G3UZ90	Calm3	Calmodulin	9.60131	9.24622	2.26513	-1.18233	150	4	31	0.129032	CCDS39789.1
B7ZNQ8	Calm4	Calm4 protein	7.64142	6.9919	4.46188	1.08731	149	8	32	0.25	CCDS26215.1
Q6W3E0	Calm5	Protein Calm5	8.44484	8.82964	-2.42551	-1.04488	141	9	31	0.290323	CCDS59581.1
Q9D6P8	Calml3	Calmodulin-like protein 3	9.30197	9.04689	1.79922	-1.00482	150	12	24	0.5	CCDS26214.1
F8WHE1	Caln1	Calcium-binding protein 8	8.5505	8.05605	3.12214	-1.27435	262	15	36	0.416667	CCDS51656.1
P14211	Calr	Calreticulin	10.4708	10.2754	1.56796	-1.25768	417	37	72	0.513889	CCDS22479.1
Q9D9Q6	Calr3	Calreticulin-3	8.33426	8.63137	-1.98201	-1.52273	381	26	61	0.42623	CCDS22413.1
O35887	Calu	Calumenin	10.0554	9.95234	1.26788	-1.06802	316	22	53	0.415094	CCDS19958.1
Q91YS8	Camk1	Calcium/calmodulin-dependent protein kinase type 1	8.87246	8.82941	1.1042	1.0369	375	20	51	0.392157	CCDS20415.1
Q8BW96	Camk1d	Calcium/calmodulin-dependent protein kinase type 1D	8.07158	8.52996	-2.8733	-1.1701	386	30	44	0.681818	CCDS15665.1
F8WIS9	Camk2a	Calcium/calmodulin-dependent protein kinase type II subunit alpha	8.02878	8.97541	-8.84361	-1.39052	479	22	66	0.333333	CCDS29276.1
Q5SVJ0	Camk2b	Calcium/calmodulin-dependent protein kinase II, beta, isoform CRA_b	9.11092	9.22454	-1.29905	-1.28226	546	27	68	0.397059	CCDS48748.1
Q923T9	Camk2g	Calcium/calmodulin-dependent protein kinase type II subunit gamma	9.19193	10.6101	-26.1917	-1.4189	530	38	62	0.612903	CCDS26857.1
Q6QWF9	Camk2n1	Calcium/calmodulin-dependent protein kinase II inhibitor 1	8.44997	8.63261	-1.52281	1.03198	79	2	11	0.181818	CCDS38930.1
Q8VBY2	Camkk1	Calcium/calmodulin-dependent protein kinase kinase 1	8.46983	8.67045	-1.58713	-1.23178	506	26	67	0.38806	CCDS24993.1
Q8C078	Camkk2	Calcium/calmodulin-dependent protein kinase kinase 2	8.63565	8.35198	1.92162	-1.08537	542	28	71	0.394366	CCDS19655.1
B0QZH4	Camta2	Calmodulin-binding transcription activator 2	9.01494	8.97612	1.09349	-1.11469	1209	43	145	0.296552	CCDS24963.1
P35564	Canx	Calnexin	10.209	10.1439	1.16173	-1.08982	592	59	75	0.786667	CCDS24633.1
P40124	Cap1	Adenylyl cyclase-associated protein 1	9.30121	9.2225	1.19869	-1.07648	475	33	57	0.578947	CCDS18604.1
Q9CYT6	Cap2	Adenylyl cyclase-associated protein 2	8.78121	8.70283	1.19778	-1.10582	477	39	52	0.75	CCDS26484.1
P24452	Capg	Macrophage-capping protein	7.88903	8.32769	-2.7457	-1.02708	350	11	56	0.196429	CCDS39516.1
Q9ESK3	Capn10	Calpain-10	9.15046	8.03669	12.995	-1.16454	667	23	83	0.277108	CCDS15181.1
Q6J756	Capn11	Calpain-11	9.29149	7.76676	33.4753	-1.02701	715	44	80	0.55	CCDS50121.1
E9QL26	Capn12	Calpain-12	9.06855	8.86089	1.61309	-1.05191	721	27	75	0.36	CCDS52166.1
Q3UW68	Capn13	Calpain-13	8.41484	8.88643	-2.96204	1.02434	666	42	70	0.6	CCDS37690.1
O08529	Capn2	Calpain-2 catalytic subunit	9.30706	9.40268	-1.2463	-1.24329	701	41	96	0.427083	CCDS35813.1
Q64691	Capn3	Calpain-3	9.25044	8.52315	5.33689	-1.04853	822	43	105	0.409524	CCDS16620.1
O08688	Capn5	Calpain-5	8.83623	8.85549	-1.04536	-1.08775	641	17	94	0.180851	CCDS21465.1
Q9R1S8	Capn7	Calpain-7	7.76202	8.64262	-7.5963	-1.0591	814	77	72	1.06944	CCDS26911.1
O88456	Capns1	Calpain small subunit 1	8.52147	8.94851	-2.67326	-1.27096	269	12	22	0.545455	CCDS21082.1
E9Q2J8	Caps2	Calcyphosin-2	8.51888	8.53221	-1.03117	-1.02368	593	62	66	0.939394	CCDS24172.2
P47753	Capza1	F-actin-capping protein subunit alpha-1	9.34543	9.02322	2.09996	-1.28057	287	25	33	0.757576	CCDS38580.1
P47754	Capza2	F-actin-capping protein subunit alpha-2	9.34776	9.28599	1.15285	-1.0858	287	34	30	1.13333	CCDS19926.1
P70190	Capza3	F-actin-capping protein subunit alpha-3	7.49896	7.95514	-2.85883	-1.09968	300	29	25	1.16	CCDS20672.1
P47757	Capzb	F-actin-capping protein subunit beta	9.4411	9.27298	1.47271	-1.06574	302	18	36	0.5	CCDS71503.1
F6ST32	Car4	Carbonic anhydrase 4	8.66273	7.8969	5.83213	1.06	306	15	41	0.37	CCDS25190.1
Q811E8	Car6	Car6 protein	8.95208	8.27452	4.75947	1.05537	318	20	39	0.512821	CCDS51386.1
E9PUV9	Card10	Caspase recruitment domain-containing protein 10	9.32908	9.41286	-1.21277	-1.12744	1071	40	177	0.225989	CCDS27623.2
Q8CIS0	Card11	Caspase recruitment domain-containing protein 11	8.29679	8.48595	-1.54583	-1.10326	1155	65	192	0.338542	CCDS51686.1
Q99KF0	Card14	Caspase recruitment domain-containing protein 14	8.86507	8.14574	5.23996	1.01591	1000	43	163	0.263804	CCDS25715.1
Q9CR86	Carhsp1	Calcium-regulated heat stable protein 1	8.771	8.78682	-1.0371	-1.19368	149	5	14	0.357143	CCDS27942.1
D3YUP1	Carm1	Histone-arginine methyltransferase CARM1	8.73934	8.48991	1.77594	1.20331	609	21	52	0.403846	CCDS22906.1
Q9ER72	Cars	Cysteine--tRNA ligase, cytoplasmic	9.25018	10.2547	-10.1055	1.46836	832	60	116	0.517241	CCDS40198.1
Q6TDU8	Casc1	Protein CASC1	8.83782	8.16458	4.71232	-1.05913	731	79	102	0.77451	CCDS39705.1
O70589	Cask	Peripheral plasma membrane protein CASK	8.7418	8.96425	-1.66898	-1.04597	921	89	82	1.08537	CCDS72343.1
Q6P9K8	Caskin1	Caskin-1	8.70087	8.47862	1.6682	-1.32323	1432	42	190	0.221053	CCDS50013.1
Q8VHK1	Caskin2	Caskin-2	9.10393	7.20613	79.0326	1.22165	1202	43	137	0.313869	CCDS25647.1
O08736	Casp12	Caspase-12	7.75304	8.9616	-16.1642	-1.02934	420	35	49	0.714286	CCDS22800.1
O89094	Casp14	Caspase-14	9.63505	8.05224	38.2655	1.05247	258	28	37	0.756757	CCDS23969.1
P70677	Casp3	Caspase-3	8.91901	8.61139	2.0306	-1.41678	278	21	25	0.84	CCDS22294.1
P97864	Casp7	Caspase-7	8.03188	8.30925	-1.89392	1.44505	304	17	33	0.515152	CCDS29915.1
A0A087WQT6	Casp8	Caspase-8	8.09175	8.98697	-7.85635	1.38	481	43	62	0.69	CCDS14979.1
Q9WUF3	Casp8ap2	CASP8-associated protein 2	8.81516	8.3963	2.62338	-1.00263	1963	277	190	1.45789	CCDS18016.1
P51125	Cast	Calpastatin	8.79019	8.83199	-1.10103	-1.1172	755	113	94	1.20213	CCDS26648.1
B1AS46	Casz1	Zinc finger protein castor homolog 1	9.49797	9.1609	2.17306	-1.14653	1763	48	235	0.204255	CCDS51379.1
P24270	Cat	Catalase	9.37679	9.5013	-1.332	-1.17001	528	17	64	0.265625	CCDS16478.1
A2ARP9	Catsper2	Cation channel sperm-associated protein 2	9.02219	7.9717	11.2327	-1.0713	589	46	60	0.766667	CCDS38216.1
Q80W99	Catsper3	Cation channel sperm-associated protein 3	8.24382	8.31048	-1.16591	-1.08578	396	12	46	0.26087	CCDS56885.1
P22682	Cbl	E3 ubiquitin-protein ligase CBL	8.25629	8.94669	-4.90238	-1.07953	914	70	76	0.921053	CCDS40598.1
Q3TTA7	Cblb	E3 ubiquitin-protein ligase CBL-B	8.78996	9.07169	-1.9131	-1.14125	939	62	79	0.78481	CCDS37355.1
Q9JIY2	Cbll1	E3 ubiquitin-protein ligase Hakai	9.17932	8.50644	4.70847	-1.16153	492	32	35	0.914286	CCDS56834.1
P48758	Cbr1	Carbonyl reductase [NADPH] 1	8.21741	8.85568	-4.34779	-1.44335	278	23	29	0.793103	CCDS28341.1
P08074	Cbr2	Carbonyl reductase [NADPH] 2	7.92758	8.0047	-1.19434	1.45939	245	9	19	0.473684	CCDS25756.1
Q8K354	Cbr3	Carbonyl reductase [NADPH] 3	7.82076	9.06174	-17.4174	1.05955	278	18	27	0.666667	CCDS28342.1
P83917	Cbx1	Chromobox protein homolog 1	9.20027	8.95979	1.73972	-1.13308	186	26	37	0.702703	CCDS25303.1
P30658	Cbx2	Chromobox protein homolog 2	9.04729	8.69141	2.26921	1.06052	520	25	76	0.328947	CCDS25708.1
P23198	Cbx3	Chromobox protein homolog 3	9.43512	9.38588	1.12006	-1.05242	184	31	21	1.47619	CCDS20135.1
O55187	Cbx4	E3 SUMO-protein ligase CBX4	7.29721	8.63114	-21.5737	-1.00106	552	22	99	0.222222	CCDS25710.1
Q61686	Cbx5	Chromobox protein homolog 5	9.23927	9.27816	-1.0937	-1.119	192	29	31	0.935484	CCDS37231.1
Q8CGG1	Ccar1	Cell division cycle and apoptosis regulator protein 1	9.05432	9.12805	-1.18503	1.10535	1147	165	145	1.13793	CCDS35922.1
Q8BTY1	Ccbl1	Kynurenine--oxoglutarate transaminase 1	6.86477	7.57669	-5.15128	-1.15312	425	15	56	0.267857	CCDS15874.1
Q71RI9	Ccbl2	Kynurenine--oxoglutarate transaminase 3	7.79033	8.49049	-5.01371	-1.08022	421	36	32	1.125	CCDS17881.1
Q3V125	Ccdc110	Coiled-coil domain-containing protein 110	8.94805	9.28844	-2.18972	-1.01249	849	126	121	1.04132	CCDS22282.1
Q9D8X2	Ccdc124	Coiled-coil domain-containing protein 124	8.06713	8.52484	-2.86888	-1.01199	218	13	58	0.224138	CCDS22384.1
Q8CI71	Ccdc132	Coiled-coil domain-containing protein 132	9.12235	8.66934	2.83799	1.02677	965	91	130	0.7	CCDS39415.1
Q3V036	Ccdc27	Coiled-coil domain-containing protein 27	9.27534	9.02705	1.77129	-1.12501	640	43	148	0.290541	CCDS19008.1
Q9D5Y1	Ccdc39	Coiled-coil domain-containing protein 39	8.53409	9.16542	-4.27888	-1.22858	938	159	151	1.05298	CCDS17304.1
Q8R3Q6	Ccdc58	Coiled-coil domain-containing protein 58	9.39457	8.73801	4.53485	1.15678	145	16	18	0.888889	CCDS28147.1
Q7TQK5	Ccdc93	Coiled-coil domain-containing protein 93	8.50186	8.35408	1.40536	-1.2209	630	54	131	0.412214	CCDS15237.1
Q9CR92	Ccdc96	Coiled-coil domain-containing protein 96	7.77077	7.42162	2.23436	-1.06888	585	61	144	0.423611	CCDS19239.1
G3UWS7	Cchcr1	Coiled-coil alpha-helical rod protein 1	8.39959	7.95925	2.75642	1.458	771	52	171	0.304094	CCDS50090.1
Q8CDE2	Ccin	Calicin	7.63007	9.34397	-51.749	1.00974	589	24	59	0.40678	CCDS18118.1
P10146	Ccl1	C-C motif chemokine 1	9.42027	9.44878	-1.06785	-1.07071	93	6	9	0.666667	CCDS36249.1
D3YWJ1	Ccl25	C-C motif chemokine 25	8.87494	8.71084	1.45913	-1.05307	145	8	14	0.571429	CCDS22085.1
Q61456	Ccna1	Cyclin-A1	9.25235	9.82944	-3.7765	-1.00057	422	27	44	0.613636	CCDS17356.1
P51943	Ccna2	Cyclin-A2	8.71686	8.29262	2.65608	1.06	423	36	48	0.75	CCDS17313.1
P30276	Ccnb2	G2/mitotic-specific cyclin-B2	7.86942	8.55981	-4.90218	1.04473	399	30	52	0.576923	CCDS23320.1
A2AEP2	Ccnb3	Cyclin B3	8.71541	8.99036	-1.88345	-1.11409	1397	142	213	0.666667	CCDS29961.1
Q3UXL9	Ccnc	Cyclin-C	8.66713	9.21866	-3.56062	-1.16066	284	30	27	1.11111	CCDS17998.1
Q61457	Ccne1	G1/S-specific cyclin-E1	8.39366	9.51326	-13.1704	1.17883	409	31	48	0.645833	CCDS39914.1
P51945	Ccng1	Cyclin-G1	9.29591	9.08548	1.62341	-1.05956	295	27	33	0.818182	CCDS24550.1
Q3U3M5	Ccnk	Cyclin-K	8.50184	9.08167	-3.80041	-1.07478	583	47	59	0.79661	CCDS49165.1
Q52KE7	Ccnl1	Cyclin-L1	8.86262	8.01529	7.03596	1.24319	533	44	43	1.02326	CCDS17390.1
Q9QXH5	Ccnl2	Cyclin-L2	7.75499	8.21666	-2.89509	1.032	519	36	60	0.6	CCDS19042.1
Q9QWV9	Ccnt1	Cyclin-T1	8.41592	8.27477	1.38403	1.03171	725	47	85	0.552941	CCDS27797.1
P80314	Cct2	T-complex protein 1 subunit beta	9.97738	10.0447	-1.16767	1.10577	536	45	44	1.02273	CCDS36067.1
P80318	Cct3	T-complex protein 1 subunit gamma	10.2422	10.2012	1.09902	-1.28697	546	35	67	0.522388	CCDS17468.1
P80315	Cct4	T-complex protein 1 subunit delta	9.93105	9.84083	1.23089	1.02951	540	48	42	1.14286	CCDS24474.1
P80316	Cct5	T-complex protein 1 subunit epsilon	10.005	10.0201	-1.03535	1.26846	542	41	67	0.61194	CCDS27411.1
Q61390	Cct6b	T-complex protein 1 subunit zeta-2	9.60174	10.2037	-3.99906	-1.02983	532	62	38	1.63158	CCDS25145.1
P80313	Cct7	T-complex protein 1 subunit eta	10.0615	10.2297	-1.47291	1.06883	545	26	80	0.325	CCDS20295.1
P42932	Cct8	T-complex protein 1 subunit theta	9.84364	10.0416	-1.57734	-1.10525	549	50	51	0.980392	CCDS37384.1
Q8R422	Cd109	CD109 antigen	8.62158	8.30521	2.0719	-1.07569	1443	110	122	0.901639	CCDS23365.1
O35566	Cd151	CD151 antigen	8.00945	7.80483	1.60188	-1.10938	254	6	31	0.193548	CCDS22017.1
Q8R2S8	Cd177	CD177 antigen	8.11717	8.43345	-2.07148	-1.17748	818	32	72	0.444444	CCDS20962.1
P11609	Cd1d1	Antigen-presenting glycoprotein CD1d1	7.51846	8.34377	-6.68824	-1.28341	337	21	33	0.636364	CCDS17449.1
P08920	Cd2	T-cell surface antigen CD2	7.91675	7.10053	6.5497	-1.03359	345	22	37	0.594595	CCDS17681.1
E9Q7T2	Cd200r3	Cell surface glycoprotein CD200 receptor 3	8.70473	8.45541	1.77551	1.00944	279	16	25	0.64	CCDS49856.1
Q8CJ85	Cd209b	SIGNR1 delta	8.66298	8.61484	1.11724	-1.05124	326	29	53	0.54717	CCDS22077.1
Q91ZW7	Cd209e	CD209 antigen-like protein E	8.62453	8.73641	-1.29383	-1.01474	209	28	19	1.47368	CCDS22074.1
Q3UP36	Cd22	B-cell receptor CD22	7.11046	7.43694	-2.12075	-1.02048	869	53	97	0.546392	CCDS21114.1
Q8K4F0	Cd226	CD226 antigen	7.89425	8.78893	-7.84654	-1.11066	334	22	25	0.88	CCDS29392.1
Q3S4B2	Cd244	CD244 short isoform	7.94402	8.86787	-8.39165	-1.00166	398	24	44	0.545455	CCDS35778.1
Q9JLQ0	Cd2ap	CD2-associated protein	9.11774	8.89793	1.65885	-1.03572	638	97	62	1.56452	CCDS50114.1
Q9CWK3	Cd2bp2	CD2 antigen cytoplasmic tail-binding protein 2	8.11904	8.47946	-2.29308	1.02036	343	25	44	0.568182	CCDS21859.1
Q63994	Cd33	Myeloid cell surface antigen CD33	7.81149	8.30429	-3.11024	-1.03108	404	17	31	0.548387	CCDS52224.1
P56528	Cd38	ADP-ribosyl cyclase/cyclic ADP-ribose hydrolase 1	8.18725	7.91802	1.85879	-1.05003	305	19	24	0.791667	CCDS19265.1
P70443	Cd4	Mutant T-cell surface glycoprotein CD4	9.04163	8.98986	1.12659	-1.02708	458	31	75	0.413333	CCDS20535.1
Q61735	Cd47	Leukocyte surface antigen CD47	8.27456	8.29342	-1.04438	-1.18477	325	24	19	1.26316	CCDS28212.1
P18181	Cd48	CD48 antigen	8.04851	8.0113	1.08946	-1.07988	241	18	21	0.857143	CCDS15501.1
P13379	Cd5	T-cell surface glycoprotein CD5	7.94221	8.69785	-5.69687	-1.12339	495	25	59	0.423729	CCDS29586.1
P35762	Cd81	CD81 antigen	9.20579	9.0365	1.47668	1.00894	237	8	20	0.4	CCDS22038.1
P42082	Cd86	T-lymphocyte activation antigen CD86	8.96376	8.9016	1.15389	1.02473	310	23	32	0.71875	CCDS28155.1
E9QJS7	Cd97	CD97 antigen	8.89458	8.30944	3.84708	1.30718	819	44	72	0.611111	CCDS22461.1
Q8CC12	Cdan1	Codanin-1	7.91585	7.41159	3.19347	1.20327	1240	58	134	0.432836	CCDS38212.1
Q6GQT0	Cdc14a	Dual specificity protein phosphatase CDC14A	8.1048	8.35621	-1.78404	-1.17985	604	46	46	1	CCDS38611.1
Q6PFY9	Cdc14b	Dual specificity protein phosphatase CDC14B	8.42965	8.61329	-1.52629	-1.0235	486	29	42	0.690476	CCDS26598.1
Q8R349	Cdc16	Cell division cycle protein 16 homolog	9.03209	9.09783	-1.16343	1.16454	621	57	60	0.95	CCDS22114.1
Q8BGZ4	Cdc23	Cell division cycle protein 23 homolog	8.65818	8.78341	-1.33422	1.01899	598	42	70	0.6	CCDS29132.1
P48964	Cdc25a	M-phase inducer phosphatase 1	7.9275	8.57859	-4.47802	1.07839	515	33	58	0.568966	CCDS23559.1
P30306	Cdc25b	M-phase inducer phosphatase 2	8.07534	7.50392	3.72748	1.00793	577	35	75	0.466667	CCDS16758.1
P48967	Cdc25c	M-phase inducer phosphatase 3	8.4635	10.3983	-86.0598	-1.03529	448	28	55	0.509091	CCDS37759.1
Q99JP4	Cdc26	Anaphase-promoting complex subunit CDC26	7.97496	8.25589	-1.90956	1.05768	86	10	13	0.769231	CCDS38774.1
A2A6Q5	Cdc27	Cell division cycle protein 27 homolog	9.38524	8.25772	13.4128	-1.07911	826	83	71	1.16901	CCDS36354.1
Q61081	Cdc37	Hsp90 co-chaperone Cdc37	8.83865	8.62276	1.64398	-1.10922	380	25	92	0.271739	CCDS22894.1
Q9CZP7	Cdc37l1	Hsp90 co-chaperone Cdc37-like 1	7.42433	8.21569	-6.18529	-1.13529	336	46	38	1.21053	CCDS29729.1
Q8BQ51	Cdc42	Cell division control protein 42 homolog	9.67268	8.5483	13.3161	-1.05838	192	14	22	0.636364	CCDS18816.1
Q7TT50	Cdc42bpb	Serine/threonine-protein kinase MRCK beta	9.25303	9.41903	-1.46556	-1.00746	1714	101	271	0.372694	CCDS26176.1
Q91W92	Cdc42ep1	Cdc42 effector protein 1	8.6231	8.03944	3.83401	1.17762	410	10	27	0.37037	CCDS27624.1
Q8JZX9	Cdc42ep2	Cdc42 effector protein 2	7.95618	9.26233	-20.2375	-1.08666	215	6	24	0.25	CCDS29484.1
D3YUZ5	Cdc42se1	CDC42 small effector protein 1	8.39486	8.64539	-1.78048	1.065	81	2	12	0.166667	CCDS38545.1
Q6A068	Cdc5l	Cell division cycle 5-like protein	9.28712	8.97407	2.05615	-1.06972	803	106	105	1.00952	CCDS37627.1
O89033	Cdc6	Cell division control protein 6 homolog	7.84033	7.59051	1.77755	-1.09955	590	54	73	0.739726	CCDS25367.1
Q9Z0H0	Cdc7	Cell division cycle 7-related protein kinase	7.84966	8.12142	-1.86965	-1.10309	565	48	53	0.90566	CCDS19498.1
E9Q2C7	Cdca8	Borealin	8.98059	7.76911	16.2736	1.25905	290	29	35	0.828571	CCDS18631.1
Q5U462	Cdcp1	CUB domain-containing protein 1	8.02802	8.21525	-1.53899	1.00572	834	38	97	0.391753	CCDS23657.1
P09803	Cdh1	Cadherin-1	9.39966	7.54133	72.1667	1.17694	885	50	83	0.60241	CCDS22638.1
P55288	Cdh11	Cadherin-11	8.49368	8.83556	-2.19726	-1.19038	797	54	65	0.830769	CCDS22571.1
Q5RJH3	Cdh12	Cadherin-12	7.55787	8.20803	-4.46847	-1.28211	795	67	56	1.19643	CCDS27396.1
Q9WTR5	Cdh13	Cadherin-13	8.6633	8.53879	1.33204	-1.36185	715	37	58	0.637931	CCDS52682.1
E9Q3A7	Cdh19	Protein Cdh19	8.28791	8.63777	-2.23799	1.10109	771	67	61	1.09836	CCDS35687.1
P15116	Cdh2	Cadherin-2	8.98339	8.74182	1.74411	-1.20723	907	62	67	0.925373	CCDS29076.1
Q99PF4	Cdh23	Cadherin-23	9.15646	8.79941	2.27537	-1.11981	3353	76	303	0.250825	CCDS56704.1
P39038	Cdh4	Cadherin-4	8.74395	8.44195	2.00445	-1.24115	914	33	87	0.37931	CCDS17164.1
Q8BM92	Cdh7	Cadherin-7	7.42623	10.2892	-729.464	-1.05136	786	59	55	1.07273	CCDS15221.1
Q8VDP6	Cdipt	CDP-diacylglycerol--inositol 3-phosphatidyltransferase	9.29079	8.67319	4.14567	-1.10933	214	4	8	0.5	CCDS21853.1
Q3UMM4	Cdk10	Cyclin-dependent kinase 10	7.65445	7.49567	1.44139	-1.15104	361	13	51	0.254902	CCDS22751.1
O35207	Cdk2ap1	Cyclin-dependent kinase 2-associated protein 1	8.11075	8.23536	-1.33231	1.15051	115	7	11	0.636364	CCDS39279.1
P49615	Cdk5	Cyclin-dependent-like kinase 5	8.92556	8.81923	1.2774	-1.31484	293	13	36	0.361111	CCDS51434.1
P61809	Cdk5r1	Cyclin-dependent kinase 5 activator 1	7.88383	8.29672	-2.58756	1.01362	308	3	46	0.0652174	CCDS25134.1
Q8K389	Cdk5rap2	CDK5 regulatory subunit-associated protein 2	9.28976	9.7103	-2.6335	-1.07358	1823	191	322	0.593168	CCDS38779.1
Q99LM2	Cdk5rap3	CDK5 regulatory subunit-associated protein 3	8.3471	8.47512	-1.3428	-1.02683	504	22	102	0.215686	CCDS25306.1
Q03147	Cdk7	Cyclin-dependent kinase 7	7.59034	7.90478	-2.06274	1.01392	347	21	35	0.6	CCDS36766.1
Q99J95	Cdk9	Cyclin-dependent kinase 9	8.00163	8.32377	-2.09963	-1.07378	373	13	58	0.224138	CCDS15927.1
B1AU43	Cdkl3	Cyclin-dependent kinase-like 3	7.48935	7.62858	-1.37793	-1.15473	611	65	68	0.955882	CCDS48789.1
Q32MD9	Cdon	Cell adhesion molecule-related/down-regulated by oncogenes	8.38661	7.59271	6.22169	-1.04263	1251	56	99	0.565657	CCDS22964.1
Q4VAA2	Cdv3	Protein CDV3	10.3413	7.80478	344.004	1.04295	282	25	35	0.714286	CCDS23454.1
Q9WTK2	Cdyl	Chromodomain Y-like protein	7.99301	8.51945	-3.36078	-1.10149	594	41	74	0.554054	CCDS49235.1
Q9D5D8	Cdyl2	Chromodomain Y-like protein 2	8.33446	8.92493	-3.89462	-1.18895	504	21	76	0.276316	CCDS40488.1
Q99232	Ceacam1	Carcinoembryonic antigen family member protein	8.41247	8.54157	-1.34618	1.01106	522	23	35	0.657143	CCDS20984.1
Q9D0Z8	Ceacam11	CEA-related cell adhesion molecule 11	7.34587	8.19815	-7.11669	-1.01852	304	25	15	1.66667	CCDS20865.1
Q78Y72	Ceacam14	CEA-related cell adhesion molecule 14	7.74049	8.274	-3.41591	-1.05204	264	21	13	1.61538	CCDS20864.1
Q6PZD9	Cebpe	CCAAT/enhancer-binding protein epsilon	7.99953	8.58272	-3.82993	-1.05	282	7	41	0.17	CCDS27100.1
P53569	Cebpz	CCAAT/enhancer-binding protein zeta	8.96234	8.74081	1.66545	-1.02234	1053	133	130	1.02308	CCDS28981.1
Q91WM2	Cecr5	Cat eye syndrome critical region protein 5 homolog	7.90553	8.94851	-11.0404	-1.18886	420	18	44	0.409091	CCDS20483.1
Q3US87	Cecr6	Putative uncharacterized protein	7.61245	7.99932	-2.4371	-1.02137	573	3	28	0.107143	CCDS57446.1
Q64285	Cel	Bile salt-activated lipase	9.10315	9.19494	-1.23535	-1.0482	600	15	68	0.220588	CCDS15841.1
O35161	Celsr1	Cadherin EGF LAG seven-pass G-type receptor 1	9.12806	9.91742	-6.15699	1.23742	3035	69	284	0.242958	CCDS37172.1
Q9R0M0	Celsr2	Cadherin EGF LAG seven-pass G-type receptor 2	9.36844	9.06543	2.00916	-1.04128	2920	67	266	0.25188	CCDS17759.1
Q91ZI0	Celsr3	Cadherin EGF LAG seven-pass G-type receptor 3	8.58128	10.3267	-55.6385	-1.16371	3302	88	266	0.330827	CCDS23539.1
Q3UPF6	Cenpc1	Putative uncharacterized protein	9.12852	8.5148	4.1088	-1.07714	907	112	93	1.2043	CCDS39123.1
Q6RT24	Cenpe	Centromere-associated protein E	9.39386	9.63885	-1.7579	-1.06536	2472	421	356	1.18258	CCDS51072.1
Q8K1K4	Cenpi	Centromere protein I	7.59504	8.80114	-16.0734	1.26923	747	65	61	1.06557	CCDS30393.1
Q569L8	Cenpj	Centromere protein J	8.6629	9.89878	-17.2138	1.09623	1345	185	177	1.0452	CCDS27150.1
Q8K015	Cenpo	Centromere protein O	8.13302	7.20138	8.54355	-1.00765	299	28	31	0.903226	CCDS25788.1
Q9CZ92	Cenpp	Centromere protein P	7.17736	7.46234	-1.92742	1.16967	287	36	32	1.125	CCDS26501.1
F8VPJ7	Cep63	Centrosomal protein of 63 kDa	9.38268	9.31131	1.1786	-1.05235	759	87	137	0.635036	CCDS40743.1
Q9D3R3	Cep72	Centrosomal protein of 72 kDa	8.90027	8.53942	2.29537	-1.07853	647	41	90	0.455556	CCDS26639.1
Q8BGS7	Cept1	Choline/ethanolaminephosphotransferase 1	8.30908	8.54781	-1.73275	-1.01276	417	24	15	1.6	CCDS17723.1
O55233	Cer1	Cerberus	8.0655	7.28867	5.98174	-1.06601	273	20	30	0.666667	CCDS18295.1
Q8K4Q7	Cerk	Ceramide kinase	8.91454	7.83901	11.8997	-1.13057	532	29	56	0.517857	CCDS27728.1
P41209	Cetn1	Centrin-1	8.86261	8.88337	-1.04898	-1.01056	173	23	27	0.851852	CCDS37731.1
Q9R1K9	Cetn2	Centrin-2	8.71208	9.35199	-4.36426	1.02035	173	28	25	1.12	CCDS41003.1
O35648	Cetn3	Centrin-3	8.35835	8.29017	1.16998	1.00409	168	22	21	1.04762	CCDS26663.1
Q8K4K1	Cetn4	Centrin-4	8.51791	8.38176	1.36821	-1.23137	169	33	19	1.73684	CCDS17318.1
O88271	Cfdp1	Craniofacial development protein 1	7.14934	8.08064	-8.53705	1.07175	296	53	44	1.20455	CCDS22680.1
E9Q8I0	Cfh	Complement factor H	8.95552	9.33228	-2.38102	-1.06223	1253	146	75	1.94667	CCDS48388.1
Q61129	Cfi	Complement factor I	7.8698	7.96568	-1.24705	-1.35019	604	53	50	1.06	CCDS17835.1
P45591	Cfl2	Cofilin-2	9.11393	8.99196	1.32425	-1.27009	167	23	17	1.35294	CCDS36448.1
O35732	Cflar	CASP8 and FADD-like apoptosis regulator	7.6679	7.36941	1.98836	-1.08865	482	31	57	0.54386	CCDS14978.1
P26361	Cftr	Cystic fibrosis transmembrane conductance regulator	9.23904	7.25169	97.1298	1.03193	1477	134	103	1.30097	CCDS19930.1
Q8BHG9	Cggbp1	CGG triplet repeat-binding protein 1	7.67001	7.65937	1.0248	1.1194	168	12	22	0.545455	CCDS28266.1
Q6AW69	Cgnl1	Cingulin-like protein 1	9.38414	9.13188	1.78755	1.10677	1298	102	280	0.364286	CCDS23328.1
O55226	Chad	Chondroadherin	8.87455	7.85334	10.5005	1.22794	359	16	34	0.470588	CCDS25260.1
Q9QWF0	Chaf1a	Chromatin assembly factor 1 subunit A	8.93868	8.23726	5.0283	1.1213	912	56	165	0.339394	CCDS28892.1
Q9D0N7	Chaf1b	Chromatin assembly factor 1 subunit B	8.91493	8.80812	1.27882	1.26315	573	40	58	0.689655	CCDS28344.1
Q9CQA6	Chchd1	Coiled-coil-helix-coiled-coil-helix domain-containing protein 1	8.30898	8.30341	1.01291	1.05473	119	7	18	0.388889	CCDS26852.1
Q9CRB9	Chchd3	MICOS complex subunit Mic19	8.24996	8.54015	-1.95072	-1.0857	228	22	44	0.5	CCDS19986.1
Q9CQP3	Chchd5	Coiled-coil-helix-coiled-coil-helix domain-containing protein 5	7.63082	7.44248	1.54293	1.12323	111	4	18	0.222222	CCDS16721.1
Q91VN4	Chchd6	MICOS complex subunit Mic25	8.53254	8.69821	-1.46444	-1.14341	274	17	50	0.34	CCDS39557.1
Q8K2Q5	Chchd7	Coiled-coil-helix-coiled-coil-helix domain-containing protein 7	7.85019	7.61532	1.71739	1.33171	86	9	3	3	CCDS38686.1
P40201	Chd1	Chromodomain-helicase-DNA-binding protein 1	8.41207	9.06519	-4.49911	1.19861	1712	183	206	0.88835	CCDS28416.1
Q9CXF7	Chd1l	Chromodomain-helicase-DNA-binding protein 1-like	8.75397	8.42358	2.13987	1.06583	901	62	121	0.512397	CCDS38561.1
E9QAS5	Chd4	Chromodomain-helicase-DNA-binding protein 4	9.62024	9.83667	-1.64597	1.07012	1916	144	316	0.455696	CCDS20543.1
E9PYL1	Chd5	Chromodomain-helicase-DNA-binding protein 5	9.21249	9.20257	1.0231	1.05194	1953	81	376	0.215426	CCDS38984.1
Q09XV5	Chd8	Chromodomain-helicase-DNA-binding protein 8	9.78997	9.69777	1.2365	-1.11872	2583	213	309	0.68932	CCDS36919.1
O35280	Chek1	Serine/threonine-protein kinase Chk1	7.73304	8.01729	-1.9242	-1.07492	477	47	44	1.06818	CCDS22972.1
G5E8I8	Cherp	Calcium homeostasis endoplasmic reticulum protein	9.42507	8.98727	2.74029	1.20885	939	32	153	0.20915	CCDS40389.1
Q9D7Q1	Chit1	Chitotriosidase-1	8.40139	7.91554	3.06088	-1.16162	465	23	52	0.442308	CCDS15304.1
O54804	Chka	Choline kinase alpha	9.49716	7.63119	73.4464	-1.00044	454	41	49	0.836735	CCDS70913.1
O55229	Chkb	Choline/ethanolamine kinase	8.0406	8.81981	-6.01465	-1.09118	395	16	51	0.313725	CCDS27750.1
Q9QXG2	Chm	Rab proteins geranylgeranyltransferase component A 1	7.64548	7.4391	1.60836	-1.08	663	88	47	1.87	CCDS41107.1
Q8R1T1	Chmp7	Charged multivesicular body protein 7	8.09686	8.2777	-1.51649	-1.38552	452	24	79	0.303797	CCDS27242.1
Q91V57	Chn1	N-chimaerin	7.11426	9.29265	-150.796	-1.05954	460	29	56	0.517857	CCDS50608.1
Q9D1P4	Chordc1	Cysteine and histidine-rich domain-containing protein 1	9.12961	8.7508	2.39223	-1.22327	332	50	31	1.6129	CCDS22842.1
P12657	Chrm1	Muscarinic acetylcholine receptor M1	6.22953	7.97597	-55.7756	-1.10295	461	24	39	0.615385	CCDS29539.1
Q9ERZ3	Chrm3	Muscarinic acetylcholine receptor M3	7.79712	7.38335	2.59284	-1.28295	590	24	59	0.40678	CCDS26238.1
Q920H4	Chrm5	Muscarinic acetylcholine receptor M5	9.8324	9.6304	1.59221	1.02671	533	32	48	0.666667	CCDS16556.1
P04756	Chrna1	Acetylcholine receptor subunit alpha	8.99578	8.80303	1.55868	-1.01694	458	23	40	0.575	CCDS16132.1
Q91X60	Chrna2	Neuronal acetylcholine receptor subunit alpha-2	9.29602	8.78251	3.26215	-1.06927	513	15	51	0.294118	CCDS27219.1
Q9JME2	Chst11	Carbohydrate sulfotransferase 11	8.76661	8.80459	-1.09138	-1.15371	353	8	52	0.153846	CCDS24074.1
Q99LL3	Chst12	Carbohydrate sulfotransferase 12	9.19366	9.02688	1.46817	-1.28416	420	9	49	0.183673	CCDS19820.1
G5E8X5	Chst3	Sulfotransferase	7.21093	8.02166	-6.4675	1.08996	479	5	76	0.0657895	CCDS23871.2
Q76EC5	Chst9	Carbohydrate sulfotransferase 9	7.64376	8.41001	-5.83791	-1.07264	414	46	33	1.39394	CCDS29074.1
Q6ZQ11	Chsy1	Chondroitin sulfate synthase 1	7.68878	9.48362	-62.3507	1.05752	801	30	111	0.27027	CCDS39978.1
E9QNL4	Chuk	Inhibitor of nuclear factor kappa-B kinase subunit alpha	8.67795	8.41956	1.81293	-1.10388	746	67	79	0.848101	CCDS29843.1
Q6DG52	Churc1	Protein Churchill	7.64544	7.57502	1.17604	1.03141	113	8	10	0.8	CCDS36478.1
Q8WTY4	Ciapin1	Anamorsin	9.06717	8.99502	1.18072	-1.06968	310	15	53	0.283019	CCDS22549.1
Q924A2	Cic	Protein capicua homolog	9.45848	10.2885	-6.76043	1.15556	1605	49	161	0.304348	CCDS52146.1
E9QMZ0	Cidec	Cell death activator CIDE-3	7.99751	8.42234	-2.6597	1.03915	240	13	38	0.342105	CCDS20418.1
Q66K08	Cilp	Cartilage intermediate layer protein 1	8.95496	8.60747	2.22579	-1.03094	1251	45	139	0.323741	CCDS23287.1
D3Z7H8	Cilp2	Protein Cilp2	7.90428	7.50279	2.52053	1.17459	1163	16	114	0.140351	CCDS40363.1
P60824	Cirbp	Cold-inducible RNA-binding protein	8.84264	9.00997	-1.47005	-1.3716	173	3	18	0.166667	CCDS35975.1
D3YU89	Cit	Citron Rho-interacting kinase	9.54535	9.05858	3.06736	1.05243	2056	129	388	0.332474	CCDS19597.1
Q8VEH2	Ciz1	CDKN1A interacting zinc finger protein 1	8.16641	8.66704	-3.16683	-1.13071	846	59	165	0.357576	CCDS15911.1
Q8BMK4	Ckap4	Cytoskeleton-associated protein 4	9.97083	10.0153	-1.10792	-1.07531	576	30	114	0.263158	CCDS24080.1
Q04447	Ckb	Creatine kinase B-type	10.1737	10.115	1.14484	-1.15549	382	6	55	0.109091	CCDS26183.1
Q9D7Z6	Clca1	Calcium-activated chloride channel regulator 1	9.48591	8.31285	14.8958	1.00855	903	75	55	1.36364	CCDS17886.1
Q8BG22	Clca2	Calcium-activated chloride channel regulator 2	8.23845	9.67964	-27.6179	-1.02	903	73	60	1.22	CCDS17887.1
E9PUL3	Clca4	Calcium-activated chloride channel regulator 4	7.93722	8.07408	-1.37045	-1.1801	1045	72	60	1.2	CCDS51086.1
Q64347	Clcn1	Chloride channel protein 1	9.58443	9.59197	-1.01753	-1.08836	995	43	106	0.40566	CCDS39471.1
Q3TF45	Clcn3	Chloride channel protein	9.31063	9.33599	-1.06013	-1.18915	867	56	52	1.07692	CCDS52555.1
Q3LRV6	Clcn4-2	Chloride channel protein	8.44484	9.37875	-8.58843	-1.15054	748	20	64	0.3125	CCDS20786.1
A2A7F6	Clcn6	Chloride channel protein	8.22362	9.19648	-9.39436	-1.04511	871	28	87	0.321839	CCDS18928.1
O70496	Clcn7	H(+)/Cl(-) exchange transporter 7	7.43161	7.4025	1.06931	1.13307	804	17	76	0.223684	CCDS28509.1
Q9WUB7	Clcnka	Chloride channel protein ClC-Ka	8.82269	9.77862	-9.03511	-1.06702	688	20	56	0.357143	CCDS18871.1
P56857	Cldn18	Claudin-18	7.80443	8.00615	-1.5912	-1.1191	265	8	14	0.571429	CCDS23437.1
Q9Z260	Cldn8	Claudin-8	8.66363	8.49578	1.47182	-1.08591	226	8	12	0.666667	CCDS28296.1
Q9D676	Clec2g	C-type lectin domain family 2 member G	8.19628	7.4699	5.32574	1.00375	270	12	25	0.48	CCDS20578.1
Q923C7	Clec4a2	C-type lectin domain family 4 member A	7.67293	7.5661	1.27888	-1.05824	263	27	22	1.22727	CCDS51894.1
P70194	Clec4f	C-type lectin domain family 4 member F	7.9765	8.68264	-5.08319	-1.10873	549	26	96	0.270833	CCDS20281.1
Q9Z1Q5	Clic1	Chloride intracellular channel protein 1	8.88299	9.4528	-3.71368	-1.05399	242	17	31	0.548387	CCDS28675.1
Q8BHB9	Clic6	Chloride intracellular channel protein 6	8.15385	8.4038	-1.77807	1.27344	597	34	111	0.306306	CCDS28338.1
F8WIA1	Clip1	CAP-Gly domain-containing linker protein 1	9.16374	9.44132	-1.8949	1.01366	1392	155	269	0.576208	CCDS19667.1
P22518	Clk1	Dual specificity protein kinase CLK1	7.40327	7.40152	1.00403	-1.05839	484	47	34	1.38235	CCDS35577.1
O35492	Clk3	Dual specificity protein kinase CLK3	8.69475	8.03047	4.61614	1.03602	639	21	74	0.283784	CCDS23232.1
Q8C5W0	Clmn	Calmin	8.04171	8.19698	-1.42979	-1.02135	1053	90	133	0.676692	CCDS36541.1
Q3UMW8	Cln5	Ceroid-lipofuscinosis neuronal protein 5 homolog	8.67062	8.67421	-1.00829	1.0415	342	29	23	1.26087	CCDS27314.1
Q9QZE2	Clnk	Cytokine-dependent hematopoietic cell linker	7.57701	8.75262	-14.9833	-1.06287	436	43	46	0.934783	CCDS51486.1
Q923F1	Clns1a	Chloride channel, nucleotide-sensitive, 1A	8.30942	7.9485	2.29571	-1.24995	242	24	21	1.14286	CCDS21462.1
O08785	Clock	Circadian locomoter output cycles protein kaput	8.53289	8.55692	-1.0569	-1.18867	856	75	117	0.641026	CCDS19360.1
O88696	Clpp	ATP-dependent Clp protease proteolytic subunit, mitochondrial	9.18085	8.24358	8.65497	1.11755	273	8	30	0.266667	CCDS28920.1
Q8VBZ3	Clptm1	Cleft lip and palate transmembrane protein 1 homolog	8.74286	9.0549	-2.05131	1.09061	665	19	70	0.271429	CCDS39800.1
Q9JHS4	Clpx	ATP-dependent Clp protease ATP-binding subunit clpX-like, mitochondrial	8.88191	9.05571	-1.49213	1.03047	635	64	64	1	CCDS23288.1
Q80YR7	Clspn	Claspin	8.9042	8.77867	1.33515	1.03872	1316	137	203	0.674877	CCDS18655.1
Q9EPL2	Clstn1	Calsyntenin-1	8.71804	8.52053	1.57582	-1.16435	980	41	145	0.282759	CCDS18963.1
Q9ER65	Clstn2	Calsyntenin-2	8.84535	8.56286	1.91642	-1.11812	967	61	107	0.570093	CCDS40733.1
B1AWD9	Clta	Clathrin light chain A	8.28082	8.14026	1.38216	-1.07432	249	21	36	0.583333	CCDS38746.1
Q06890	Clu	Clusterin	8.48697	8.75603	-1.85805	-1.32336	449	21	79	0.265823	CCDS36957.1
Q8R4N0	Clybl	Citrate lyase subunit beta-like protein, mitochondrial	8.37455	9.51525	-13.826	-1.10133	339	37	30	1.23333	CCDS27346.1
Q61419	Cmah	Cytidine monophosphate-N-acetylneuraminic acid hydroxylase	8.67749	8.56756	1.28802	-1.07029	578	38	54	0.703704	CCDS26376.1
Q99KK2	Cmas	N-acylneuraminate cytidylyltransferase	8.58889	8.29617	1.96207	1.05746	433	39	42	0.928571	CCDS20687.1
Q8CHQ9	Cml2	Probable N-acetyltransferase CML2	7.99602	7.95368	1.1024	-1.08537	239	8	30	0.266667	CCDS20302.1
Q9QXS8	Cml5	Probable N-acetyltransferase CML5	7.78866	8.06146	-1.87412	-1.10812	228	11	21	0.52381	CCDS20300.1
Q8BUG2	Cndp1	Beta-Ala-His dipeptidase	8.67554	8.26673	2.56337	-1.03953	493	28	56	0.5	CCDS29382.1
Q9D1A2	Cndp2	Cytosolic non-specific dipeptidase	9.05789	9.50427	-2.79498	-1.21695	476	27	62	0.435484	CCDS29383.1
P29974	Cnga1	cGMP-gated cation channel alpha-1	9.21274	9.05303	1.44445	-1.22973	685	78	70	1.11429	CCDS19333.1
Q62398	Cnga2	Cyclic nucleotide-gated olfactory channel	8.60405	9.52977	-8.42805	-1.07468	665	38	72	0.527778	CCDS30184.1
Q9JJZ8	Cnga3	Cyclic nucleotide-gated cation channel alpha-3	7.6399	8.0403	-2.51423	-1.05017	632	20	81	0.246914	CCDS14890.1
Q3UW12	Cnga4	Cyclic nucleotide-gated cation channel alpha-4	8.92918	8.91506	1.03305	-1.13202	576	21	69	0.304348	CCDS21650.1
Q9JJZ9	Cngb3	Cyclic nucleotide-gated cation channel beta-3	7.6858	7.50177	1.52765	-1.15325	695	73	49	1.4898	CCDS17990.1
Q9CX13	Cnih4	Protein cornichon homolog 4	8.53919	8.30764	1.7043	1.49991	140	5	6	0.833333	CCDS15582.1
Q80YA9	Cnksr2	Connector enhancer of kinase suppressor of ras 2	8.73942	9.37454	-4.31631	-1.16743	1033	122	89	1.37079	CCDS30501.1
Q08093	Cnn2	Calponin-2	9.07187	8.86366	1.61513	1.14267	306	11	46	0.23913	CCDS24003.1
Q9DAW9	Cnn3	Calponin-3	9.39169	9.96537	-3.74697	1.18379	331	25	42	0.595238	CCDS17802.1
Q3TWN3	Cnnm2	Metal transporter CNNM2	8.85439	9.14119	-1.93552	-1.06128	876	51	91	0.56044	CCDS50459.1
Q32NY4	Cnnm3	Metal transporter CNNM3	7.46206	7.43823	1.05639	-1.11311	714	15	85	0.176471	CCDS14880.1
Q69ZF7	Cnnm4	Metal transporter CNNM4	8.51075	9.37103	-7.2491	-1.03109	772	18	91	0.197802	CCDS14879.2
Q8BH15	Cnot10	CCR4-NOT transcription complex subunit 10	8.90915	8.44994	2.87883	1.01786	745	53	98	0.540816	CCDS40794.1
Q8C5L3	Cnot2	CCR4-NOT transcription complex subunit 2	8.54619	8.57986	-1.0806	-1.0414	541	36	33	1.09091	CCDS36064.1
Q8K0V4	Cnot3	CCR4-NOT transcription complex subunit 3	8.80306	8.73766	1.16252	-1.11135	752	36	112	0.321429	CCDS20721.1
Q8K3P5	Cnot6	CCR4-NOT transcription complex subunit 6	7.71278	8.51303	-6.3133	-1.10107	558	52	39	1.33333	CCDS70172.1
Q60809	Cnot7	CCR4-NOT transcription complex subunit 7	8.45853	8.86345	-2.54048	-1.10918	286	29	31	0.935484	CCDS22253.1
Q9D8X5	Cnot8	CCR4-NOT transcription complex subunit 8	9.14594	9.27176	-1.33606	-1.09307	293	13	44	0.295455	CCDS24722.1
P47746	Cnr1	Cannabinoid receptor 1	7.05297	9.18592	-135.816	-1.0794	474	16	34	0.470588	CCDS18025.1
O88507	Cntfr	Ciliary neurotrophic factor receptor subunit alpha	9.22945	9.28418	-1.1343	-1.12619	373	11	28	0.392857	CCDS18067.1
P12960	Cntn1	Contactin-1	8.99369	9.10364	-1.2881	-1.18084	1021	69	75	0.92	CCDS27763.1
Q07409	Cntn3	Contactin-3	9.6317	8.39778	17.1364	-1.03104	1029	91	65	1.4	CCDS39581.1
Q69Z26	Cntn4	Contactin-4	8.66975	7.79937	7.41951	-1.28407	1027	96	60	1.6	CCDS51866.1
Q9JMB8	Cntn6	Contactin-6	9.25029	9.65279	-2.52637	-1.40779	1029	109	56	1.94643	CCDS20394.1
O54991	Cntnap1	Contactin-associated protein 1	8.96605	9.12454	-1.44042	-1.26802	1386	35	100	0.35	CCDS25455.1
E9QNF7	Cntnap2	Contactin-associated protein-like 2	8.23425	8.38131	-1.40301	-1.37199	1333	68	113	0.60177	CCDS39475.1
Q0V8T9	Cntnap5a	Contactin-associated protein like 5-1	8.46724	8.28191	1.53224	-1.00846	1305	75	89	0.842697	CCDS35689.1
Q0V8T7	Cntnap5c	Contactin-associated protein like 5-3	8.08676	8.42504	-2.17908	-1.06374	1306	75	102	0.735294	CCDS37671.1
Q9DBL7	Coasy	Bifunctional coenzyme A synthase	8.83595	8.69088	1.3966	-1.46333	564	17	74	0.22973	CCDS25446.1
Q3UMF0	Cobll1	Cordon-bleu protein-like 1	9.63831	8.90605	5.39837	-1.00039	1241	97	133	0.729323	CCDS16072.1
Q62507	Coch	Cochlin	7.72972	8.12172	-2.466	-1.22808	553	38	36	1.05556	CCDS25901.1
Q9Z160	Cog1	Conserved oligomeric Golgi complex subunit 1	9.10245	8.43739	4.62439	-1.04426	981	40	141	0.283688	CCDS25599.1
Q921L5	Cog2	Conserved oligomeric Golgi complex subunit 2	9.16461	7.81466	22.3848	1.0631	732	46	92	0.5	CCDS22771.1
E9QL65	Cog3	Conserved oligomeric Golgi complex subunit 3	9.64976	9.10657	3.49291	1.14266	829	66	112	0.589286	CCDS36979.1
Q8R1U1	Cog4	Conserved oligomeric Golgi complex subunit 4	9.03632	9.35364	-2.07644	-1.12259	786	58	105	0.552381	CCDS40477.1
Q8R3I3	Cog6	Conserved oligomeric Golgi complex subunit 6	8.49601	8.03446	2.89431	-1.02341	658	46	69	0.666667	CCDS50905.1
Q9JJA2	Cog8	Conserved oligomeric Golgi complex subunit 8	8.42895	8.27568	1.42323	-1.03975	641	28	82	0.341463	CCDS22643.1
E9Q284	Coil	Coilin	8.41754	9.06895	-4.48133	-1.00826	574	37	81	0.45679	CCDS36277.1
Q05306	Col10a1	Collagen alpha-1(X) chain	10.1168	10.0722	1.1082	1.00359	681	45	34	1.32353	CCDS23780.1
Q61245	Col11a1	Collagen alpha-1(XI) chain	8.98389	9.71264	-5.35485	-1.17353	1805	178	124	1.43548	CCDS17778.1
Q64739	Col11a2	Collagen alpha-2(XI) chain	7.92994	9.20703	-18.9272	1.03569	1651	71	186	0.38172	CCDS28640.1
Q9R1N9	Col13a1	Collagen alpha-1(XIII) chain	8.69277	8.89574	-1.59576	-1.0037	740	48	77	0.623377	CCDS35918.1
K3W4R4	Col14a1	Collagen alpha-1(XIV) chain	10.2716	10.3483	-1.19308	1.19179	1795	131	152	0.861842	CCDS37076.1
Q07563	Col17a1	Collagen alpha-1(XVII) chain	8.55125	8.81436	-1.83278	-1.03359	1471	66	98	0.673469	CCDS70959.1
E9QPX1	Col18a1	Collagen alpha-1(XVIII) chain	9.62226	9.3551	1.84993	-1.05723	1528	59	153	0.385621	CCDS48604.1
Q0VF58	Col19a1	Collagen alpha-1(XIX) chain	9.48134	9.09094	2.45692	-1.00792	1137	101	79	1.27848	CCDS14854.1
Q8K4G2	Col23a1	Collagen alpha-1(XXIII) chain	9.44776	8.50433	8.77862	1.51136	533	28	57	0.491228	CCDS24652.1
Q30D77	Col24a1	Collagen alpha-1(XXIV) chain	8.30976	8.79382	-3.04832	-1.02491	1734	144	122	1.18033	CCDS17892.1
Q99MQ5	Col25a1	Collagen alpha-1(XXV) chain	8.46785	8.547	-1.1999	-1.0886	667	61	62	0.983871	CCDS38637.1
Q5QNQ9	Col27a1	Collagen alpha-1(XXVII) chain	8.55463	8.43562	1.31527	1.32246	1846	78	174	0.448276	CCDS18250.1
Q2UY11	Col28a1	Collagen alpha-1(XXVIII) chain	8.69622	8.88785	-1.55464	-1.21727	1142	120	106	1.13208	CCDS39424.1
P08121	Col3a1	Collagen alpha-1(III) chain	8.76089	8.6961	1.16089	1.43891	1465	96	82	1.17073	CCDS35554.1
P02463	Col4a1	Collagen alpha-1(IV) chain	8.79463	9.14475	-2.23936	1.41233	1670	123	115	1.06957	CCDS40219.1
Q8BPI9	Col4a2	Collagen alpha-2(IV) chain	9.32394	8.71329	4.07998	1.53245	1708	100	118	0.847458	CCDS40220.1
Q9QZS0	Col4a3	Collagen alpha-3(IV) chain	9.45152	8.66069	6.17777	-1.29401	1670	133	71	1.87324	CCDS35631.1
Q9EQG9	Col4a3bp	Collagen type IV alpha-3-binding protein	9.61278	9.73568	-1.32707	-1.4181	625	67	51	1.31373	CCDS26705.1
Q9QZR9	Col4a4	Collagen alpha-4(IV) chain	8.83324	8.83349	-1.00058	1.02303	1683	96	101	0.950495	CCDS35630.1
Q63ZW6	Col4a5	Col4a5 protein	8.80093	9.36291	-3.64738	1.39792	1692	132	76	1.73684	CCDS41154.1
B1AVK5	Col4a6	Protein Col4a6	9.28849	8.79143	3.14094	-1.07096	1692	122	90	1.35556	CCDS41153.1
Q9JLI2	Col5a3	Collagen type V alpha 3 chain	9.0968	8.92534	1.48408	1.22671	1740	83	183	0.453552	CCDS22883.1
Q04857	Col6a1	Collagen alpha-1(VI) chain	10.1505	10.0716	1.19921	1.37721	1026	44	121	0.363636	CCDS23952.1
Q63870	Col7a1	Collagen alpha-1(VII) chain	9.17753	9.5047	-2.12406	1.01861	2945	141	257	0.548638	CCDS40770.1
G3X995	Col9a1	Collagen alpha-1(IX) chain	8.72098	8.67208	1.11917	-1.17847	922	62	65	0.953846	CCDS35527.1
A2ACT7	Col9a3	Procollagen, type IX, alpha 3	8.27089	8.37702	-1.2768	-1.11481	681	43	46	0.934783	CCDS17180.1
Q8K4Q8	Colec12	Collectin-12	8.25829	7.83539	2.64786	1.07935	743	64	90	0.711111	CCDS37732.1
O35348	Colq	Acetylcholinesterase collagenic tail peptide	9.07064	8.47097	3.97809	-1.04368	458	23	36	0.638889	CCDS36856.2
Q8VI86	Commd1	COMM domain containing 1, isoform CRA_b	7.70124	7.12453	3.77319	1.11261	189	16	30	0.533333	CCDS24472.1
Q8JZY2	Commd10	COMM domain-containing protein 10	8.86192	8.89821	-1.08715	1.08755	203	22	33	0.666667	CCDS29238.1
Q8BXC6	Commd2	COMM domain-containing protein 2	7.49577	7.84228	-2.22081	-1.04636	200	12	27	0.444444	CCDS17362.1
Q63829	Commd3	COMM domain-containing protein 3	7.42064	7.75374	-2.15331	1.16676	196	13	24	0.541667	CCDS15710.1
Q9CQ02	Commd4	COMM domain-containing protein 4	7.06978	7.71519	-4.4199	-1.27601	200	6	31	0.193548	CCDS40647.1
Q3V4B5	Commd6	COMM domain-containing protein 6	7.85002	8.46109	-4.08384	-1.08	88	6	14	0.43	CCDS37000.1
Q9CZG3	Commd8	COMM domain-containing protein 8	8.48071	7.93731	3.49468	-1.05575	184	17	30	0.566667	CCDS39108.1
Q8K2Q0	Commd9	COMM domain-containing protein 9	8.20604	8.76641	-3.63385	-1.36972	199	16	18	0.888889	CCDS16465.1
Q9R0G6	Comp	Cartilage oligomeric matrix protein	8.12696	8.25135	-1.33164	1.01707	756	18	79	0.227848	CCDS22367.1
F8WHL2	Copa	Coatomer subunit alpha	9.78648	9.82862	-1.1019	1.19746	1225	69	132	0.522727	CCDS35780.1
Q9JIF7	Copb1	Coatomer subunit beta	9.75805	9.7059	1.1276	1.0857	954	80	96	0.833333	CCDS21759.1
O55029	Copb2	Coatomer subunit beta'	9.74663	9.69889	1.11621	1.09724	906	81	89	0.910112	CCDS40734.1
O89079	Cope	Coatomer subunit epsilon	9.25051	9.25846	-1.01849	-1.02145	309	8	53	0.150943	CCDS22365.1
P61202	Cops2	COP9 signalosome complex subunit 2	9.39951	9.46283	-1.15697	-1.03047	451	56	49	1.14286	CCDS71133.1
O88543	Cops3	COP9 signalosome complex subunit 3	9.03651	8.9379	1.25492	-1.05022	424	32	50	0.64	CCDS24778.1
O88544	Cops4	COP9 signalosome complex subunit 4	8.88568	9.21255	-2.12257	1.0451	407	37	55	0.672727	CCDS19463.1
O35864	Cops5	COP9 signalosome complex subunit 5	8.12449	9.27501	-14.1424	-1.16774	335	43	25	1.72	CCDS14818.1
O88545	Cops6	COP9 signalosome complex subunit 6	8.86203	8.84835	1.03199	-1.15244	325	14	39	0.358974	CCDS19792.1
Q9CZ04	Cops7a	COP9 signalosome complex subunit 7a	9.09256	8.98684	1.27562	-1.34511	278	14	50	0.28	CCDS51909.1
Q8BV13	Cops7b	COP9 signalosome complex subunit 7b	8.84765	8.85796	-1.02402	-1.07107	265	20	45	0.444444	CCDS15122.1
Q8VBV7	Cops8	COP9 signalosome complex subunit 8	8.45136	7.22943	16.6696	-1.19764	210	10	20	0.5	CCDS15153.1
P61924	Copz1	Coatomer subunit zeta-1	9.09506	7.65632	27.4625	1.05876	178	12	23	0.521739	CCDS27901.1
Q3THF9	Coq10b	Coenzyme Q-binding protein COQ10 homolog B, mitochondrial	8.8213	8.57912	1.74653	-1.22425	243	18	14	1.28571	CCDS35568.1
Q9CXI0	Coq5	2-methoxy-6-polyprenyl-1,4-benzoquinol methylase, mitochondrial	9.53705	8.34912	15.4146	-1.18505	328	20	37	0.540541	CCDS19585.1
P97478	Coq7	Ubiquinone biosynthesis protein COQ7 homolog	8.25154	7.56382	4.87215	1.01283	218	10	22	0.454545	CCDS21771.1
O89053	Coro1a	Coronin-1A	8.9294	9.10852	-1.51051	-1.31879	462	10	55	0.181818	CCDS21840.1
Q9WUM3	Coro1b	Coronin-1B	8.56384	8.55812	1.01327	1.00699	485	21	51	0.411765	CCDS29418.1
Q9WUM4	Coro1c	Coronin-1C	9.34874	9.1965	1.41984	1.03292	475	24	57	0.421053	CCDS19555.1
Q8BH44	Coro2b	Coronin-2B	9.04931	8.83241	1.6478	-1.2408	481	17	60	0.283333	CCDS23264.2
Q9CQI6	Cotl1	Coactosin-like protein	9.27855	9.00506	1.87714	1.13441	143	3	24	0.125	CCDS22712.1
Q8BJ03	Cox15	Cytochrome c oxidase assembly protein COX15 homolog	9.04087	8.06323	9.49828	-1.18051	414	22	28	0.785714	CCDS29836.1
P19783	Cox4i1	Cytochrome c oxidase subunit 4 isoform 1, mitochondrial	9.385	9.35414	1.07364	1.07655	170	3	26	0.115385	CCDS40498.1
Q91W29	Cox4i2	Cytochrome c oxidase subunit 4 isoform 2, mitochondrial	7.48487	7.65942	-1.49471	-1.03548	173	10	28	0.357143	CCDS16898.1
P12787	Cox5a	Cytochrome c oxidase subunit 5A, mitochondrial	10.196	9.98516	1.62502	-1.1707	147	8	11	0.727273	CCDS23223.1
Q9D881	Cox5b	Cytochrome c oxidase subunit 5B, mitochondrial	7.26113	7.85512	-3.92634	1.01011	130	4	15	0.266667	CCDS14886.1
Q9DCW5	Cox6a1	Cytochrome c oxidase subunit 6A, mitochondrial	9.71569	9.92652	-1.62491	1.01556	113	2	8	0.25	CCDS19590.1
Q9CPQ1	Cox6c	Cytochrome c oxidase subunit 6C	9.44524	8.9972	2.80569	1.19956	77	4	10	0.4	CCDS27424.1
P48771	Cox7a2	Cytochrome c oxidase subunit 7A2, mitochondrial	8.77802	8.91964	-1.38557	-1.00838	84	4	10	0.4	CCDS23366.1
P17665	Cox7c	Cytochrome c oxidase subunit 7C, mitochondrial	9.90219	8.34363	36.1875	-1.07436	64	3	6	0.5	CCDS26668.1
Q9JHH6	Cpb2	Carboxypeptidase B2	8.07184	8.29481	-1.67097	-1.37086	423	36	33	1.09091	CCDS27277.1
O89001	Cpd	Carboxypeptidase D	9.39048	9.08021	2.04299	1.03069	1378	88	105	0.838095	CCDS25071.1
Q059Z2	Cpeb1	Cytoplasmic polyadenylation element binding protein 1	7.87593	7.16177	5.17799	-1.17398	563	28	38	0.736842	CCDS57557.1
E9Q969	Cpeb2	Cytoplasmic polyadenylation element-binding protein 2	8.12946	8.19179	-1.15432	-1.07986	993	34	86	0.395349	CCDS51487.1
Q7TN99	Cpeb3	Cytoplasmic polyadenylation element-binding protein 3	7.91712	7.90881	1.01932	-1.09903	717	31	76	0.407895	CCDS29775.1
Q7TN98	Cpeb4	Cytoplasmic polyadenylation element-binding protein 4	8.4339	8.61913	-1.53188	-1.04218	730	61	45	1.35556	CCDS24514.1
Q9JJN5	Cpn1	Carboxypeptidase N catalytic chain	8.60649	8.63225	-1.0611	-1.28745	458	18	43	0.418605	CCDS29840.1
Q8C166	Cpne1	Copine-1	9.03433	9.05938	-1.05937	-1.10794	537	21	62	0.33871	CCDS16960.1
P59108	Cpne2	Copine-2	8.20727	8.28748	-1.20284	-1.12457	549	14	72	0.194444	CCDS22543.1
Q8BT60	Cpne3	Copine-3	9.56585	9.76248	-1.57265	1.01038	534	42	50	0.84	CCDS17991.1
Q8BLR2	Cpne4	Copine-4	8.32739	8.6286	-2.00083	-1.06877	558	38	57	0.666667	CCDS23461.1
Q8JZW4	Cpne5	Copine-5	8.02605	7.81331	1.63209	-1.08174	594	19	68	0.279412	CCDS28592.1
Q0VE82	Cpne7	Copine-7	8.22647	8.89202	-4.62971	1.0578	558	8	84	0.0952381	CCDS22748.1
Q9DC53	Cpne8	Copine-8	8.39348	9.3851	-9.80896	-1.18406	578	40	45	0.888889	CCDS27758.1
P36552	Cpox	Oxygen-dependent coproporphyrinogen-III oxidase, mitochondrial	8.90941	8.37429	3.42858	-1.05088	444	19	46	0.413043	CCDS49878.1
Q8C196	Cps1	Carbamoyl-phosphate synthase [ammonia], mitochondrial	9.42052	9.26178	1.44125	-1.35501	1501	87	160	0.54375	CCDS35605.1
Q9EPU4	Cpsf1	Cleavage and polyadenylation specificity factor subunit 1	9.19902	9.1798	1.04525	-1.01978	1442	57	171	0.333333	CCDS27577.1
O35218	Cpsf2	Cleavage and polyadenylation specificity factor subunit 2	8.76105	8.79963	-1.0929	1.07848	783	79	87	0.908046	CCDS26116.1
Q9QXK7	Cpsf3	Cleavage and polyadenylation specificity factor subunit 3	9.29617	8.77391	3.32855	1.0076	685	56	69	0.811594	CCDS25834.1
H3BJW3	Cpsf6	Cleavage and polyadenylation-specificity factor subunit 6	8.436	8.97955	-3.4958	-1.10192	552	36	27	1.33333	CCDS24193.1
P97742	Cpt1a	Carnitine O-palmitoyltransferase 1, liver isoform	8.60416	9.36747	-5.79838	1.01048	774	30	89	0.337079	CCDS29395.1
Q924X2	Cpt1b	Carnitine O-palmitoyltransferase 1, muscle isoform	6.67475	8.60218	-84.6121	1.34391	773	37	77	0.480519	CCDS27749.1
Q8BGD5	Cpt1c	Carnitine O-palmitoyltransferase 1, brain isoform	8.53352	8.25961	1.87891	-1.13179	799	26	74	0.351351	CCDS21221.1
P52825	Cpt2	Carnitine O-palmitoyltransferase 2, mitochondrial	9.12634	9.26892	-1.3886	1.04082	659	27	69	0.391304	CCDS18443.1
Q9Z100	Cpxm1	Probable carboxypeptidase X1	7.4261	8.11153	-4.84647	1.07107	723	23	79	0.291139	CCDS16740.1
Q9DC83	Cr2	Complement receptor 2	9.69872	7.42055	189.741	-1.10886	1033	95	68	1.39706	CCDS15642.1
P62965	Crabp1	Cellular retinoic acid-binding protein 1	8.35686	7.73358	4.20035	-1.06368	138	3	23	0.130435	CCDS23195.1
P22935	Crabp2	Cellular retinoic acid-binding protein 2	8.02045	8.37054	-2.23915	-1.02051	139	9	22	0.409091	CCDS17460.1
O88843	Cradd	Death domain-containing protein CRADD	8.06323	8.49365	-2.6941	-1.06608	200	11	32	0.34375	CCDS24135.1
P47934	Crat	Carnitine O-acetyltransferase	8.20325	8.31491	-1.29317	-1.21004	627	23	85	0.270588	CCDS15882.1
Q8C7D2	Crbn	Protein cereblon	8.16078	8.36741	-1.60926	-1.41501	446	52	38	1.36842	CCDS39583.1
Q8K1L0	Creb5	Cyclic AMP-responsive element-binding protein 5	8.03332	7.5325	3.16822	1.03378	358	21	41	0.512195	CCDS20153.1
F8VPR5	Crebbp	CREB-binding protein	9.28928	8.81293	2.99467	-1.00322	2442	179	306	0.584967	CCDS27915.1
Q9CYA0	Creld2	Cysteine-rich with EGF-like domain protein 2	7.53198	7.99026	-2.87264	1.06688	351	20	52	0.384615	CCDS27733.1
F6VJ22	Crem	cAMP-responsive element modulator	8.24749	7.99682	1.78104	-1.18751	358	38	37	1.02703	CCDS50215.1
Q8CIT0	Crh	Corticoliberin	8.70008	8.9574	-1.80853	-1.07658	188	9	22	0.409091	CCDS17258.1
Q9DCT8	Crip2	Cysteine-rich protein 2	8.80153	9.12094	-2.08643	-1.12899	209	4	35	0.114286	CCDS26204.1
Q03401	Crisp1	Cysteine-rich secretory protein 1	8.32784	7.79138	3.43919	-1.11121	245	31	12	2.58333	CCDS28784.1
P16563	Crisp2	Cysteine-rich secretory protein 2	8.59742	8.43391	1.45716	-1.02274	244	27	15	1.8	CCDS28786.1
Q64010	Crk	Adapter molecule crk	8.94682	8.84168	1.27392	-1.06557	305	15	36	0.416667	CCDS25055.1
P47941	Crkl	Crk-like protein	8.08911	7.66694	2.64345	1.21226	304	17	28	0.607143	CCDS28002.1
Q9Z2L7	Crlf3	Cytokine receptor-like factor 3	8.63306	8.74515	-1.29445	-1.0892	443	32	50	0.64	CCDS25126.1
Q6P1J1	Crmp1	Crmp1 protein	10.0317	10.008	1.05627	-1.17249	687	26	66	0.393939	CCDS51481.1
P63154	Crnkl1	Crooked neck-like protein 1	9.11058	8.21788	7.81083	-1.06304	691	91	96	0.947917	CCDS16828.1
Q9DC50	Crot	Peroxisomal carnitine O-octanoyltransferase	8.7002	8.93024	-1.69842	-1.0679	613	61	50	1.22	CCDS19087.1
P97784	Cry1	Cryptochrome-1	8.2347	8.71262	-3.00551	-1.02171	607	33	56	0.589286	CCDS24089.1
Q9R194	Cry2	Cryptochrome-2	8.03603	8.22846	-1.55751	1.22227	593	33	54	0.611111	CCDS16447.1
P24622	Cryaa	Alpha-crystallin A chain	8.59359	8.83181	-1.7307	-1.13671	197	4	23	0.173913	CCDS37551.1
Q9QXC6	Cryba1	Beta-A3/A1 crystallin protein	8.01722	8.76294	-5.56826	-1.07223	216	16	28	0.571429	CCDS25084.1
Q9WVJ5	Crybb1	Beta-crystallin B1	7.30929	8.22271	-8.19247	-1.10203	251	9	28	0.321429	CCDS19537.1
P62696	Crybb2	Beta-crystallin B2	8.10634	8.03772	1.17118	-1.06028	206	5	39	0.128205	CCDS19546.1
O35486	Crygs	Beta-crystallin S	7.60064	8.16298	-3.65039	1.04302	179	9	22	0.409091	CCDS28069.1
Q99KP3	Cryl1	Lambda-crystallin homolog	8.13479	8.46841	-2.15586	1.04011	320	12	44	0.272727	CCDS27155.1
O54983	Crym	Ketimine reductase mu-crystallin	9.09264	9.26479	-1.48645	-1.40926	314	10	35	0.285714	CCDS21794.1
P47199	Cryz	Quinone oxidoreductase	9.18846	9.30378	-1.30412	-1.01244	332	27	28	0.964286	CCDS17927.1
Q921W4	Cryzl1	Quinone oxidoreductase-like protein 1	8.23672	7.72626	3.23936	1.27051	349	37	31	1.19355	CCDS37401.1
Q9CZU6	Cs	Citrate synthase, mitochondrial	10.145	10.2227	-1.19612	-1.14596	465	14	54	0.259259	CCDS24273.1
Q9DBE0	Csad	Cysteine sulfinic acid decarboxylase	7.95313	7.8944	1.14481	1.20908	494	11	72	0.152778	CCDS27873.1
Q91W50	Csde1	Cold shock domain-containing protein E1	8.39702	8.9003	-3.18621	-1.11929	799	98	55	1.78182	CCDS38569.1
Q9ERK4	Cse1l	Exportin-2	9.33909	9.44238	-1.26848	-1.06124	972	92	84	1.09524	CCDS17092.1
P40223	Csf3r	Granulocyte colony-stimulating factor receptor	8.15186	8.0728	1.19968	-1.09087	838	39	82	0.47561	CCDS18640.1
P41241	Csk	Tyrosine-protein kinase CSK	8.77564	8.75858	1.04007	-1.11038	451	24	59	0.40678	CCDS23228.1
Q80X68	Csl	Citrate synthase	9.96496	10.0569	-1.2358	-1.03944	467	21	51	0.411765	CCDS24149.1
Q923L3	Csmd1	CUB and sushi domain-containing protein 1	8.64833	8.84136	-1.55966	-1.00634	3565	154	262	0.587786	CCDS40244.1
P02664	Csn1s2b	Alpha-S2-casein-like B	8.7229	8.43888	1.92318	-1.04359	144	18	20	0.9	CCDS39133.1
E9PWB2	Csnk1a1	Casein kinase I isoform alpha	9.17	9.25462	-1.21512	-1.01399	326	30	31	0.967742	CCDS37838.1
Q9DC28	Csnk1d	Casein kinase I isoform delta	8.95477	9.47795	-3.33567	-1.19315	416	25	35	0.714286	CCDS25762.1
Q9JMK2	Csnk1e	Casein kinase I isoform epsilon	8.56349	8.46273	1.26113	-1.22208	417	16	50	0.32	CCDS27640.1
Q60737	Csnk2a1	Casein kinase II subunit alpha	9.4937	9.69037	-1.57278	-1.11589	392	25	32	0.78125	CCDS16879.1
O54833	Csnk2a2	Casein kinase II subunit alpha'	8.98478	9.40678	-2.64245	1.00973	351	21	44	0.477273	CCDS22562.1
G3UZX4	Csnk2b	Casein kinase II subunit beta	8.73085	8.83733	-1.27784	1.01277	216	12	26	0.461538	CCDS28684.1
Q8VHY0	Cspg4	Chondroitin sulfate proteoglycan 4	9.51979	9.55241	-1.07801	1.28658	2328	80	248	0.322581	CCDS23211.1
P97314	Csrp2	Cysteine and glycine-rich protein 2	7.65864	8.18265	-3.34202	1.27822	194	14	23	0.608696	CCDS24165.1
Q8CID0	Csrp2bp	Cysteine-rich protein 2-binding protein	8.54009	6.58416	90.3501	-1.03436	780	51	81	0.62963	CCDS16819.1
P21460	Cst3	Cystatin-C	8.60188	8.56844	1.08005	1.13759	141	6	14	0.428571	CCDS16852.1
Q9D1B1	Cst6	Cystatin E/M	9.66521	9.95053	-1.92893	-1.10799	150	8	17	0.470588	CCDS29457.1
P32766	Cst8	Cystatin-8	7.7073	7.65521	1.12743	-1.09225	143	22	12	1.83333	CCDS16848.1
Q99LC2	Cstf1	Cleavage stimulation factor subunit 1	8.78713	8.76387	1.05502	1.14421	432	21	37	0.567568	CCDS17130.1
Q8BIQ5	Cstf2	Cleavage stimulation factor subunit 2	9.25862	9.32146	-1.1557	1.11575	581	41	53	0.773585	CCDS30389.1
Q8C7E9	Cstf2t	Cleavage stimulation factor subunit 2 tau variant	8.69686	8.71793	-1.04971	-1.06295	633	32	69	0.463768	CCDS37958.1
Q99LI7	Cstf3	Cleavage stimulation factor subunit 3	9.47457	9.25494	1.65818	1.01556	718	79	74	1.06757	CCDS16490.1
O88712	Ctbp1	C-terminal-binding protein 1	9.37105	9.14955	1.66533	-1.07463	442	10	45	0.222222	CCDS19201.1
Q8R242	Ctbs	Di-N-acetylchitobiase	8.75003	8.16176	3.87501	1.0821	313	27	22	1.22727	CCDS17902.1
Q61164	Ctcf	Transcriptional repressor CTCF	9.14836	8.97972	1.4745	1.216	737	81	107	0.757009	CCDS22606.1
A2APF3	Ctcfl	Transcriptional repressor CTCFL	9.12743	8.57668	3.55425	-1.07885	637	35	118	0.29661	CCDS38349.1
Q7TSG2	Ctdp1	RNA polymerase II subunit A C-terminal domain phosphatase	10.0317	9.69405	2.17577	1.01633	961	44	135	0.325926	CCDS29368.1
F7AIT6	Ctdsp1	Carboxy-terminal domain RNA polymerase II polypeptide A small phosphatase 1	8.58673	8.38274	1.59951	1.20394	262	4	31	0.129032	CCDS15048.1
P58465	Ctdspl	CTD small phosphatase-like protein	8.66997	9.1783	-3.2235	1.32998	277	11	29	0.37931	CCDS23605.1
Q8CEG6	Ctdspl2	CTD small phosphatase-like protein 2	8.8696	8.81889	1.12386	-1.13443	466	54	37	1.45946	CCDS16652.1
P26231	Ctnna1	Catenin alpha-1	9.74933	9.91158	-1.45294	1.17875	907	75	121	0.619835	CCDS29139.1
Q65CL1	Ctnna3	Catenin alpha-3	8.69934	8.61281	1.22049	-1.07348	896	73	100	0.73	CCDS23901.1
Q02248	Ctnnb1	Catenin beta-1	9.65751	9.64694	1.02464	1.08252	782	42	81	0.518519	CCDS23630.1
Q9CWL8	Ctnnbl1	Beta-catenin-like protein 1	8.8087	8.90443	-1.24662	-1.13711	564	30	100	0.3	CCDS16982.1
Q9DC82	Ctrl	Putative uncharacterized protein	7.51967	8.18436	-4.62044	-1.08725	265	7	15	0.466667	CCDS22620.1
Q91ZD5	Cts3	Cathepsin-3	7.73257	7.91999	-1.53966	1.09692	333	33	28	1.17857	CCDS36695.1
Q91ZF2	Cts7	Cathepsin 7	8.78442	8.81857	-1.08181	-1.05129	332	32	26	1.23077	CCDS26588.1
P10605	Ctsb	Cathepsin B	9.50676	9.74689	-1.73833	1.03425	340	19	21	0.904762	CCDS27197.1
P97821	Ctsc	Dipeptidyl peptidase 1	8.89728	8.71248	1.53037	1.36991	463	33	30	1.1	CCDS21438.1
P18242	Ctsd	Cathepsin D	9.54883	9.68025	-1.35341	-1.05803	411	12	50	0.24	CCDS22029.1
Q9R013	Ctsf	Cathepsin F	8.87358	9.10642	-1.70939	-1.04313	463	16	54	0.296296	CCDS29440.1
Q9R014	Ctsj	Cathepsin J	8.76384	6.9803	60.7493	-1.09796	334	32	20	1.6	CCDS49291.1
P06797	Ctsl	Cathepsin L1	8.12532	8.18362	-1.14368	-1.28204	335	23	40	0.575	CCDS26600.1
Q9WUU7	Ctsz	Cathepsin Z	8.67327	8.87941	-1.60748	1.32956	307	7	30	0.233333	CCDS17152.1
Q60598	Cttn	Src substrate cortactin	8.92671	9.04373	-1.30923	-1.48423	547	41	105	0.390476	CCDS22049.1
B9EJA2	Cttnbp2	Cortactin-binding protein 2	9.07754	9.35437	-1.89163	-1.01851	1649	131	168	0.779762	CCDS39432.1
Q9CXX9	Cuedc2	CUE domain-containing protein 2	7.12343	8.47055	-22.2391	1.05884	285	16	47	0.340426	CCDS29876.1
Q9WTX6	Cul1	Cullin-1	9.54119	8.95931	3.8184	1.0799	777	90	93	0.967742	CCDS20095.1
Q9D4H8	Cul2	Cullin-2	9.41394	8.94877	2.9186	-1.10796	746	89	72	1.23611	CCDS29032.2
Q9JLV5	Cul3	Cullin-3	8.97305	9.54944	-3.77039	-1.10491	769	99	69	1.43478	CCDS15094.1
Q3TCH7	Cul4a	Cullin-4A	9.13599	9.14098	-1.01156	-1.15906	760	56	109	0.513761	CCDS52485.1
A2A432	Cul4b	Cullin-4B	8.95055	8.82807	1.32579	1.03812	971	130	92	1.41304	CCDS40948.1
G3X914	Cul5	Cullin 5	9.58715	8.87708	5.12951	1.08156	856	110	83	1.3253	CCDS40638.2
Q8VE73	Cul7	Cullin-7	8.63586	8.72629	-1.23148	1.05138	1690	68	225	0.302222	CCDS28833.1
Q9D8X1	Cutc	Copper homeostasis protein cutC homolog	7.71222	8.01173	-1.99298	1.18803	273	19	19	1	CCDS50443.1
Q8BG79	Cwf19l2	CWF19-like protein 2	9.04529	9.02813	1.0403	1.08039	888	139	109	1.27523	CCDS22793.1
P17515	Cxcl10	C-X-C motif chemokine 10	7.63955	7.41418	1.68024	1.31665	99	8	7	1.14286	CCDS39153.1
Q9WUQ5	Cxcl14	C-X-C motif chemokine 14	10.4298	10.522	-1.23637	1.14625	100	4	19	0.210526	CCDS36679.1
Q9WVL7	Cxcl15	C-X-C motif chemokine 15	7.5719	7.87496	-2.00941	1.03037	168	13	13	1	CCDS19418.1
M0QWU0	Cxxc4	CXXC-type zinc finger protein 4	7.15483	8.74243	-38.6905	-1.05923	367	16	24	0.666667	CCDS17851.2
F2Z456	Cyb5r3	NADH-cytochrome b5 reductase	9.72457	9.78314	-1.1444	-1.44554	302	9	35	0.257143	CCDS27698.1
Q8R3H8	Cyb5r4	Cytochrome b5 reductase 4	7.75991	8.03142	-1.86856	-1.28304	529	51	43	1.18605	CCDS40716.2
Q9D0M3	Cyc1	Cytochrome c1, heme protein, mitochondrial	9.78699	9.96089	-1.49247	-1.13023	326	8	29	0.275862	CCDS27567.1
P62897	Cycs	Cytochrome c, somatic	9.7813	9.26739	3.26523	-1.12423	106	8	20	0.4	CCDS20131.1
P00015	Cyct	Cytochrome c, testis-specific	7.73626	8.15875	-2.64538	-1.11061	106	15	14	1.07143	CCDS16156.1
Q7TMB8	Cyfip1	Cytoplasmic FMR1-interacting protein 1	9.39775	9.2458	1.41888	1.26405	1254	75	165	0.454545	CCDS21315.1
Q5SQX6	Cyfip2	Cytoplasmic FMR1-interacting protein 2	9.63544	9.32726	2.03317	-1.21101	1254	43	193	0.222798	CCDS24573.1
Q9CX80	Cygb	Cytoglobin	8.42312	7.62351	6.30391	1.37363	191	5	33	0.151515	CCDS25673.1
Z4YJJ5	Cyld	Ubiquitin carboxyl-terminal hydrolase CYLD	8.74465	9.27325	-3.37756	1.01573	956	96	79	1.21519	CCDS52633.1
Q9QZ82	Cyp11a1	Cholesterol side-chain cleavage enzyme, mitochondrial	7.95137	8.93903	-9.71969	-1.08915	527	19	66	0.287879	CCDS40653.1
Q3TG86	Cyp11b1	Cytochrome P450, family 11, subfamily b, polypeptide 1	8.53308	8.81188	-1.90021	1.11699	502	25	53	0.471698	CCDS27535.1
Q3UYU1	Cyp17a1	Putative uncharacterized protein	7.64773	6.52355	13.31	-1.21512	508	31	51	0.607843	CCDS29882.1
P28649	Cyp19a1	Aromatase	8.80564	10.5304	-53.0624	1.00976	504	31	48	0.645833	CCDS23187.1
P00186	Cyp1a2	Cytochrome P450 1A2	8.78528	8.71321	1.18051	-1.02213	514	11	69	0.15942	CCDS23229.1
Q8BKE6	Cyp20a1	Cytochrome P450 20A1	8.48774	8.66778	-1.51371	1.28639	463	45	39	1.15385	CCDS14990.1
Q3UJ92	Cyp21a1	Putative uncharacterized protein	7.85513	8.18905	-2.15735	-1.01008	488	19	59	0.322034	CCDS28658.1
Q64441	Cyp24a1	1,25-dihydroxyvitamin D(3) 24-hydroxylase, mitochondrial	8.26161	8.94662	-4.84187	-1.0027	515	43	58	0.741379	CCDS17122.1
O55127	Cyp26a1	Cytochrome P450 26A1	7.46028	8.30753	-7.03488	-1.03504	498	15	64	0.234375	CCDS29780.1
Q9DBG1	Cyp27a1	Sterol 26-hydroxylase, mitochondrial	8.26265	8.53981	-1.89306	1.22	534	27	65	0.42	CCDS15054.1
P56593	Cyp2a12	Cytochrome P450 2A12	7.02679	8.50005	-29.7346	-1.07244	493	25	61	0.409836	CCDS21009.1
P20852	Cyp2a5	Cytochrome P450 2A5	8.90158	8.66967	1.70572	-1.08372	495	21	64	0.328125	CCDS21008.1
G3X8Q9	Cyp2b10	Cytochrome P450 2B10	7.76188	8.70298	-8.73169	-1.07003	492	22	55	0.4	CCDS20999.1
P12790	Cyp2b9	Cytochrome P450 2B9	8.81965	8.3307	3.08283	-1.02101	492	25	57	0.438596	CCDS21001.1
Q64458	Cyp2c29	Cytochrome P450 2C29	8.00227	8.37434	-2.3554	-1.08762	491	41	37	1.10811	CCDS29793.1
P56654	Cyp2c37	Cytochrome P450 2C37	8.00907	8.15577	-1.40187	-1.04069	491	38	36	1.05556	CCDS29799.1
Q9D816	Cyp2c55	Cytochrome P450 2C55	8.57129	8.7378	-1.46727	-1.04993	491	34	37	0.918919	CCDS29790.1
Q9JKY7	Cyp2d22	Cytochrome P450 CYP2D22	8.42987	8.67154	-1.74452	1.1577	501	15	52	0.288462	CCDS37159.1
P11714	Cyp2d9	Cytochrome P450 2D9	8.05947	8.80536	-5.57039	-1.1604	505	21	52	0.403846	CCDS27691.1
Q05421	Cyp2e1	Cytochrome P450 2E1	8.53713	8.69522	-1.4391	-1.05916	494	31	49	0.632653	CCDS21985.1
Q3UNV2	Cyp2j11	Protein Cyp2j11	8.11734	7.58347	3.41873	-1.07739	505	38	43	0.883721	CCDS38814.1
O54749	Cyp2j5	Cytochrome P450 2J5	7.60682	8.85179	-17.5778	-1.03699	502	37	53	0.698113	CCDS18371.1
Q924D1	Cyp2j9	Cytochrome P450 CYP2J9	7.5458	7.76605	-1.66054	1.40915	503	29	46	0.630435	CCDS18370.1
Q6VVW9	Cyp2r1	Vitamin D 25-hydroxylase	8.08614	8.02004	1.1644	-1.06128	502	46	22	2.09091	CCDS21761.1
Q9DBX6	Cyp2s1	Cytochrome P450 2S1	8.26019	8.63918	-2.39327	-1.07421	502	18	54	0.333333	CCDS20997.1
Q9CX98	Cyp2u1	Cytochrome P450 2U1	9.89563	7.89383	100.415	-1.12389	531	24	55	0.436364	CCDS51069.1
Q9JKJ9	Cyp39a1	24-hydroxycholesterol 7-alpha-hydroxylase	7.59726	7.7792	-1.52033	-1.02079	471	45	35	1.28571	CCDS28799.1
Q64459	Cyp3a11	Cytochrome P450 3A11	8.16302	7.86239	1.99814	-1.11661	505	45	48	0.9375	CCDS19865.1
D6RJM4	Cyp3a25	Cytochrome P450 3A25	8.14071	8.18241	-1.10079	-1.04011	504	50	42	1.19048	CCDS19866.1
O35728	Cyp4a14	Cytochrome P450 4A14	7.70671	8.13589	-2.68646	1.05889	508	14	59	0.237288	CCDS18491.1
Q64462	Cyp4b1	Cytochrome P450 4B1	9.12481	7.34412	60.3516	-1.07943	512	15	59	0.254237	CCDS18493.1
Q9EP75	Cyp4f14	Leukotriene-B4 omega-hydroxylase 3	8.6025	8.6888	-1.21984	-1.17794	525	15	57	0.263158	CCDS28621.1
Q99N18	Cyp4f15	Cytochrome P450 CYP4F15	8.71981	8.86736	-1.4046	-1.46021	535	13	57	0.22807	CCDS28620.1
Q6A152	Cyp4x1	Cytochrome P450 4X1	7.979	8.07333	-1.24258	-1.27625	508	23	58	0.396552	CCDS18488.1
Q9CW87	Cyp51	Putative uncharacterized protein	7.56264	8.5473	-9.65313	-1.37358	504	40	42	0.952381	CCDS19071.1
Q64505	Cyp7a1	Cholesterol 7-alpha-monooxygenase	8.68795	10.6876	-99.9182	-1.1633	504	49	33	1.48485	CCDS17950.1
Q60991	Cyp7b1	25-hydroxycholesterol 7-alpha-hydroxylase	8.78635	7.84894	8.65791	1.33561	508	57	35	1.62857	CCDS17254.1
O88962	Cyp8b1	7-alpha-hydroxycholest-4-en-3-one 12-alpha-hydroxylase	7.02123	10.8587	-6877.86	-1.18906	501	20	59	0.338983	CCDS23641.1
Q9D172	D10Jhu81e	ES1 protein homolog, mitochondrial	9.24597	9.09799	1.40599	-1.2283	267	10	33	0.30303	CCDS35957.1
Q9CX66	D10Wsu102e	Uncharacterized protein C12orf45 homolog	8.06955	8.40643	-2.17214	1.00915	186	14	28	0.5	CCDS24076.1
Q6PIX9	D11Wsu47e	Uncharacterized protein C17orf80 homolog	8.08138	8.40632	-2.11318	1.02945	559	41	58	0.706897	CCDS48976.1
F2Z497	D130043K22Rik	Protein D130043K22Rik	7.75555	7.83959	-1.21349	-1.40258	1082	45	117	0.384615	CCDS36624.1
B6YY24	D15Ertd621e	DNA segment, Chr 15, ERATO Doi 621, expressed, isoform CRA_a	8.76801	8.71225	1.13701	1.04109	838	53	69	0.768116	CCDS37080.1
Q9CPT4	D17Wsu104e	UPF0556 protein C19orf10 homolog	7.62742	8.55481	-8.46044	1.14555	167	9	21	0.428571	CCDS28898.1
Q7TMX0	D19Bwg1357e	D19Bwg1357e protein	9.1431	9.40051	-1.80888	1.04007	649	67	99	0.676768	CCDS29723.1
Q8VEB3	D1Ertd622e	UNC119-binding protein C5orf30 homolog	8.10261	7.86326	1.73519	1.01619	208	14	20	0.7	CCDS15202.1
P16381	D1Pas1	Putative ATP-dependent RNA helicase Pl10	9.96734	9.98021	-1.03008	-1.07051	661	46	52	0.884615	CCDS15603.1
F6XQI1	D430042O09Rik	Protein D430042O09Rik	9.40565	8.53648	7.39897	1.08434	1611	109	179	0.608939	CCDS40123.1
A2AC60	D630003M21Rik	Protein D630003M21Rik	7.2072	7.22714	-1.04697	1.03224	1188	49	168	0.291667	CCDS16986.1
Q91YN0	D6Wsu163e	Uncharacterized protein C12orf4 homolog	9.44522	7.99311	28.3208	-1.15792	553	52	63	0.825397	CCDS20560.1
E9PYQ5	D830030K20Rik	Protein D830030K20Rik	9.30727	9.00309	2.01458	-1.07325	147	14	24	0.583333	CCDS36793.1
E9QLH9	D8Ertd82e	Tyrosine-protein kinase SgK223	8.66607	9.01428	-2.22951	-1.14531	1374	70	160	0.4375	CCDS22247.2
Q8C771	D930015E06Rik	Putative uncharacterized protein	10.1807	9.49723	4.82482	-1.2552	1598	108	155	0.696774	CCDS38463.1
D3Z3G0	D930020B18Rik	Protein D930020B18Rik	8.70825	8.58764	1.3201	-1.12083	627	36	76	0.473684	CCDS36074.2
Q8BPM0	Daam1	Disheveled-associated activator of morphogenesis 1	9.23841	9.27885	-1.09757	-1.15666	1078	101	156	0.647436	CCDS25964.1
Q80U19	Daam2	Disheveled-associated activator of morphogenesis 2	8.33462	7.77368	3.6386	-1.10141	1116	60	177	0.338983	CCDS37648.1
P98078	Dab2	Disabled homolog 2	8.42445	8.84821	-2.65315	-1.00117	767	67	68	0.985294	CCDS37029.1
B7ZD29	Dab2ip	Disabled homolog 2-interacting protein	8.67309	8.73077	-1.14204	1.07567	1190	48	163	0.294479	CCDS50578.1
D3Z5V0	Dact1	Dapper homolog 1	8.49536	8.02783	2.9345	1.08066	816	49	94	0.521277	CCDS49083.1
P61804	Dad1	Dolichyl-diphosphooligosaccharide--protein glycosyltransferase subunit DAD1	8.60706	8.53765	1.17331	-1.19265	114	1	9	0.111111	CCDS27084.1
E9QAP4	Daf2	Complement decay-accelerating factor transmembrane isoform	9.14531	7.52996	41.2438	-1.15056	401	39	23	1.69565	CCDS35699.1
Q62165	Dag1	Dystroglycan	8.95659	8.72719	1.6959	1.41738	894	25	100	0.25	CCDS23518.1
A0A087WRC6	Dap	Death-associated protein 1	7.67251	7.68498	-1.02913	1.24792	103	12	12	1	CCDS27406.1
G3X9M0	Dap3	28S ribosomal protein S29, mitochondrial	8.25023	8.46151	-1.6266	-1.01462	397	26	51	0.509804	CCDS17486.2
Q80YE7	Dapk1	Death-associated protein kinase 1	9.0141	9.27355	-1.81737	1.01096	1431	69	152	0.453947	CCDS26581.1
E9JGN0	Dapk2	DAP-kinase-related protein 1 beta isoform	8.87963	7.29196	38.6966	1.01381	371	21	57	0.368421	CCDS23303.1
Q9QXT1	Dapp1	Dual adapter for phosphotyrosine and 3-phosphotyrosine and 3-phosphoinositide	7.28689	6.73198	3.58844	-1.02589	281	28	22	1.27273	CCDS17864.1
Q922B2	Dars	Aspartate--tRNA ligase, cytoplasmic	9.42605	9.42113	1.01139	-1.14288	502	54	47	1.14894	CCDS15253.1
Q3UKR0	Daxx	Death domain-associated protein 6	8.49872	8.00365	3.12659	1.08653	741	40	111	0.36036	CCDS28633.1
Q3UGB5	Dazap1	DAZ associated protein 1, isoform CRA_b	9.2405	9.5078	-1.85055	1.02822	407	20	40	0.5	CCDS48627.1
Q64368	Dazl	Deleted in azoospermia-like	8.63246	9.10761	-2.98644	1.02772	299	18	27	0.666667	CCDS37649.1
Q9QZ41	Dbf4	Protein DBF4 homolog A	7.64039	8.56475	-8.40148	1.37353	664	78	77	1.01299	CCDS19081.1
Q4VWZ5	Dbi	Acyl-CoA-binding protein	9.39675	9.48826	-1.23454	1.12691	136	12	20	0.6	CCDS15231.1
Q9QXS6	Dbn1	Drebrin	9.41189	9.5617	-1.41192	-1.17653	707	42	122	0.344262	CCDS49274.1
Q80WP1	Dbnl	Drebrin-like protein	8.38602	9.21007	-6.66892	-1.17873	437	24	80	0.3	CCDS48746.1
Q3USN7	Dbp	Putative uncharacterized protein	7.24559	7.2629	-1.04066	1.33818	326	13	33	0.393939	CCDS21260.1
P53395	Dbt	Lipoamide acyltransferase component of branched-chain alpha-keto acid dehydrogenase complex, mitochondrial	9.09573	8.87851	1.64899	-1.05347	483	39	45	0.866667	CCDS17787.1
P52950	Dbx1	Homeobox protein DBX1	8.2164	8.23164	-1.03572	1.13973	336	16	35	0.457143	CCDS21306.1
Q91ZV3	Dcbld2	Discoidin, CUB and LCCL domain-containing protein 2	8.83198	8.23969	3.91109	-1.06832	770	52	59	0.881356	CCDS28229.1
P43346	Dck	Deoxycytidine kinase	8.15505	8.01281	1.38751	1.06271	261	33	25	1.32	CCDS19405.1
S4R1N2	Dclre1a	DNA cross-link repair 1A protein	8.50834	8.16307	2.21446	-1.08434	1048	90	111	0.810811	CCDS29917.2
Q8K4J0	Dclre1c	Protein artemis	8.92509	8.75992	1.46276	-1.16426	706	58	68	0.852941	CCDS15650.1
P28654	Dcn	Decorin	9.15329	8.85523	1.98638	1.31051	355	29	27	1.07407	CCDS24141.1
Q91YD3	Dcp1a	mRNA-decapping enzyme 1A	8.16687	7.78652	2.40079	-1.03837	603	34	68	0.5	CCDS36848.1
B9EIX0	Dcp1b	DCP1 decapping enzyme homolog b (S. cerevisiae)	8.02737	8.62929	-3.99871	-1.01708	579	33	78	0.423077	CCDS39610.1
L7N259	Dcpp3	Protein Dcpp3	7.12277	8.72425	-39.9469	-1.04005	171	12	14	0.857143	CCDS37480.1
Q9DAR7	Dcps	m7GpppX diphosphatase	8.80485	8.64398	1.44833	1.17853	339	21	45	0.466667	CCDS22957.1
P29812	Dct	L-dopachrome tautomerase	8.61907	6.90739	51.4845	-1.06284	518	25	40	0.625	CCDS27331.1
O08788	Dctn1	Dynactin subunit 1	9.42405	9.57651	-1.42057	1.08549	1282	54	261	0.206897	CCDS39532.1
Q99KJ8	Dctn2	Dynactin subunit 2	9.17095	8.89891	1.87085	-1.22064	403	23	74	0.310811	CCDS24234.1
Q9Z0Y1	Dctn3	Dynactin subunit 3	8.51386	8.5311	-1.04049	-1.22822	187	10	39	0.25641	CCDS18069.1
Q8CBY8	Dctn4	Dynactin subunit 4	8.27092	8.37003	-1.25636	-1.19986	461	40	55	0.727273	CCDS37832.1
Q8C5X2	Dcun1d4	DCN1-like protein	9.05912	8.52188	3.44535	-1.28441	307	37	27	1.37037	CCDS57349.1
O88809	Dcx	Neuronal migration protein doublecortin	9.12842	9.1575	-1.06923	-1.09538	367	25	33	0.757576	CCDS53209.1
Q91X52	Dcxr	L-xylulose reductase	7.75797	8.68103	-8.37627	-1.01723	245	3	24	0.125	CCDS25755.1
Q9CWS0	Ddah1	N(G),N(G)-dimethylarginine dimethylaminohydrolase 1	9.0324	8.9485	1.21313	-1.22667	286	16	34	0.470588	CCDS17896.1
Q99LD8	Ddah2	N(G),N(G)-dimethylarginine dimethylaminohydrolase 2	8.99265	9.0662	-1.18456	1.06511	286	11	20	0.55	CCDS50082.1
Q3U1J4	Ddb1	DNA damage-binding protein 1	9.56044	9.50491	1.1364	-1.02382	1141	56	136	0.411765	CCDS37915.1
Q99J79	Ddb2	DNA damage-binding protein 2	7.37503	8.08184	-5.09117	-1.03387	433	21	41	0.512195	CCDS16428.1
F8WIJ5	Ddhd1	Phospholipase DDHD1	9.42058	8.555	7.33813	-1.36111	919	66	80	0.825	CCDS36895.1
A2ADY9	Ddi2	Protein DDI1 homolog 2	8.30132	8.76799	-2.92866	1.01384	400	27	52	0.519231	CCDS18880.1
O54734	Ddost	Dolichyl-diphosphooligosaccharide--protein glycosyltransferase 48 kDa subunit	10.0368	10.0824	-1.11062	1.01868	442	9	43	0.209302	CCDS18824.1
Q03146	Ddr1	Epithelial discoidin domain-containing receptor 1	8.18024	8.15952	1.04888	-1.13026	912	16	90	0.177778	CCDS28703.1
Q91VR5	Ddx1	ATP-dependent RNA helicase DDX1	9.65343	9.7399	-1.22032	1.02747	741	69	75	0.92	CCDS25819.1
Q8K363	Ddx18	ATP-dependent RNA helicase DDX18	9.19948	9.18089	1.04372	1.28464	661	67	82	0.817073	CCDS15240.1
Q9JJY4	Ddx20	Probable ATP-dependent RNA helicase DDX20	7.44978	8.13408	-4.83398	1.22	826	76	79	0.96	CCDS38581.1
Q9JIK5	Ddx21	Nucleolar RNA helicase 2	8.95877	8.84318	1.30495	1.12079	852	96	130	0.738462	CCDS23891.1
F8WJA0	Ddx24	ATP-dependent RNA helicase DDX24	9.60976	9.37262	1.7264	-1.12146	904	73	139	0.52518	CCDS49152.1
Q9QY15	Ddx25	ATP-dependent RNA helicase DDX25	8.7752	8.6716	1.26939	1.07999	485	42	46	0.913043	CCDS52753.1
Q921N6	Ddx27	Probable ATP-dependent RNA helicase DDX27	8.34451	8.58416	-1.73642	1.0348	761	41	160	0.25625	CCDS38336.1
D6RHT5	Ddx39	ATP-dependent RNA helicase DDX39A	9.54319	9.48433	1.14515	-1.02027	428	15	74	0.202703	CCDS22460.1
Q62167	Ddx3x	ATP-dependent RNA helicase DDX3X	10.1142	10.0637	1.12332	1.33631	663	51	43	1.18605	CCDS30027.1
Q62095	Ddx3y	ATP-dependent RNA helicase DDX3Y	9.89306	10.0176	-1.33196	-1.09636	659	59	39	1.51282	CCDS30543.1
Q91VN6	Ddx41	Probable ATP-dependent RNA helicase DDX41	9.28975	8.86897	2.63497	1.24737	623	34	102	0.333333	CCDS26549.1
Q810A7	Ddx42	ATP-dependent RNA helicase DDX42	9.26635	9.67408	-2.55696	-1.0125	930	68	96	0.708333	CCDS48956.1
Q569Z5	Ddx46	Probable ATP-dependent RNA helicase DDX46	8.87989	8.69988	1.51359	1.29094	1033	108	149	0.724832	CCDS70464.1
Q9CWX9	Ddx47	Probable ATP-dependent RNA helicase DDX47	8.04774	7.58168	2.92453	-1.18428	456	29	61	0.47541	CCDS20643.1
Q4FZF3	Ddx49	Probable ATP-dependent RNA helicase DDX49	6.96338	8.1132	-14.1194	1.03233	481	22	82	0.268293	CCDS22364.1
Q8BTS0	Ddx5	DEAD (Asp-Glu-Ala-Asp) box polypeptide 5	9.68443	10.4427	-5.73099	-1.45437	616	55	43	1.27907	CCDS25562.1
Q99MJ9	Ddx50	ATP-dependent RNA helicase DDX50	9.58854	8.59523	9.84709	1.14073	735	88	58	1.51724	CCDS23892.1
Q6P9R1	Ddx51	ATP-dependent RNA helicase DDX51	8.99774	8.82037	1.50443	-1.10665	640	28	89	0.314607	CCDS19528.1
Q8K301	Ddx52	Probable ATP-dependent RNA helicase DDX52	8.56625	8.27807	1.94171	1.28486	599	69	73	0.945205	CCDS25180.1
Q8K4L0	Ddx54	ATP-dependent RNA helicase DDX54	8.89031	8.57467	2.0684	-1.05324	875	32	151	0.211921	CCDS39241.1
Q9D0R4	Ddx56	Probable ATP-dependent RNA helicase DDX56	7.39236	9.33153	-86.9287	1.06671	547	26	79	0.329114	CCDS24414.1
Q6Q899	Ddx58	Probable ATP-dependent RNA helicase DDX58	8.55343	8.87156	-2.08033	1.29137	927	99	113	0.876106	CCDS18043.1
P54823	Ddx6	Probable ATP-dependent RNA helicase DDX6	9.64535	9.66808	-1.05374	-1.09608	484	35	54	0.648148	CCDS23116.1
Q9CQ62	Decr1	2,4-dienoyl-CoA reductase, mitochondrial	9.28566	8.85843	2.67441	-1.01472	336	24	27	0.888889	CCDS17985.1
Q9WV68	Decr2	Peroxisomal 2,4-dienoyl-CoA reductase	8.83622	8.66226	1.49265	-1.4334	293	12	22	0.545455	CCDS28543.1
Q9Z1L3	Dedd	Death effector domain-containing protein	7.90005	7.48643	2.59191	-1.12464	319	16	39	0.410256	CCDS15490.1
Q8C2K1	Def6	Differentially expressed in FDCP 6	8.53587	8.65598	-1.31858	1.06502	631	29	154	0.188312	CCDS28574.1
Q8K4N3	Defb12	Beta-defensin 12	7.57959	7.82684	-1.76707	1.05695	86	2	11	0.181818	CCDS52496.1
Q8R2I5	Defb15	Beta-defensin 15	9.08288	7.54659	34.3789	-1.08167	80	4	11	0.363636	CCDS40288.1
Q30KP5	Defb18	Beta-defensin 18	8.87078	8.27524	3.94034	-1.13806	86	10	7	1.42857	CCDS35520.1
Q30KN7	Defb26	Beta-defensin	7.98448	7.73866	1.76123	-1.0278	187	10	8	1.25	CCDS16888.1
Q8BGW9	Defb29	Beta-defensin 29	8.39842	8.21593	1.52225	-1.01435	79	2	13	0.153846	CCDS38276.1
Q4FZ54	Defb42	Defensin beta 42	7.2135	7.23793	-1.05785	-1.2512	76	3	4	0.75	CCDS36948.1
Q7TNV0	Dek	Protein DEK	8.57294	8.35116	1.66638	1.15402	381	75	65	1.15385	CCDS26490.1
A6H8H2	Dennd4c	DENN domain-containing protein 4C	9.58894	9.33368	1.79995	-1.13222	1907	147	163	0.90184	CCDS51218.2
P61460	Depdc5	DEP domain-containing protein 5	8.95308	8.68486	1.85448	-1.16194	1592	88	169	0.52071	CCDS51463.1
B0R0L8	Dfnb59	Pejvakin	7.93404	7.84164	1.23709	-1.07209	353	25	24	1.04167	CCDS38153.1
Q9Z2A7	Dgat1	Diacylglycerol O-acyltransferase 1	9.93058	8.17604	56.826	-1.0804	499	11	38	0.289474	CCDS27573.1
Q9DCV3	Dgat2	Diacylglycerol O-acyltransferase 2	7.95214	7.81623	1.36744	1.43394	389	12	42	0.285714	CCDS21477.1
Q9EQM6	Dgcr8	Microprocessor complex subunit DGCR8	8.29394	7.74895	3.50746	1.15259	774	61	108	0.564815	CCDS28018.1
Q6NS52	Dgkb	Diacylglycerol kinase beta	8.74308	8.39338	2.23717	-1.0214	796	71	76	0.934211	CCDS25889.1
Q9R1C6	Dgke	Diacylglycerol kinase epsilon	7.11755	8.51198	-24.7985	-1.26224	565	35	55	0.636364	CCDS25234.1
Q91WG7	Dgkg	Diacylglycerol kinase gamma	8.19182	8.22443	-1.07798	-1.36207	789	69	76	0.907895	CCDS28068.1
D3YXJ0	Dgkh	Diacylglycerol kinase	8.81474	9.09821	-1.92076	-1.33208	1157	90	126	0.714286	CCDS36986.1
D3YWQ0	Dgki	Diacylglycerol kinase	10.3958	8.08466	204.716	-1.10863	1072	64	111	0.576577	CCDS39459.1
A2AHK0	Dgkz	Diacylglycerol kinase	8.94722	8.61648	2.14158	-1.09265	1124	34	156	0.217949	CCDS50643.1
Q9QX60	Dguok	Deoxyguanosine kinase, mitochondrial	8.91942	8.9217	-1.00526	-1.01159	278	18	35	0.514286	CCDS20279.1
P00375	Dhfr	Dihydrofolate reductase	7.9266	8.03051	-1.27031	1.00761	188	25	16	1.5625	CCDS26680.1
Q3TXU5	Dhps	Deoxyhypusine synthase	8.17358	8.31509	-1.38519	-1.16315	370	13	38	0.342105	CCDS22492.1
Q99L04	Dhrs1	Dehydrogenase/reductase SDR family member 1	9.03553	9.11291	-1.19503	-1.40875	314	19	23	0.826087	CCDS36934.1
Q149L0	Dhrs2	Dehydrogenase/reductase member 2	8.92211	9.06385	-1.38592	1.02941	283	9	27	0.333333	CCDS27110.1
Q99LB2	Dhrs4	Dehydrogenase/reductase SDR family member 4	8.3579	8.36342	-1.01278	1.1143	280	13	26	0.5	CCDS27111.1
Q9CXR1	Dhrs7	Dehydrogenase/reductase SDR family member 7	8.15546	7.97534	1.51397	1.17645	339	19	35	0.542857	CCDS49086.1
A2ATU0	Dhtkd1	Probable 2-oxoglutarate dehydrogenase E1 component DHKTD1, mitochondrial	8.9087	9.22026	-2.04907	-1.08043	922	56	93	0.602151	CCDS38040.1
O35286	Dhx15	Putative pre-mRNA-splicing factor ATP-dependent RNA helicase DHX15	9.81786	9.74097	1.19367	1.02635	796	65	72	0.902778	CCDS39085.1
G3X8X0	Dhx16	DEAH (Asp-Glu-Ala-His) box polypeptide 16, isoform CRA_a	8.59294	8.98413	-2.46146	-1.01707	1045	49	182	0.269231	CCDS28710.1
Q6PGC1	Dhx29	ATP-dependent RNA helicase Dhx29	8.91664	9.09138	-1.49531	-1.06411	1366	139	169	0.822485	CCDS26779.1
Q99PU8	Dhx30	Putative ATP-dependent RNA helicase DHX30	9.27171	9.52241	-1.78115	-1.09126	1224	59	140	0.421429	CCDS57705.1
Q8BZS9	Dhx32	Putative pre-mRNA-splicing factor ATP-dependent RNA helicase DHX32	9.24124	8.90794	2.15425	-1.19238	752	54	81	0.666667	CCDS21936.1
Q80VY9	Dhx33	Putative ATP-dependent RNA helicase DHX33	8.12614	8.21472	-1.22625	1.10909	699	30	83	0.361446	CCDS24971.1
A2ACQ1	Dhx35	Protein Dhx35	9.6264	8.75739	7.39614	-1.00617	680	43	72	0.597222	CCDS16993.1
Q8VHK9	Dhx36	ATP-dependent RNA helicase DHX36	8.96212	9.09232	-1.3496	-1.09057	1002	108	91	1.18681	CCDS17379.1
Q6NZL1	Dhx37	DEAH (Asp-Glu-Ala-His) box polypeptide 37	9.22843	9.38733	-1.44181	1.14917	1151	54	177	0.305085	CCDS19685.1
Q80X98	Dhx38	DEAH (Asp-Glu-Ala-His) box polypeptide 38	9.47103	9.37787	1.23926	1.12736	1229	52	192	0.270833	CCDS22652.1
Q6PE54	Dhx40	Probable ATP-dependent RNA helicase DHX40	8.41352	8.17129	1.74674	-1.06351	780	79	63	1.25397	CCDS36268.1
A2A4P0	Dhx8	ATP-dependent RNA helicase DHX8	9.71142	9.05699	4.51263	1.07154	1245	90	158	0.56962	CCDS25479.1
Q9JIQ3	Diablo	Diablo homolog, mitochondrial	7.4336	8.35619	-8.36746	-1.3187	238	20	37	0.540541	CCDS39270.1
E9PV41	Diap1	Protein diaphanous homolog 1	8.97148	9.25926	-1.93991	-1.02935	1256	90	194	0.463918	CCDS57121.1
E9Q4U7	Diap2	Protein diaphanous homolog 2	8.67471	8.96705	-1.96038	-1.11349	1103	140	115	1.21739	CCDS53180.1
F8WIG5	Diap3	Protein diaphanous homolog 3	9.72459	9.72657	-1.00456	1.15937	1172	133	140	0.95	CCDS36990.1
Q8R418	Dicer1	Endoribonuclease Dicer	9.46642	9.31189	1.42735	-1.11231	1907	137	208	0.658654	CCDS36539.1
Q6ZQD7	Dido1	Death-inducer obliterator 1	9.33549	9.35307	-1.04132	-1.01004	2257	175	277	0.631769	CCDS17182.1
Q3UH60	Dip2b	Disco-interacting protein 2 homolog B	8.64469	8.99867	-2.25932	-1.10235	1575	92	127	0.724409	CCDS49731.1
D3YYC9	Disc1	Disrupted in schizophrenia 1 homolog	8.41032	8.54871	-1.3753	-1.13679	853	58	109	0.53211	CCDS52707.1
Q3TDN0	Disp1	Protein dispatched homolog 1	8.82073	8.60172	1.65582	1.24054	1522	50	153	0.326797	CCDS56661.1
Q8CIP5	Disp2	Protein dispatched homolog 2	7.60182	8.84425	-17.4755	-1.13662	1346	44	102	0.431373	CCDS16584.1
Q8C467	Dixdc1	Dixin	7.70848	9.65613	-88.6444	1.02579	712	62	103	0.601942	CCDS23169.1
Q9ESX5	Dkc1	H/ACA ribonucleoprotein complex subunit 4	9.1155	9.32892	-1.63462	-1.05917	510	48	64	0.75	CCDS41029.1
Q8BMF4	Dlat	Dihydrolipoyllysine-residue acetyltransferase component of pyruvate dehydrogenase complex, mitochondrial	9.20012	9.0292	1.48223	1.02162	643	46	52	0.884615	CCDS23168.1
E9PXD2	Dlc1	Rho GTPase-activating protein 7	9.22022	9.27025	-1.1221	-1.07256	1544	109	166	0.656627	CCDS57617.1
O08749	Dld	Dihydrolipoyl dehydrogenase, mitochondrial	9.78353	9.89832	-1.30253	1.26099	510	52	34	1.52941	CCDS36428.1
P70175	Dlg3	Disks large homolog 3	9.68163	9.38067	1.99968	1.23315	850	47	91	0.516484	CCDS30307.1
Q9D415	Dlgap1	Disks large-associated protein 1	8.80221	8.0943	5.10395	1.00742	993	48	127	0.377953	CCDS28953.1
Q61483	Dll1	Delta-like protein 1	7.78204	8.14921	-2.32904	-1.00772	723	21	76	0.276316	CCDS37452.1
Q9D2G2	Dlst	Dihydrolipoyllysine-residue succinyltransferase component of 2-oxoglutarate dehydrogenase complex, mitochondrial	8.8431	8.86335	-1.04774	1.06808	455	32	35	0.914286	CCDS26052.1
Q9JI44	Dmap1	DNA methyltransferase 1-associated protein 1	7.97367	8.85414	-7.59392	1.01755	469	22	87	0.252874	CCDS18536.1
P11531	Dmd	Dystrophin	9.95753	10.029	-1.17896	-1.01977	3679	557	423	1.31678	CCDS41047.1
Q8BG36	Dmrt2	Doublesex- and mab-3-related transcription factor 2	8.73955	8.16144	3.78536	-1.21507	562	40	68	0.588235	CCDS29719.1
Q8CFG4	Dmrta1	Doublesex- and mab-3-related transcription factor A1	8.09858	8.28728	-1.54416	1.26236	491	20	39	0.512821	CCDS18352.1
A2A9A2	Dmrta2	Doublesex- and mab-3-related transcription factor A2	7.98119	7.98469	-1.0081	-1.0581	532	7	53	0.132075	CCDS18469.1
Q2PMX6	Dmrtc1b	Doublesex and mab-3 related transcription factor 8.2 isoform c	7.53602	8.73564	-15.8349	-1.14866	242	18	29	0.62069	CCDS30325.1
Q8CE22	Dmtf1	Cyclin-D-binding Myb-like transcription factor 1	7.57776	7.40308	1.49512	-1.14669	762	76	62	1.22581	CCDS19088.1
Q08274	Dmwd	Dystrophia myotonica WD repeat-containing protein	8.43472	8.72241	-1.93948	-1.05825	666	14	70	0.2	CCDS20888.2
Q8BMY8	Dnaic1	Dynein intermediate chain 1, axonemal	8.81309	8.33734	2.99052	1.12065	702	57	98	0.581633	CCDS18066.1
P63037	Dnaja1	DnaJ homolog subfamily A member 1	9.60627	9.51171	1.24325	-1.2724	398	56	40	1.4	CCDS18049.1
Q9QYJ0	Dnaja2	DnaJ homolog subfamily A member 2	8.92253	9.09327	-1.48162	-1.0702	413	48	43	1.11628	CCDS22500.1
Q99M87	Dnaja3	DnaJ homolog subfamily A member 3, mitochondrial	9.03808	8.61009	2.6791	-1.03035	481	24	55	0.436364	CCDS27922.1
Q9JMC3	Dnaja4	DnaJ homolog subfamily A member 4	8.20058	7.3974	6.35595	1.26066	398	25	85	0.294118	CCDS23193.1
Q8C4C9	Dnajb12	DnaJ (Hsp40) homolog, subfamily B, member 12, isoform CRA_d	8.42719	8.44411	-1.03973	-1.15991	377	19	50	0.38	CCDS23867.1
Q9D832	Dnajb4	DnaJ homolog subfamily B member 4	8.59289	8.42644	1.46707	-1.5169	338	47	16	2.9375	CCDS17915.1
A2AG30	Dnajb5	DnaJ (Hsp40) homolog, subfamily B, member 5, isoform CRA_a	8.28534	8.809	-3.33933	-1.0728	349	12	44	0.272727	CCDS18084.1
O54946	Dnajb6	DnaJ homolog subfamily B member 6	8.10226	8.258	-1.43132	-1.38328	366	36	34	1.05882	CCDS19151.1
Q9QYI7	Dnajb8	DnaJ homolog subfamily B member 8	7.22323	8.16249	-8.69474	-1.1221	228	12	27	0.444444	CCDS20334.1
Q9QYI6	Dnajb9	DnaJ homolog subfamily B member 9	7.99141	7.87092	1.31976	-1.05027	223	24	17	1.41176	CCDS25897.1
Q61712	Dnajc1	DnaJ homolog subfamily C member 1	7.86123	8.4662	-4.02695	-1.02168	553	72	72	1	CCDS15709.1
Q9DC23	Dnajc10	DnaJ homolog subfamily C member 10	9.16052	9.05226	1.28309	-1.17773	794	85	51	1.66667	CCDS38159.1
Q5U458	Dnajc11	DnaJ homolog subfamily C member 11	8.83431	8.56425	1.86234	-1.1747	560	21	85	0.247059	CCDS18981.2
Q78YY6	Dnajc15	DnaJ homolog subfamily C member 15	9.31477	8.16567	14.0963	1.02095	150	13	10	1.3	CCDS27292.1
G3X8S1	Dnajc19	DnaJ (Hsp40) homolog, subfamily C, member 19, isoform CRA_c	8.33272	8.17046	1.45299	1.10906	158	16	6	2.66667	CCDS38411.1
P54103	Dnajc2	DnaJ homolog subfamily C member 2	8.81511	8.62983	1.53208	-1.14291	622	117	66	1.77273	CCDS19107.1
Q91YW3	Dnajc3	DnaJ homolog subfamily C member 3	9.16283	9.45294	-1.95035	1.04598	505	60	68	0.882353	CCDS37012.1
P60904	Dnajc5	DnaJ homolog subfamily C member 5	7.84516	9.29009	-27.8573	-1.15279	199	7	29	0.241379	CCDS17215.1
Q80TZ3	Dnajc6	Putative tyrosine-protein phosphatase auxilin	8.34404	9.1612	-6.56388	-1.26006	969	58	94	0.617021	CCDS51238.1
Q9QYI3	Dnajc7	DnaJ homolog subfamily C member 7	9.33696	9.37888	-1.10133	-1.11696	495	51	64	0.796875	CCDS25428.1
Q6NZB0	Dnajc8	DnaJ homolog subfamily C member 8	8.64733	8.69364	-1.11252	1.12009	254	39	50	0.78	CCDS51319.1
Q91WN1	Dnajc9	DnaJ homolog subfamily C member 9	8.40854	8.25895	1.41121	-1.05648	260	41	37	1.10811	CCDS26844.1
D3Z512	Dnase2a	Deoxyribonuclease-2-alpha	8.26302	8.51195	-1.77389	1.04113	354	22	28	0.785714	CCDS22484.1
Q9QY48	Dnase2b	Deoxyribonuclease-2-beta	8.66431	8.37855	1.93088	-1.2085	355	22	27	0.814815	CCDS17904.1
Q6VY05	Dnd1	Dead end protein homolog 1	7.94392	7.74485	1.58151	-1.09739	353	12	49	0.244898	CCDS29163.2
F8WIV5	Dnm2	Dynamin-2	8.90338	8.93558	-1.07695	1.17257	871	39	118	0.330508	CCDS57657.1
E9QLL2	Dnm3	Dynamin-3	9.16666	8.68784	3.01179	-1.08579	860	70	85	0.823529	CCDS48417.1
Q6TXD4	Dnmbp	Dynamin-binding protein	8.52174	8.5877	-1.16403	-1.07236	1581	84	213	0.394366	CCDS29839.1
P13864	Dnmt1	DNA (cytosine-5)-methyltransferase 1	8.72902	9.30508	-3.76756	1.25448	1621	98	228	0.429825	CCDS57655.1
O88508	Dnmt3a	DNA (cytosine-5)-methyltransferase 3A	9.2294	9.32045	-1.23326	-1.08761	909	45	133	0.338346	CCDS36397.1
Q9CWR8	Dnmt3l	DNA (cytosine-5)-methyltransferase 3-like	8.18238	8.36203	-1.51235	-1.13471	422	21	49	0.428571	CCDS23962.1
Q3TVK3	Dnpep	Aspartyl aminopeptidase	9.37553	8.99332	2.41107	-1.08748	474	18	47	0.382979	CCDS15070.1
P09838	Dntt	DNA nucleotidylexotransferase	9.21436	9.05831	1.43234	-1.00205	531	43	60	0.716667	CCDS29807.1
Q7TNF0	Doc2a	Double C2-like domain-containing protein alpha	8.65915	8.32008	2.18312	-1.14564	406	12	47	0.255319	CCDS21847.1
Q8BUR4	Dock1	Dedicator of cytokinesis protein 1	9.35851	8.51676	6.94623	1.44694	1866	146	233	0.626609	CCDS40166.1
A2AF47	Dock11	Dedicator of cytokinesis protein 11	9.50573	9.59775	-1.23602	1.02777	2074	210	202	1.0396	CCDS40923.1
F8VPQ1	Dock3	Dedicator of cytokinesis protein 3	8.96852	9.27213	-2.01193	-1.03778	2031	130	217	0.599078	CCDS40760.1
P59764	Dock4	Dedicator of cytokinesis protein 4	8.61341	8.80418	-1.55158	-1.02907	1979	137	214	0.640187	CCDS25895.1
E9QPN7	Dock6	Dedicator of cytokinesis protein 6	9.10628	9.24129	-1.36462	-1.02953	2112	73	258	0.282946	CCDS40555.1
Q8R1A4	Dock7	Dedicator of cytokinesis protein 7	9.62819	9.43154	1.57272	-1.04278	2129	181	181	1	CCDS71425.1
Q8C147	Dock8	Dedicator of cytokinesis protein 8	8.85599	9.02013	-1.45931	-1.04124	2101	121	267	0.453184	CCDS37943.1
F8VPN7	Dock9	Dedicator of cytokinesis protein 9	9.31481	9.32094	-1.01422	-1.0317	2114	129	269	0.479554	CCDS37018.1
O70469	Dok2	Docking protein 2	9.90884	8.70058	16.1531	1.32	413	11	58	0.19	CCDS27262.1
Q99KE3	Dok4	Docking protein 4	8.031	8.46404	-2.7104	-1.10094	326	8	54	0.148148	CCDS40443.1
Q9QXP4	Donson	Protein downstream neighbor of Son	7.99686	7.99189	1.0115	-1.07519	561	44	45	0.977778	CCDS28330.1
Q6XZL8	Dot1l	Histone-lysine N-methyltransferase, H3 lysine-79 specific	8.48238	9.37828	-7.86865	1.03202	1541	55	212	0.259434	CCDS35985.1
Q6IMK7	Doxl2	Diamine oxidase-like protein 2	8.10977	7.63052	3.01474	-1.0651	724	39	71	0.549296	CCDS20120.1
Q3TNW5	Dpcr1	Diffuse panbronchiolitis critical region protein 1 homolog	7.83493	8.44105	-4.03754	-1.03551	501	38	44	0.863636	CCDS28701.1
Q9DA79	Dpep3	Dipeptidase 3	8.32141	8.07256	1.77357	-1.02994	494	17	46	0.369565	CCDS22624.1
D3Z5N6	Dpf2	Zinc finger protein ubi-d4	7.64817	8.10889	-2.88881	-1.18369	406	26	54	0.481481	CCDS70920.1
P58269	Dpf3	Zinc finger protein DPF3	8.05057	8.42069	-2.34487	-1.07365	379	28	50	0.56	CCDS59574.1
Q9CR25	Dph2	Diphthamide biosynthesis protein 2	7.46289	7.00394	2.87706	-1.14267	490	18	46	0.391304	CCDS18541.1
O70152	Dpm1	Dolichol-phosphate mannosyltransferase subunit 1	7.27777	7.632	-2.26062	-1.18817	261	23	18	1.27778	CCDS17109.1
Q99KK7	Dpp3	Dipeptidyl peptidase 3	9.16679	9.19376	-1.06409	-1.19654	739	30	104	0.288462	CCDS29443.1
Q9ET22	Dpp7	Dipeptidyl peptidase 2	8.02764	8.33953	-2.05066	-1.21082	507	21	44	0.477273	CCDS15766.1
Q80YA7	Dpp8	Dipeptidyl peptidase 8	9.04454	9.29806	-1.79276	1.18218	893	79	66	1.19697	CCDS23285.1
Q8BVG4	Dpp9	Dipeptidyl peptidase 9	8.13726	8.0625	1.18784	-1.02371	863	33	118	0.279661	CCDS37663.1
Q8CCG4	Dppa4	Developmental pluripotency-associated protein 4	8.17767	8.46144	-1.92203	-1.05394	297	31	40	0.775	CCDS28209.1
Q8CHR6	Dpyd	Dihydropyrimidine dehydrogenase [NADP(+)]	9.72019	9.57768	1.38837	1.05644	1026	78	79	0.987342	CCDS17797.1
O08553	Dpysl2	Dihydropyrimidinase-related protein 2	10.3308	10.4282	-1.25165	-1.1914	573	22	65	0.338462	CCDS27224.1
E9PWE8	Dpysl3	Dihydropyrimidinase-related protein 3	10.4839	10.2364	1.76803	-1.11926	571	24	61	0.393443	CCDS37801.1
O35098	Dpysl4	Dihydropyrimidinase-related protein 4	9.68156	9.73565	-1.13263	-1.23833	573	25	58	0.431034	CCDS21951.1
Q9EQF6	Dpysl5	Dihydropyrimidinase-related protein 5	9.88205	9.66682	1.64145	-1.00933	565	17	58	0.293103	CCDS39047.1
Q91WV0	Dr1	Protein Dr1	8.62464	8.59756	1.06434	-1.04697	177	31	17	1.82353	CCDS19509.1
D3YY09	Drap1	Dr1-associated corepressor	8.18161	8.47801	-1.97879	1.11875	213	12	35	0.342857	CCDS70919.1
Q8BLD9	Drd5	D(1B) dopamine receptor	8.47452	7.7272	5.58891	-1.10319	479	12	42	0.285714	CCDS19255.1
P32233	Drg1	Developmentally-regulated GTP-binding protein 1	9.16635	9.34467	-1.50771	1.02888	368	36	31	1.16129	CCDS24355.1
Q9QXB9	Drg2	Developmentally-regulated GTP-binding protein 2	9.32658	9.383	-1.13874	-1.02511	365	20	49	0.408163	CCDS24791.1
B1AV35	Drp2	Dystrophin-related protein 2	8.80329	8.61012	1.56017	1.02303	958	69	125	0.552	CCDS30394.1
P55849	Dsc1	Desmocollin-1	9.59495	9.68159	-1.22078	-1.05845	833	84	65	1.29231	CCDS29078.1
P55292	Dsc2	Desmocollin-2	8.08291	7.85638	1.68471	1.01134	849	55	62	0.887097	CCDS29077.1
G5E8S6	Dsc3	Desmocollin 3, isoform CRA_b	8.80007	8.9484	-1.40712	-1.05186	897	78	67	1.16418	CCDS37744.1
Q9ERC8	Dscam	Down syndrome cell adhesion molecule homolog	9.36693	8.97607	2.45957	-1.07676	2014	115	179	0.642458	CCDS37415.1
Q0VBN2	Dsel	Dermatan-sulfate epimerase-like protein	8.26158	7.98041	1.91059	-1.07234	1208	115	64	1.79688	CCDS35688.1
O55111	Dsg2	Desmoglein-2	8.93364	9.1848	-1.78304	-1.17619	1123	90	99	0.909091	CCDS29084.1
O35902	Dsg3	Desmoglein-3	8.38025	8.32947	1.12404	1.01039	994	82	65	1.26154	CCDS29083.1
Q7TMD7	Dsg4	Desmoglein-4	8.26786	7.83438	2.7132	-1.09579	1042	67	55	1.21818	CCDS29082.1
Q9CYC5	Dsn1	Kinetochore-associated protein DSN1 homolog	8.03693	8.85773	-6.61912	1.06004	349	42	48	0.875	CCDS16972.1
E9Q9Z9	Dspp	Dentin sialophosphoprotein	8.84859	8.69965	1.40912	-1.2216	946	53	59	0.898305	CCDS39190.1
S4R1P5	Dst	Dystonin	11.2299	10.2732	9.05143	-1.25414	7718	752	1145	0.656769	CCDS69874.1
Q9R0P5	Dstn	Destrin	8.7305	9.11965	-2.44988	-1.03087	166	23	17	1.35294	CCDS16812.1
Q9D2N4	Dtna	Dystrobrevin alpha	8.84893	8.40411	2.78496	-1.37998	683	47	81	0.580247	CCDS50236.1
O70585	Dtnb	Dystrobrevin beta	9.7628	8.79372	9.31297	-1.15141	660	28	89	0.314607	CCDS49015.1
Q61010	Dtx1	E3 ubiquitin-protein ligase DTX1	8.27446	7.39619	7.55562	1.16529	628	14	62	0.225806	CCDS19624.1
Q8R3P2	Dtx2	Probable E3 ubiquitin-protein ligase DTX2	9.01116	8.04466	9.2576	-1.0559	620	24	58	0.413793	CCDS57389.1
E9Q3J1	Dtx3	Probable E3 ubiquitin-protein ligase DTX3	7.33823	8.34345	-10.121	1.00869	348	12	45	0.266667	CCDS36078.1
P97930	Dtymk	Thymidylate kinase	8.13088	8.33252	-1.59091	-1.10865	213	20	26	0.769231	CCDS48329.1
B7ZWM4	Duox2	Duox2 protein	8.57116	7.19117	23.9879	-1.07917	1518	46	168	0.27381	CCDS38221.1
Q91XI1	Dus3l	tRNA-dihydrouridine(47) synthase [NAD(P)(+)]-like	9.0081	8.92846	1.20127	-1.0625	638	25	81	0.308642	CCDS28914.1
Q9D0T2	Dusp12	Dual specificity protein phosphatase 12	9.44245	9.35963	1.21008	-1.08934	340	27	31	0.870968	CCDS15474.1
Q6PCP3	Dusp16	Dual specificity phosphatase 16	7.84169	8.33094	-3.08497	1.01389	661	39	74	0.527027	CCDS39679.1
Q8VE01	Dusp18	Dual specificity protein phosphatase 18	7.71781	8.4418	-5.29654	-1.06808	189	0	24	0	CCDS24369.1
Q8K4T5	Dusp19	Dual specificity protein phosphatase 19	8.80574	7.97642	6.75028	-1.03	221	19	20	0.95	CCDS16178.1
Q9DBB1	Dusp6	Dual specificity protein phosphatase 6	8.51535	8.53276	-1.04091	1.11483	382	13	40	0.325	CCDS24147.1
Q91Z46	Dusp7	Dual specificity protein phosphatase 7	8.51535	8.85551	-2.18859	1.17397	423	10	47	0.212766	CCDS23475.2
Q7TNL7	Dusp9	Dual specificity protein phosphatase	8.48386	8.27201	1.62874	-1.12675	453	24	58	0.413793	CCDS30206.1
P51141	Dvl1	Segment polarity protein dishevelled homolog DVL-1	7.50701	9.08527	-37.8673	-1.2124	696	9	70	0.128571	CCDS19045.1
Q60838	Dvl2	Segment polarity protein dishevelled homolog DVL-2	8.35291	8.28506	1.1691	-1.00435	737	16	65	0.246154	CCDS24930.1
E9Q967	Dvl3	Segment polarity protein dishevelled homolog DVL-3	8.6222	9.34766	-5.31437	-1.10233	717	13	66	0.19697	CCDS37287.1
A2BFF9	Dync1i2	Cytoplasmic dynein 1 intermediate chain 2	9.22877	9.20209	1.06336	-1.08713	633	70	56	1.25	CCDS57175.1
Q6PDL0	Dync1li2	Cytoplasmic dynein 1 light intermediate chain 2	9.12425	9.4375	-2.05706	-1.27098	493	40	56	0.714286	CCDS22579.1
Q8K0T2	Dync2li1	Cytoplasmic dynein 2 light intermediate chain 1	7.02782	8.38275	-22.6429	-1.13188	352	29	41	0.707317	CCDS29000.1
P63168	Dynll1	Dynein light chain 1, cytoplasmic	8.09968	8.72597	-4.22948	-1.13737	90	6	15	0.4	CCDS39227.1
Q5U4C9	Dyrk2	Dual specificity tyrosine-phosphorylation-regulated kinase 2	8.33852	8.78078	-2.76857	-1.01817	600	26	74	0.351351	CCDS24201.1
Q8BI55	Dyrk4	Dual specificity tyrosine-phosphorylation-regulated kinase 4	9.38328	9.02047	2.30573	-1.24042	633	50	93	0.537634	CCDS20559.2
E9Q423	Dysf	Dysferlin	9.14984	9.47951	-2.13634	-1.15131	2101	81	280	0.289286	CCDS39536.1
Q8R368	Dyx1c1	Dyslexia susceptibility 1 candidate gene 1 protein homolog	7.61031	7.80812	-1.57689	-1.04481	421	58	48	1.20833	CCDS23333.1
Q8BMD2	Dzip1	Zinc finger protein DZIP1	8.45985	9.01895	-3.62327	1.01698	853	73	144	0.506944	CCDS37011.1
Q8BU90	E030002O03Rik	Protein E030002O03Rik	7.77042	8.59634	-6.69766	-1.02181	497	30	51	0.588235	CCDS21612.1
Q3UME1	E130309D02Rik	Putative uncharacterized protein	7.93123	7.71395	1.64925	-1.01235	449	10	47	0.212766	CCDS19839.1
J3QNE4	E230008N13Rik	Protein E230008N13Rik	8.99567	8.83247	1.45613	-1.21092	1665	161	333	0.483483	CCDS57275.1
O35261	E2f3	Transcription factor E2F3	6.77036	8.84562	-118.921	-1.12133	458	37	49	0.755102	CCDS26413.1
Q8R0K9	E2f4	Transcription factor E2F4	8.69775	9.07451	-2.38101	1.03354	411	21	53	0.396226	CCDS40456.1
Q6S7F2	E2f7	Transcription factor E2F7	8.27493	8.23001	1.10895	1.07857	905	63	103	0.61165	CCDS36055.1
E9PWE7	E330034G19Rik	Protein E330034G19Rik	8.12967	8.04803	1.20682	-1.05646	352	36	81	0.444444	CCDS49418.1
Q3TQ26	E430025E21Rik	Putative uncharacterized protein	8.77342	8.81566	-1.10215	-1.03	1160	91	123	0.739837	CCDS37083.1
Q8CCE9	E4f1	Transcription factor E4F1	7.29623	8.34289	-11.1343	-1.20879	783	32	121	0.264463	CCDS28481.1
Q9D4C5	Eaf1	ELL-associated factor 1	7.79607	9.45184	-45.2658	-1.05636	269	14	34	0.411765	CCDS26914.1
Q5SWK4	Ebf1	Transcription factor COE1	8.41008	8.20153	1.61638	-1.3426	593	33	46	0.717391	CCDS70165.1
O08792	Ebf2	Transcription factor COE2	8.26463	7.68778	3.77444	1.10093	576	30	44	0.681818	CCDS27228.1
O08791	Ebf3	Transcription factor COE3	8.28235	7.92306	2.28709	-1.2161	597	24	54	0.444444	CCDS52422.1
A2BI80	Ebf4	Transcription factor COE4	7.97691	8.50129	-3.34491	-1.05627	600	16	55	0.290909	CCDS50709.1
Q9D903	Ebna1bp2	Probable rRNA-processing protein EBP2	8.03101	7.49897	3.40439	-1.40501	307	32	60	0.533333	CCDS18555.1
P70245	Ebp	3-beta-hydroxysteroid-Delta(8),Delta(7)-isomerase	7.60865	7.86002	-1.78389	-1.26699	231	8	15	0.533333	CCDS29989.1
Q9CS74	Ecd	Protein SGT1 homolog	7.99361	7.27087	5.2813	-1.03757	642	43	75	0.573333	CCDS26842.1
Q4PZA2	Ece1	Endothelin-converting enzyme 1	8.56111	8.81691	-1.8022	-1.09158	754	27	97	0.278351	CCDS18822.1
E9PUE3	Ece2	Endothelin-converting enzyme 2	8.4806	9.58185	-12.6256	1.00743	911	33	118	0.279661	CCDS49793.1
O35459	Ech1	Delta(3,5)-Delta(2,4)-dienoyl-CoA isomerase, mitochondrial	8.9526	9.08422	-1.35401	1.10416	328	12	42	0.285714	CCDS21057.1
Q3TLP5	Echdc2	Enoyl-CoA hydratase domain-containing protein 2, mitochondrial	8.21391	7.87546	2.17995	-1.20509	297	12	31	0.387097	CCDS18447.2
Q8BH95	Echs1	Enoyl-CoA hydratase, mitochondrial	9.17639	9.1862	-1.02282	1.07997	291	26	29	0.896552	CCDS21964.1
Q61508	Ecm1	Extracellular matrix protein 1	9.08595	9.00542	1.20373	1.1406	560	28	69	0.405797	CCDS17619.1
Q9QZH6	Ecsit	Evolutionarily conserved signaling intermediate in Toll pathway, mitochondrial	8.38282	8.7602	-2.38441	1.07784	436	16	63	0.253968	CCDS22920.1
Q07139	Ect2	Protein ECT2	8.32288	8.38477	-1.15317	-1.04351	914	93	90	1.03333	CCDS17270.2
Q9R187	Edar	Tumor necrosis factor receptor superfamily member EDAR	7.77482	8.5563	-6.04619	-1.10441	449	18	55	0.327273	CCDS23862.1
Q8BY25	Edaradd	Putative uncharacterized protein	8.5342	8.43935	1.24407	-1.13121	209	11	21	0.52381	CCDS36593.1
Q8BJT9	Edem2	alpha-1,2-Mannosidase	8.93358	8.92738	1.01439	-1.15348	578	21	60	0.35	CCDS16953.1
Q9JMG1	Edf1	Endothelial differentiation-related factor 1	8.0771	8.47379	-2.49283	-1.05455	149	10	32	0.3125	CCDS15780.1
O35474	Edil3	EGF-like repeat and discoidin I-like domain-containing protein 3	7.84124	7.5704	1.8657	-1.53332	481	46	31	1.48387	CCDS26669.1
P48302	Ednrb	Endothelin B receptor	6.96173	8.58066	-41.5851	1.16452	443	22	36	0.611111	CCDS27317.1
Q921E6	Eed	Polycomb protein EED	9.04487	8.32043	5.30202	1.33364	442	36	29	1.24138	CCDS40016.1
P10126	Eef1a1	Elongation factor 1-alpha 1	10.4637	10.6053	-1.38553	-1.08918	463	34	50	0.68	CCDS40703.1
A0A087WS46	Eef1b2	Elongation factor 1-beta	10.1912	9.99865	1.55795	1.01422	226	22	29	0.758621	CCDS14997.1
F6ZFU0	Eef1d	Elongation factor 1-delta	9.63857	9.56751	1.17778	-1.28885	661	25	108	0.231481	CCDS27553.1
Q9D1M4	Eef1e1	Eukaryotic translation elongation factor 1 epsilon-1	8.74755	8.56378	1.52677	-1.20616	175	11	22	0.5	CCDS26465.1
Q9D8N0	Eef1g	Elongation factor 1-gamma	10.1756	10.1478	1.06606	-1.02744	438	25	69	0.362319	CCDS29563.1
P58252	Eef2	Elongation factor 2	10.5702	10.3251	1.75827	-1.20444	859	21	132	0.159091	CCDS35993.1
O08796	Eef2k	Eukaryotic elongation factor 2 kinase	8.40757	8.49336	-1.21841	1.34827	725	30	92	0.326087	CCDS21796.1
Q9JHW4	Eefsec	Selenocysteine-specific elongation factor	7.78441	8.34175	-3.60863	-1.04547	584	22	81	0.271605	CCDS20335.1
Q8BPB5	Efemp1	EGF-containing fibulin-like extracellular matrix protein 1	8.03454	7.83144	1.59627	1.09831	494	42	32	1.3125	CCDS48761.1
Q9D485	Efhc2	EF-hand domain-containing family member C2	9.42449	7.98955	27.2236	-1.30141	751	69	54	1.27778	CCDS40883.1
Q8C845	Efhd2	EF-hand domain-containing protein D2	8.47005	9.25983	-6.16286	1.00273	241	10	58	0.172414	CCDS18885.1
P52795	Efnb1	Ephrin-B1	8.76403	8.39972	2.3137	1.18831	346	8	48	0.166667	CCDS30298.1
P52800	Efnb2	Ephrin-B2	8.33493	8.21055	1.33161	1.28091	337	20	27	0.740741	CCDS22090.1
Q8C0D5	Eftud1	Elongation factor Tu GTP-binding domain-containing protein 1	9.43434	9.42791	1.01492	1.00807	1128	115	126	0.912698	CCDS21410.1
A2AH85	Eftud2	116 kDa U5 small nuclear ribonucleoprotein component	9.7957	9.8377	-1.10154	1.04179	973	41	127	0.322835	CCDS48948.1
P01132	Egf	Pro-epidermal growth factor	8.25908	7.27684	9.59942	1.14668	1218	64	83	0.771084	CCDS17833.1
Q9JJZ5	Egfl6	Epidermal growth factor-like protein 6	9.05583	7.42678	42.5645	1.0454	551	49	50	0.98	CCDS30528.1
G3UWX8	Egfl7	Epidermal growth factor-like protein 7	7.69468	7.89329	-1.57983	1.00736	279	9	26	0.346154	CCDS15807.2
Q6GUQ1	Egfl8	Epidermal growth factor-like protein 8	8.63112	8.20387	2.67459	1.50625	294	10	31	0.322581	CCDS28651.1
Q01279	Egfr	Epidermal growth factor receptor	8.58252	8.74152	-1.4421	-1.04329	1211	91	97	0.938144	CCDS24443.1
Q91YE2	Egln2	Egl nine homolog 2	9.12297	9.16378	-1.09853	1.01923	420	12	46	0.26087	CCDS21011.1
Q69ZW3	Ehbp1	EH domain-binding protein 1	8.88723	9.54579	-4.55575	-1.10953	1232	142	155	0.916129	CCDS56762.1
Q9WVK4	Ehd1	EH domain-containing protein 1	9.53509	9.59412	-1.14559	-1.00708	535	7	97	0.0721649	CCDS29501.1
Q8BH64	Ehd2	EH domain-containing protein 2	9.36811	8.97428	2.47643	-1.04357	544	25	79	0.316456	CCDS20842.1
Q9EQP2	Ehd4	EH domain-containing protein 4	8.79746	8.72519	1.18106	1.356	542	21	88	0.238636	CCDS16615.1
Q9DBM2	Ehhadh	Peroxisomal bifunctional enzyme	8.52743	7.0988	26.8305	-1.10203	719	42	68	0.617647	CCDS28063.1
Q5DW34	Ehmt1	Histone-lysine N-methyltransferase EHMT1	8.75967	9.18473	-2.66108	-1.03375	1297	76	158	0.481013	CCDS15740.1
Q60872	Eif1a	Eukaryotic translation initiation factor 1A	7.32039	8.24065	-8.32255	1.05464	145	21	11	1.90909	CCDS29233.1
E9QQ30	Eif2ak3	Eukaryotic translation initiation factor 2-alpha kinase 3	7.31085	8.51298	-15.9269	1.07617	1115	72	111	0.648649	CCDS20223.1
A2AUM0	Eif2ak4	Eukaryotic translation initiation factor 2-alpha kinase 4	9.18905	8.82743	2.29946	-1.09557	1649	127	202	0.628713	CCDS16576.1
Q99LC8	Eif2b1	Translation initiation factor eIF-2B subunit alpha	9.37334	8.36874	10.1065	-1.15942	306	21	35	0.6	CCDS39282.1
Q99LD9	Eif2b2	Translation initiation factor eIF-2B subunit beta	9.31704	9.42867	-1.2931	-1.0789	352	14	41	0.341463	CCDS26053.1
D3Z780	Eif2b4	Translation initiation factor eIF-2B subunit delta	8.61073	8.75804	-1.40381	1.17865	545	36	67	0.537313	CCDS51457.1
Q8CHW4	Eif2b5	Translation initiation factor eIF-2B subunit epsilon	9.68953	9.46955	1.6595	-1.18049	718	48	78	0.615385	CCDS28047.1
Q6ZWX6	Eif2s1	Eukaryotic translation initiation factor 2 subunit 1	9.40509	9.47543	-1.17581	-1.06608	316	41	25	1.64	CCDS26003.1
Q99L45	Eif2s2	Eukaryotic translation initiation factor 2 subunit 2	9.00645	8.68046	2.1183	1.43498	332	57	41	1.39024	CCDS38292.1
Q9Z0N1	Eif2s3x	Eukaryotic translation initiation factor 2 subunit 3, X-linked	9.3123	9.29159	1.04884	-1.03874	473	46	35	1.31429	CCDS30277.1
Q9Z0N2	Eif2s3y	Eukaryotic translation initiation factor 2 subunit 3, Y-linked	9.27312	9.29899	-1.06137	1.41968	473	52	29	1.7931	CCDS30542.1
P60843	Eif4a1	Eukaryotic initiation factor 4A-I	10.0438	9.99437	1.12052	-1.18794	407	21	49	0.428571	CCDS24904.1
P10630	Eif4a2	Eukaryotic initiation factor 4A-II	9.98188	9.94769	1.0819	-1.14946	408	35	39	0.897436	CCDS28074.1
Q8BGD9	Eif4b	Eukaryotic translation initiation factor 4B	9.47005	9.82749	-2.27742	1.0142	612	37	59	0.627119	CCDS49737.1
P63073	Eif4e	Eukaryotic translation initiation factor 4E	7.48159	8.09617	-4.11704	1.06546	218	19	21	0.904762	CCDS38654.1
E9PVZ9	Eif4e1b	Eukaryotic translation initiation factor 4E type 1B	7.69029	8.73355	-11.0474	-1.09678	251	21	36	0.583333	CCDS70460.1
D3YUV9	Eif4e2	Eukaryotic translation initiation factor 4E type 2	8.73656	8.99714	-1.82213	-1.2159	246	17	30	0.566667	CCDS35652.1
Q9EST3	Eif4enif1	Eukaryotic translation initiation factor 4E transporter	8.967	8.76777	1.58208	-1.02779	984	87	95	0.915789	CCDS24354.1
Q6NZJ6	Eif4g1	Eukaryotic translation initiation factor 4 gamma 1	9.24921	9.41141	-1.45278	1.11036	1601	124	212	0.584906	CCDS28055.1
P59325	Eif5	Eukaryotic translation initiation factor 5	8.85485	8.97001	-1.30363	-1.32289	430	55	55	1	CCDS26180.1
P63242	Eif5a	Eukaryotic translation initiation factor 5A-1	9.97088	10.072	-1.2622	-1.13142	155	7	23	0.304348	CCDS24923.1
Q8BGY2	Eif5a2	Eukaryotic translation initiation factor 5A-2	9.99762	9.93993	1.14206	-1.13083	154	21	10	2.1	CCDS17277.1
Q05D44	Eif5b	Eukaryotic translation initiation factor 5B	9.49211	9.39425	1.25272	-1.07956	1217	212	189	1.12169	CCDS35544.1
Q80Y81	Elac2	Zinc phosphodiesterase ELAC protein 2	8.29363	8.42627	-1.35719	-1.18427	832	53	97	0.546392	CCDS24841.1
B1AXZ5	Elavl2	ELAV-like protein 2	9.54305	9.35335	1.54774	-1.12457	374	23	37	0.621622	CCDS18354.1
Q60900	Elavl3	ELAV-like protein 3	8.92367	9.34341	-2.62869	-1.17384	368	5	49	0.102041	CCDS52741.1
Q9JHC9	Elf2	ETS-related transcription factor Elf-2	8.81312	8.24628	3.68838	1.00312	594	50	60	0.833333	CCDS17337.1
P41971	Elk3	ETS domain-containing protein Elk-3	7.85269	8.22073	-2.33367	-1.16436	410	20	39	0.512821	CCDS24124.1
P41158	Elk4	ETS domain-containing protein Elk-4	7.69003	7.87298	-1.52388	-1.0903	431	23	50	0.46	CCDS35704.1
Q3UKU1	Ell2	RNA polymerase II elongation factor ELL2	8.8723	8.58437	1.94057	-1.07435	640	71	71	1	CCDS36734.1
Q80VR2	Ell3	RNA polymerase II elongation factor ELL3	8.44741	8.53007	-1.20966	-1.17605	396	35	57	0.614035	CCDS16644.1
Q91ZU2	Elmo2	Engulfment and cell motility protein 2	8.62534	8.57257	1.12919	-1.23725	799	36	112	0.321429	CCDS17077.1
Q8BYZ7	Elmo3	Engulfment and cell motility protein 3	7.59001	8.01905	-2.68561	1.04756	721	28	104	0.269231	CCDS22598.1
Q9JLJ5	Elovl1	Elongation of very long chain fatty acids protein 1	8.40456	8.49442	-1.22985	1.04012	280	8	19	0.421053	CCDS18549.1
Q9EQC4	Elovl4	Elongation of very long chain fatty acids protein 4	7.69756	7.59909	1.2545	-1.33924	313	16	24	0.666667	CCDS23376.1
Q9D2Y9	Elovl7	Elongation of very long chain fatty acids protein 7	7.64571	8.6765	-10.7347	-1.35797	282	14	18	0.777778	CCDS36779.1
Q9CZX0	Elp3	Elongator complex protein 3	9.34062	9.19207	1.40781	-1.01764	567	27	62	0.435484	CCDS56965.1
Q9ER73	Elp4	Elongator complex protein 4	7.8757	9.44079	-36.7363	-1.08733	423	29	37	0.783784	CCDS16500.1
O08579	Emd	Emerin	8.33627	8.92818	-3.9076	-1.06381	260	11	28	0.392857	CCDS30222.1
Q91VF5	Emid1	EMI domain-containing protein 1	8.25373	8.74412	-3.09306	1.01819	445	14	32	0.4375	CCDS24398.1
Q99K41	Emilin1	EMILIN-1	9.33351	9.27863	1.1347	1.27101	1018	44	125	0.352	CCDS19167.1
P59900	Emilin3	EMILIN-3	8.68373	8.15704	3.36273	1.04951	759	34	95	0.357895	CCDS16999.1
F8WJ93	Eml4	Echinoderm microtubule-associated protein-like 4	8.59517	9.34321	-5.59808	1.13	989	93	74	1.25676	CCDS50192.1
Q8BQM8	Eml5	Echinoderm microtubule-associated protein-like 5	7.41731	9.33665	-83.0513	-1.24296	1978	149	119	1.2521	CCDS36519.1
Q61549	Emr1	EGF-like module-containing mucin-like hormone receptor-like 1	7.51667	8.16137	-4.41259	1.04433	932	47	71	0.661972	CCDS50160.1
Q91ZE5	Emr4	EGF-like module-containing mucin-like hormone receptor-like 4	8.28413	9.37964	-12.4599	-1.14985	690	50	40	1.25	CCDS50148.1
E9QLZ9	Enah	Protein enabled homolog	9.10157	8.63386	2.93566	-1.15131	805	48	83	0.578313	CCDS35811.1
O35709	Enc1	Ectoderm-neural cortex protein 1	8.70622	8.88946	-1.52492	-1.03986	590	35	61	0.57377	CCDS26710.1
P17182	Eno1	Alpha-enolase	9.79513	9.49211	2.0092	-1.25508	435	22	55	0.4	CCDS18971.1
P16406	Enpep	Glutamyl aminopeptidase	8.714	8.45076	1.83334	1.10305	946	76	85	0.894118	CCDS17831.1
P06802	Enpp1	Ectonucleotide pyrophosphatase/phosphodiesterase family member 1	7.29339	8.61232	-20.8416	1.53252	906	67	73	0.917808	CCDS35870.1
Q8BGN3	Enpp6	Ectonucleotide pyrophosphatase/phosphodiesterase family member 6	8.46324	8.99564	-3.40728	1.29118	441	22	28	0.785714	CCDS40335.1
D3Z6V6	Enpp7	Protein Enpp7	7.95885	8.83122	-7.45364	-1.07174	447	16	47	0.340426	CCDS25707.1
Q8CDV7	Entpd1	Ectonucleoside triphosphate diphosphohydrolase 1	8.80501	8.0658	5.48543	-1.06257	511	38	60	0.633333	CCDS50434.1
O55026	Entpd2	Ectonucleoside triphosphate diphosphohydrolase 2	8.66999	8.80341	-1.35962	1.16179	496	11	45	0.244444	CCDS15770.1
Q9DBT4	Entpd4	Ectonucleoside triphosphate diphosphohydrolase 4	7.67007	8.53367	-7.30472	-1.07396	614	37	53	0.698113	CCDS27240.1
Q3TQC7	Entpd5	Ectonucleoside triphosphate diphosphohydrolase 5	8.34825	8.43511	-1.22139	-1.11037	453	36	40	0.9	CCDS36491.1
Q3U0P5	Entpd6	Ectonucleoside triphosphate diphosphohydrolase 6, isoform CRA_a	8.56849	8.86763	-1.99131	-1.0299	456	17	50	0.34	CCDS16861.1
Q3TCT4	Entpd7	Ectonucleoside triphosphate diphosphohydrolase 7	9.47952	9.17447	2.0186	-1.10118	607	24	49	0.489796	CCDS29835.1
O54839	Eomes	Eomesodermin homolog	8.30186	7.67484	4.23663	1.06518	708	32	61	0.52459	CCDS23603.1
B2RWS6	Ep300	Histone acetyltransferase p300	8.99458	9.58469	-3.89143	1.14265	2413	187	291	0.642612	CCDS37149.1
D3Z6R8	Ep400	E1A-binding protein p400	8.10921	8.80303	-4.94101	1.10503	3036	215	451	0.476718	CCDS19529.1
P97481	Epas1	Endothelial PAS domain-containing protein 1	8.15768	7.96869	1.54521	1.00591	875	36	111	0.324324	CCDS37713.1
A2A841	Epb4.1	Protein 4.1	8.99246	8.69616	1.97837	1.28658	859	95	120	0.791667	CCDS18717.1
E9PV14	Epb4.1l1	Band 4.1-like protein 1	9.08734	8.96373	1.32926	-1.21982	880	40	144	0.277778	CCDS16966.1
Q80UE3	Epb4.1l2	Protein 4.1G	9.84733	9.71695	1.35013	1.14483	989	104	147	0.707483	CCDS23754.1
D0VYV6	Epb4.1l3	Erythrocyte protein band 4.1-like 3 isoform B	9.49968	9.45863	1.09914	-1.36534	930	81	139	0.582734	CCDS28952.1
Q3UV95	Epb4.2	Erythrocyte membrane protein band 4.2	7.52084	8.02257	-3.17487	-1.09341	692	45	77	0.584416	CCDS16631.1
Q8C9X6	Epc1	Enhancer of polycomb homolog 1	8.03572	7.71496	2.09297	-1.03847	814	57	99	0.575758	CCDS29041.1
Q8C0I4	Epc2	Enhancer of polycomb homolog 2	7.85257	8.63561	-6.06784	1.02545	809	80	85	0.941176	CCDS16023.1
Q60750	Epha1	Ephrin type-A receptor 1	7.36983	8.59567	-16.8204	-1.06522	978	52	85	0.611765	CCDS20067.1
Q03145	Epha2	Ephrin type-A receptor 2	8.43529	8.77486	-2.18559	1.04926	978	35	122	0.286885	CCDS18869.1
Q8BRB1	Epha3	Eph receptor A3	7.90743	8.3142	-2.55139	1.19941	985	69	81	0.851852	CCDS28264.1
Q03137	Epha4	Ephrin type-A receptor 4	8.26378	9.0662	-6.34479	-1.10557	987	63	82	0.768293	CCDS35627.1
E9PUQ0	Epha5	Ephrin type-A receptor 5	9.26506	8.76804	3.14068	1.21924	877	67	72	0.930556	CCDS19376.1
G1K381	Epha6	Ephrin type-A receptor 6	7.94336	8.44978	-3.20937	-1.1926	1131	88	71	1.23944	CCDS28260.2
Q61772	Epha7	Ephrin type-A receptor 7	8.35022	8.18229	1.47208	-1.13187	999	96	70	1.37143	CCDS18013.1
O09127	Epha8	Ephrin type-A receptor 8	7.97734	8.12506	-1.40516	-1.0633	1005	21	102	0.205882	CCDS18813.1
Q8CBF3	Ephb1	Ephrin type-B receptor 1	8.15619	8.55937	-2.5304	1.51248	985	37	97	0.381443	CCDS40742.1
P54754	Ephb3	Ephrin type-B receptor 3	8.89364	8.85536	1.09215	1.08388	994	32	103	0.31068	CCDS28060.1
O08644	Ephb6	Ephrin type-B receptor 6	8.31644	8.07672	1.73667	-1.11062	1015	38	101	0.376238	CCDS20051.1
Q9D379	Ephx1	Epoxide hydrolase 1	8.7621	8.64654	1.30483	1.07809	456	23	59	0.389831	CCDS15579.1
P34914	Ephx2	Bifunctional epoxide hydrolase 2	7.61715	8.75926	-13.8709	1.18637	555	38	59	0.644068	CCDS27218.1
Q8VEH5	Epm2aip1	EPM2A-interacting protein 1	9.59365	9.6078	-1.03312	-1.10636	607	38	64	0.59375	CCDS40785.1
Q80VP1	Epn1	Epsin-1	8.79881	9.0243	-1.6807	-1.17337	576	3	75	0.04	CCDS20758.1
J3QNT7	Epn2	Epsin-2	7.45012	8.02665	-3.77164	-1.27043	641	26	80	0.325	CCDS56780.1
Q91W69	Epn3	Epsin-3	8.13972	8.03598	1.26982	-1.02872	637	23	73	0.315068	CCDS25257.1
Q8CGC7	Eprs	Bifunctional glutamate/proline--tRNA ligase	10.0396	9.97666	1.15586	1.17222	1513	159	177	0.898305	CCDS35818.1
H3BK65	Eps15	Epidermal growth factor receptor substrate 15	8.79493	8.88486	-1.23005	1.08842	898	106	86	1.23256	CCDS18462.1
Q08509	Eps8	Epidermal growth factor receptor kinase substrate 8	8.09875	7.85974	1.73383	1.0379	822	67	80	0.8375	CCDS20665.1
E9Q4X5	Eps8l1	Epidermal growth factor receptor kinase substrate 8-like protein 1	8.72439	8.7312	-1.01582	-1.14599	717	53	92	0.576087	CCDS20736.1
Q99K30	Eps8l2	Epidermal growth factor receptor kinase substrate 8-like protein 2	8.12831	9.23069	-12.6584	-1.0322	730	34	130	0.261538	CCDS22009.1
P49290	Epx	Eosinophil peroxidase	8.73731	8.22367	3.26323	-1.0319	717	23	60	0.383333	CCDS25220.1
P70186	Epyc	Epiphycan	7.61511	8.11864	-3.1881	-1.10882	323	24	24	1	CCDS24143.1
Q9CZU4	Eral1	GTPase Era, mitochondrial	8.39409	7.74678	4.43927	1.07086	438	18	58	0.310345	CCDS48856.1
O08811	Ercc2	TFIIH basal transcription factor complex helicase XPD subunit	8.45697	7.34379	12.9771	-1.25616	761	13	111	0.117117	CCDS20900.1
P49135	Ercc3	TFIIH basal transcription factor complex helicase XPB subunit	8.34004	9.9264	-38.5804	-1.05662	784	51	116	0.439655	CCDS29118.1
Q9QZD4	Ercc4	DNA repair endonuclease XPF	8.72853	8.4926	1.72159	-1.04628	918	71	97	0.731959	CCDS37256.1
E9QM61	Ercc5	DNA repair protein-complementing XP-G cells homolog	8.75144	8.76825	-1.03947	1.06047	1171	127	141	0.900709	CCDS35553.1
P81270	Erg	Transcriptional regulator ERG	8.4846	8.15803	2.12116	-1.07726	487	13	56	0.232143	CCDS37411.1
Q9CQE7	Ergic3	Endoplasmic reticulum-Golgi intermediate compartment protein 3	8.10581	9.15026	-11.0775	-1.08085	384	12	57	0.210526	CCDS16959.1
G3UW85	Erh	Enhancer of rudimentary homolog	7.86435	8.47539	-4.08362	-1.03632	105	7	14	0.5	CCDS36483.1
E9PY43	Erich1	Protein Erich1	9.7439	8.46603	18.9612	1.004	333	31	46	0.673913	CCDS40238.1
Q8BFZ9	Erlin2	Erlin-2	9.28764	8.4381	7.07207	-1.19211	341	21	59	0.355932	CCDS22209.1
Q9EQY0	Ern1	Serine/threonine-protein kinase/endoribonuclease IRE1	8.67967	8.81757	-1.37374	-1.06045	978	40	121	0.330579	CCDS25556.1
Q8R180	Ero1l	ERO1-like protein alpha	8.75608	8.64059	1.30464	-1.04683	465	36	53	0.679245	CCDS36893.1
P57759	Erp29	Endoplasmic reticulum resident protein 29	9.80512	9.75135	1.13182	-1.04994	263	8	53	0.150943	CCDS19634.1
Q69Z69	Esco1	N-acetyltransferase ESCO1	9.03735	9.1384	-1.26195	1.02161	844	131	85	1.54118	CCDS37737.1
Q8CIB9	Esco2	N-acetyltransferase ESCO2	10.5496	8.42763	132.429	1.28208	593	76	50	1.52	CCDS27216.1
H3BKH6	Esd	S-formylglutathione hydrolase	8.83978	8.64414	1.56906	-1.10472	296	23	21	1.09524	CCDS70603.1
Q9QYY7	Esm1	Endothelial cell-specific molecule 1	6.7603	7.86323	-12.6745	1.50035	185	11	14	0.785714	CCDS26784.1
P60330	Espl1	Separin	8.60961	7.64952	9.12202	1.3031	2119	104	257	0.404669	CCDS27878.1
B1AWQ4	Espn	Espin	8.61047	8.85996	-1.77617	-1.17506	872	24	122	0.196721	CCDS18989.1
Q3UYR4	Espnl	Espin-like protein	8.72187	8.14792	3.74927	-1.02467	1006	29	115	0.252174	CCDS15160.1
P19785	Esr1	Estrogen receptor	7.91969	7.4902	2.68835	1.00092	600	26	62	0.419355	CCDS56678.1
O08537	Esr2	Estrogen receptor beta	7.54239	8.40398	-7.27094	-1.06944	568	31	59	0.525424	CCDS25988.1
Q8BWY3	Etf1	Eukaryotic peptide chain release factor subunit 1	8.73908	8.71078	1.06731	1.15166	438	55	36	1.52778	CCDS29137.1
Q99LC5	Etfa	Electron transfer flavoprotein subunit alpha, mitochondrial	9.73135	9.91629	-1.53086	-1.0317	334	24	30	0.8	CCDS23204.1
Q9DCW4	Etfb	Electron transfer flavoprotein subunit beta	8.96434	9.21264	-1.77132	1.24609	256	12	46	0.26087	CCDS21171.1
Q921G7	Etfdh	Electron transfer flavoprotein-ubiquinone oxidoreductase, mitochondrial	8.97643	9.6068	-4.26939	-1.11762	617	47	56	0.839286	CCDS17418.1
Q9DCM0	Ethe1	Persulfide dioxygenase ETHE1, mitochondrial	9.23613	8.666	3.71647	-1.08316	255	7	25	0.28	CCDS20957.1
P27577	Ets1	Protein C-ets-1	7.92092	8.52572	-4.02531	1.00512	441	28	55	0.509091	CCDS22954.1
P97360	Etv6	Transcription factor ETV6	9.65812	9.34988	2.03347	-1.01237	486	32	52	0.615385	CCDS39677.1
P20934	Evi2a	Protein EVI2A	8.63761	9.0494	-2.58103	1.29	224	14	19	0.74	CCDS25122.1
F8VPT6	Evi5	Ecotropic viral integration site 5 protein	9.00473	8.80546	1.58225	-1.03537	810	92	111	0.828829	CCDS39198.1
P70429	Evl	Ena/VASP-like protein	8.13405	7.94306	1.55235	-1.04273	415	19	58	0.327586	CCDS49167.1
P23683	Evx1	Homeobox even-skipped homolog protein 1	7.75517	8.63142	-7.52049	-1.09	417	13	33	0.39	CCDS20149.1
Q9QZ11	Exo1	Exonuclease 1	7.59738	8.57183	-9.42869	-1.11867	838	60	95	0.631579	CCDS15551.1
O35250	Exoc7	Exocyst complex component 7	8.43569	8.48102	-1.11001	-1.08044	698	29	127	0.228346	CCDS25664.1
Q6PGF7	Exoc8	Exocyst complex component 8	8.62702	8.62707	-1.00012	1.02429	717	25	124	0.201613	CCDS22777.1
P56960	Exosc10	Exosome component 10	9.00068	8.50398	3.13834	1.11055	888	57	135	0.422222	CCDS18939.1
Q7TQK4	Exosc3	Exosome complex component RRP40	8.16533	7.8998	1.84299	-1.04954	275	17	28	0.607143	CCDS18136.1
Q921I9	Exosc4	Exosome complex component RRP41	8.24585	8.23698	1.02062	-1.06858	246	3	32	0.09375	CCDS37119.1
Q9CRA8	Exosc5	Exosome complex component RRP46	8.51141	8.33748	1.49254	1.21469	236	11	24	0.458333	CCDS20990.1
Q9D0M0	Exosc7	Exosome complex exonuclease RRP42	8.27364	8.89783	-4.20902	1.13157	292	16	30	0.533333	CCDS40815.1
Q9JHI7	Exosc9	Exosome complex component RRP45	8.20601	7.87136	2.16099	1.01656	439	49	48	1.02083	CCDS17312.1
P70428	Ext2	Exostosin-2	8.59104	9.19567	-4.02371	1.20642	719	30	80	0.375	CCDS16456.1
Q6P1H4	Extl3	Exostoses (Multiple)-like 3	9.14411	9.06477	1.20045	-1.24552	920	25	112	0.223214	CCDS27211.1
O08575	Eya2	Eyes absent homolog 2	9.08978	8.24415	7.00867	1.12083	533	18	48	0.375	CCDS17084.1
Q6P4T3	Eya3	Eyes absent 3 homolog (Drosophila)	7.35736	6.20892	14.0746	-1.03977	527	37	56	0.660714	CCDS18729.1
P70351	Ezh1	Histone-lysine N-methyltransferase EZH1	8.59685	8.63933	-1.10277	-1.19453	751	60	91	0.659341	CCDS36335.1
Q3U3V1	F10	Coagulation factor X	7.8409	7.70329	1.3728	-1.19868	494	34	54	0.62963	CCDS57606.1
Q3UER0	F13b	Putative uncharacterized protein	7.53574	8.01867	-3.0404	-1.19221	670	65	56	1.16071	CCDS48386.1
P19221	F2	Prothrombin	8.86632	8.17102	4.95794	-1.52426	619	25	76	0.328947	CCDS16434.1
P20352	F3	Tissue factor	7.92757	7.48266	2.78553	-1.15	295	22	25	0.88	CCDS17805.1
O88783	F5	Coagulation factor V	9.86608	9.89054	-1.05795	-1.14935	2184	148	205	0.721951	CCDS35754.1
Q06194	F8	Coagulation factor VIII	9.34791	9.42107	-1.18348	-1.1098	2320	260	169	1.53846	CCDS30238.1
Q8BJ95	F830045P16Rik	Protein F830045P16Rik	7.76031	7.94976	-1.54685	-1.0785	488	28	46	0.608696	CCDS16728.1
P16294	F9	Coagulation factor IX	7.87292	8.51906	-4.42725	-1.18561	472	60	29	2.06897	CCDS30158.1
F6QQ55	Faap20	Protein 2610002J02Rik	8.84052	7.85931	9.57642	1.03949	187	4	21	0.190476	CCDS57317.1
P55050	Fabp2	Fatty acid-binding protein, intestinal	8.04503	7.21291	6.79388	-1.03727	133	12	17	0.705882	CCDS17813.1
P04117	Fabp4	Fatty acid-binding protein, adipocyte	7.87309	8.3245	-2.82755	-1.01632	133	12	12	1	CCDS17238.1
Q05816	Fabp5	Fatty acid-binding protein, epidermal	9.59455	9.49347	1.26204	-1.14087	136	10	21	0.47619	CCDS38388.1
E9Q0H6	Fabp7	Fatty acid-binding protein, brain	7.84745	8.54125	-4.94084	-1.05554	133	13	15	0.866667	CCDS23856.1
O08716	Fabp9	Fatty acid-binding protein 9	7.50978	8.53371	-10.5663	-1.04411	133	19	11	1.72727	CCDS17237.1
Q920L1	Fads1	Fatty acid desaturase 1	8.29087	8.4923	-1.59013	1.01231	448	15	44	0.340909	CCDS29572.1
P54731	Faf1	FAS-associated factor 1	7.82605	8.32361	-3.14461	-1.15817	650	68	57	1.19298	CCDS18468.1
D3Z3C1	Faim	Fas apoptotic inhibitory molecule 1	8.59944	8.25222	2.22444	-1.08	202	19	20	0.95	CCDS52897.1
P50652	Fancc	Fanconi anemia group C protein homolog	7.33718	8.40291	-11.6341	-1.01979	559	46	53	0.867925	CCDS36700.1
Q80V62	Fancd2	Fanconi anemia group D2 protein homolog	9.08734	9.33454	-1.76688	1.13971	1451	100	180	0.555556	CCDS20426.1
Q9CR14	Fancl	E3 ubiquitin-protein ligase FANCL	7.36822	6.75711	4.08422	1.07213	376	27	40	0.675	CCDS24485.1
Q9DAM9	Fank1	Fibronectin type 3 and ankyrin repeat domains 1 protein	8.90123	8.7349	1.46667	-1.28587	345	26	34	0.764706	CCDS21937.1
F8VPU2	Farp1	FERM, RhoGEF and pleckstrin domain-containing protein 1	9.38277	9.1989	1.52711	1.11292	1049	64	144	0.444444	CCDS37015.1
Q99M01	Fars2	Phenylalanine--tRNA ligase, mitochondrial	7.5959	6.93286	4.603	1.06152	452	15	62	0.241935	CCDS26453.1
Q9WUA2	Farsb	Phenylalanine--tRNA ligase beta subunit	9.39977	9.21405	1.53362	1.23079	590	55	49	1.12245	CCDS15084.1
P25446	Fas	Tumor necrosis factor receptor superfamily member 6	8.26483	8.22725	1.09039	-1.04369	328	42	30	1.4	CCDS29758.1
P19096	Fasn	Fatty acid synthase	10.1947	10.4286	-1.71335	-1.12445	2505	87	287	0.303136	CCDS25759.1
Q8C725	Fastk	Fas-activated serine/threonine kinase	7.82379	6.79536	10.6767	-1.01749	546	28	52	0.538462	CCDS19120.1
Q922E6	Fastkd2	FAST kinase domain-containing protein 2	10.8311	9.77733	11.3185	-1.11505	690	49	57	0.859649	CCDS15001.1
F2Z4A3	Fat1	Protein Fat1	8.35422	9.01261	-4.55391	-1.07234	4591	252	411	0.613139	CCDS52547.1
Q5F226	Fat2	Protocadherin Fat 2	8.67279	8.89119	-1.65349	-1.00613	4352	206	401	0.513716	CCDS36157.1
A2A870	Fbf1	Fas-binding factor 1	9.10043	9.37219	-1.86966	1.03045	1174	65	252	0.257937	CCDS25659.1
P35550	Fbl	rRNA 2'-O-methyltransferase fibrillarin	9.60628	9.72023	-1.30001	1.29	328	7	36	0.194444	CCDS21036.1
A2ADE6	Fblim1	Filamin-binding LIM protein 1	7.43297	8.23714	-6.37038	-1.15007	376	14	48	0.291667	CCDS18876.1
Q08879	Fbln1	Fibulin-1	7.98135	7.74329	1.73003	1.37903	706	23	74	0.310811	CCDS27719.1
P37889	Fbln2	Fibulin-2	9.03183	8.46998	3.64632	1.09036	1222	42	147	0.285714	CCDS39566.1
Q9WVH9	Fbln5	Fibulin-5	8.20225	7.76433	2.74104	-1.0181	449	19	37	0.513514	CCDS36525.1
Q61555	Fbn2	Fibrillin-2	9.65386	9.53937	1.30162	1.12564	2908	136	256	0.53125	CCDS37827.1
Q9QXD6	Fbp1	Fructose-1,6-bisphosphatase 1	7.42206	7.63447	-1.63086	-1.51022	339	15	39	0.384615	CCDS26590.1
Q9JK07	Fbp2	Fructose-1,6-bisphosphatase isozyme 2	7.9829	7.78309	1.58418	1.27452	340	20	38	0.526316	CCDS36698.1
Q9EPX5	Fbxl12	F-box/LRR-repeat protein 12	7.89574	8.03674	-1.38354	-1.10234	327	11	28	0.392857	CCDS22880.1
Q8CDU4	Fbxl13	F-box/LRR-repeat protein 13	9.2739	7.86872	25.4204	-1.12039	791	61	56	1.08929	CCDS51429.1
Q8BID8	Fbxl14	F-box/LRR-repeat protein 14	7.91969	6.42688	31.1033	-1.07167	401	1	44	0.0227273	CCDS20475.1
Q91W61	Fbxl15	F-box/LRR-repeat protein 15	7.77455	7.96343	-1.54485	-1.19929	301	9	29	0.310345	CCDS38007.1
E9PYR1	Fbxl18	Protein Fbxl18	8.59005	8.06556	3.34572	1.00064	708	10	84	0.119048	CCDS19831.1
Q8BH16	Fbxl2	F-box/LRR-repeat protein 2	7.79777	8.46262	-4.62222	-1.08124	424	15	43	0.348837	CCDS40790.1
Q8BH70	Fbxl4	F-box/LRR-repeat protein 4	8.28021	8.01899	1.82481	-1.01268	622	32	54	0.592593	CCDS18004.1
Q3TJW2	Fbxo15	F-box only protein 15	10.4111	9.60912	6.33772	-1.05142	479	30	33	0.909091	CCDS37877.1
Q9QZM9	Fbxo16	F-box only protein 16	8.3182	8.59485	-1.89083	-1.17557	335	24	42	0.571429	CCDS36956.1
Q8VDH1	Fbxo21	F-box only protein 21	7.9011	7.91595	-1.03479	-1.14231	628	24	91	0.263736	CCDS19607.1
Q9D2Y6	Fbxo25	F-box only protein 25	7.78568	9.45349	-46.5381	-1.12832	358	21	44	0.477273	CCDS22118.1
Q6DIA9	Fbxo27	F-box only protein 27	7.24279	7.26795	-1.05964	-1.18453	281	8	23	0.347826	CCDS52164.1
Q8BIG4	Fbxo28	F-box only protein 28	8.71818	8.58133	1.37039	-1.05624	369	26	52	0.5	CCDS15588.1
A2BHN6	Fbxo3	F-box only protein 3	7.99864	8.71919	-5.25465	-1.12251	481	32	44	0.727273	CCDS16484.1
Q8BJL1	Fbxo30	F-box only protein 30	8.91489	8.82325	1.23494	-1.10645	747	67	51	1.31373	CCDS23697.1
Q3TQF0	Fbxo31	F-box only protein 31	7.88348	7.51947	2.31213	1.07544	508	5	74	0.0675676	CCDS52693.1
E9QM55	Fbxo34	F-box only protein 34	8.51996	8.46901	1.12449	-1.41531	747	46	102	0.45098	CCDS26988.1
Q8BMI0	Fbxo38	F-box only protein 38	9.39158	9.127	1.839	1.05137	1195	85	110	0.772727	CCDS37841.1
P62932	Fbxo40	F-box only protein 40	8.28527	8.60025	-2.06528	-1.03965	711	51	83	0.614458	CCDS37337.1
Q6PDJ6	Fbxo42	F-box only protein 42	7.39143	8.16929	-5.996	1.0108	718	34	60	0.566667	CCDS18866.1
G3X9B2	Fbxo43	F-box only protein 43	8.57927	8.77315	-1.56269	-1.09077	642	64	66	0.969697	CCDS37060.1
G3UYF5	Fbxo44	F-box only protein 44	8.39451	8.89225	-3.14589	-1.20038	256	11	32	0.34375	CCDS18934.1
Q8K3B1	Fbxo45	F-box/SPRY domain-containing protein 1	8.07501	8.28413	-1.61853	-1.1394	287	9	25	0.36	CCDS28117.1
Q7TSG3	Fbxo5	F-box only protein 5	9.08146	7.45718	42.0998	-1.03292	422	41	39	1.05128	CCDS56683.1
Q3U7U3	Fbxo7	F-box only protein 7	8.09662	8.20825	-1.29309	1.20464	524	29	43	0.674419	CCDS24095.1
Q8BK06	Fbxo9	F-box only protein 9	8.33938	8.10901	1.69968	-1.18724	438	34	47	0.723404	CCDS52864.1
Q5SRY7	Fbxw11	F-box/WD repeat-containing protein 11	8.53739	8.57118	-1.08089	-1.11362	564	31	51	0.607843	CCDS36125.1
Q9D5X2	Fbxw2	Putative uncharacterized protein	7.68954	7.64039	1.11983	-1.00945	455	18	48	0.375	CCDS15952.1
D3YUA5	Fbxw7	F-box/WD repeat-containing protein 7	7.95872	8.14094	-1.52129	-1.32721	711	58	79	0.734177	CCDS50940.1
Q2TB54	Fcamr	High affinity immunoglobulin alpha and immunoglobulin mu Fc receptor	7.80505	7.94001	-1.36447	1.10645	592	36	39	0.923077	CCDS48353.1
E9Q415	Fcgr2b	Low affinity immunoglobulin gamma Fc region receptor II	6.68792	7.24847	-3.63535	-1.02967	341	24	27	0.888889	CCDS35770.1
Q8K285	Fcho1	FCH domain only protein 1	8.51126	8.621	-1.28747	-1.53027	874	23	106	0.216981	CCDS52588.1
Q3USJ8	Fchsd2	FCH and double SH3 domains protein 2	7.67175	7.4848	1.53797	1.038	765	86	88	0.977273	CCDS52327.1
J3QJU0	Fcrl5	Fc receptor-like protein 5	8.50284	8.95109	-2.80706	-1.11468	597	47	62	0.758065	CCDS50943.1
Q920A9	Fcrla	Fc receptor-like A	8.33791	8.37109	-1.07939	-1.07333	354	28	38	0.736842	CCDS48440.1
Q61578	Fdxr	NADPH:adrenodoxin oxidoreductase, mitochondrial	8.3915	8.47973	-1.22527	-1.13218	495	13	54	0.240741	CCDS25625.1
Q544X6	Fech	Ferrochelatase	8.88386	8.65399	1.69775	-1.17021	423	27	50	0.54	CCDS29303.1
Q9Z2G0	Fem1b	Protein fem-1 homolog B	9.19079	8.25591	8.60744	-1.0756	628	38	51	0.745098	CCDS23266.1
Q8CEF1	Fem1c	Protein fem-1 homolog C	7.54922	8.11195	-3.65369	1.00197	618	47	47	1	CCDS29231.1
Q91Z50	Fen1	Flap endonuclease 1	8.4718	8.76868	-1.981	1.10484	381	19	77	0.246753	CCDS29573.1
Q8K0E8	Fgb	Fibrinogen beta chain	9.28613	9.20761	1.19817	-1.0248	482	41	43	0.953488	CCDS17432.1
Q91ZT5	Fgd4	FYVE, RhoGEF and PH domain-containing protein 4	9.25594	8.82489	2.69806	-1.07648	767	89	84	1.05952	CCDS27986.1
E9QKY4	Fgd5	FYVE, RhoGEF and PH domain-containing protein 5	9.29134	7.71659	37.5625	1.07078	1357	66	200	0.33	CCDS20371.1
Q69ZL1	Fgd6	FYVE, RhoGEF and PH domain-containing protein 6	9.54681	8.47801	11.7166	1.07482	1400	119	172	0.69186	CCDS48674.1
O89096	Fgf14	Fibroblast growth factor	8.76508	8.04594	5.23771	-1.09644	253	22	22	1	CCDS27355.1
P15655	Fgf2	Fibroblast growth factor 2	9.05614	8.41441	4.38258	1.01365	155	12	15	0.8	CCDS17320.1
P36363	Fgf7	Fibroblast growth factor 7	7.06178	8.88628	-66.7571	1.332	195	26	12	2.16667	CCDS16681.1
J3QN85	Fgfr1	Fibroblast growth factor receptor	7.75712	8.72174	-9.21767	-1.13945	823	26	101	0.257426	CCDS52526.1
Q66JX5	Fgfr1op	FGFR1 oncogene partner	7.59502	8.08009	-3.0554	-1.06087	400	44	38	1.15789	CCDS57045.1
Q9CRA9	Fgfr1op2	FGFR1 oncogene partner 2 homolog	8.33991	8.93416	-3.92876	-1.00628	254	34	37	0.918919	CCDS39711.1
P21803	Fgfr2	Fibroblast growth factor receptor 2	8.56594	9.5587	-9.83457	-1.10107	841	46	84	0.547619	CCDS52413.1
E9QNJ9	Fgfr3	Fibroblast growth factor receptor	8.6469	9.89869	-17.8561	1.08334	802	23	91	0.252747	CCDS57335.1
Q03142	Fgfr4	Fibroblast growth factor receptor 4	8.84886	9.3416	-3.10984	1.01425	800	28	75	0.373333	CCDS26540.1
P14234	Fgr	Tyrosine-protein kinase Fgr	8.37564	9.56984	-15.6388	-1.02424	518	23	64	0.359375	CCDS18739.1
H3BKG7	Fh1	Fumarate hydratase, mitochondrial	9.37491	9.45819	-1.21137	1.11818	508	31	48	0.645833	CCDS15547.1
A6PWD2	Fhad1	Forkhead-associated domain-containing protein 1	9.67138	9.61682	1.13384	-1.12889	1421	119	309	0.385113	CCDS51349.1
E9PZ91	Fhit	Bis(5'-adenosyl)-triphosphatase	7.08235	8.33562	-17.9171	-1.42986	151	11	18	0.611111	CCDS49400.1
A2AEY2	Fhl1	Four and a half LIM domains 1, isoform CRA_c	8.62867	8.4677	1.44868	1.38064	324	10	45	0.222222	CCDS40981.1
Q9R059	Fhl3	Four and a half LIM domains protein 3	8.07371	7.71903	2.26299	-1.01025	290	10	34	0.294118	CCDS38874.1
Q8CDC8	Fhl4	Four and a half LIM domains 4	9.12182	9.00998	1.29372	-1.0438	280	20	37	0.540541	CCDS24086.1
E0CYB7	Fign	Fidgetin	8.22534	8.53315	-2.03151	1.26011	760	45	52	0.865385	CCDS16070.1
D3Z4V2	Fip1l1	Pre-mRNA 3'-end-processing factor FIP1	8.83503	8.93247	-1.25155	-1.03769	582	55	50	1.1	CCDS51520.1
Q9CQ92	Fis1	Mitochondrial fission 1 protein	8.771	8.87855	-1.28101	-1.15543	153	13	25	0.52	CCDS19757.1
Q9WTJ4	Fiz1	Flt3-interacting zinc finger protein 1	8.63681	7.48997	14.0233	1.28699	501	10	49	0.204082	CCDS20751.1
P59024	Fkbp14	Peptidyl-prolyl cis-trans isomerase FKBP14	8.4458	8.57832	-1.3568	1.11583	212	24	21	1.14286	CCDS20157.1
F6X9I3	Fkbp1a	Peptidyl-prolyl cis-trans isomerase	8.37473	9.16239	-6.13293	-1.13435	109	6	14	0.428571	CCDS16869.1
P45878	Fkbp2	Peptidyl-prolyl cis-trans isomerase FKBP2	9.02583	8.83457	1.55333	-1.17186	141	7	21	0.333333	CCDS29515.1
Q62446	Fkbp3	Peptidyl-prolyl cis-trans isomerase FKBP3	9.49789	9.2287	1.85859	-1.11188	225	27	31	0.870968	CCDS25940.1
P30416	Fkbp4	Peptidyl-prolyl cis-trans isomerase FKBP4	9.52738	9.72971	-1.59342	-1.09638	459	33	80	0.4125	CCDS20573.1
Q64378	Fkbp5	Peptidyl-prolyl cis-trans isomerase FKBP5	9.49876	9.24873	1.77843	1.20663	457	42	71	0.591549	CCDS37528.1
O35465	Fkbp8	Peptidyl-prolyl cis-trans isomerase FKBP8	8.29604	7.77153	3.34592	-1.11846	404	12	64	0.1875	CCDS52575.1
Q9Z247	Fkbp9	Peptidyl-prolyl cis-trans isomerase FKBP9	9.40699	9.76713	-2.29165	1.38403	571	29	44	0.659091	CCDS39494.1
Q9JJ28	Flii	Protein flightless-1 homolog	9.24268	9.61879	-2.37746	-1.0835	1272	57	190	0.3	CCDS24795.1
B7FAU9	Flna	Filamin, alpha	10.1479	9.91487	1.71018	1.3484	2640	123	290	0.424138	CCDS41018.1
P35969	Flt1	Vascular endothelial growth factor receptor 1	8.47354	9.17398	-5.01706	1.12379	1334	100	110	0.909091	CCDS19879.1
Q00342	Flt3	Receptor-type tyrosine-protein kinase FLT3	8.12613	7.92289	1.59676	1.00021	1001	77	99	0.777778	CCDS39400.1
P35917	Flt4	Vascular endothelial growth factor receptor 3	8.16745	8.56026	-2.47062	-1.05696	1364	63	153	0.411765	CCDS24618.1
Q9JL04	Fmn2	Formin-2	9.0977	7.86288	17.172	-1.2158	1579	111	179	0.620112	CCDS48459.1
Q9JL26	Fmnl1	Formin-like protein 1	7.67197	7.94218	-1.86299	-1.12249	1095	45	168	0.267857	CCDS36348.1
Q6ZPF4	Fmnl3	Formin-like protein 3	8.50623	8.15099	2.26593	1.21638	1029	55	164	0.335366	CCDS27819.1
P50285	Fmo1	Dimethylaniline monooxygenase [N-oxide-forming] 1	9.51495	9.32831	1.53688	1.06904	533	35	42	0.833333	CCDS15424.1
Q8K2I3	Fmo2	Dimethylaniline monooxygenase [N-oxide-forming] 2	9.20907	9.12202	1.22194	-1.05969	536	44	49	0.897959	CCDS15425.1
P97501	Fmo3	Dimethylaniline monooxygenase [N-oxide-forming] 3	8.20043	8.34224	-1.38616	-1.1107	535	38	44	0.863636	CCDS15426.1
Q8VHG0	Fmo4	Dimethylaniline monooxygenase [N-oxide-forming] 4	7.15817	8.85601	-49.8704	-1.02304	561	45	41	1.09756	CCDS15423.1
P97872	Fmo5	Dimethylaniline monooxygenase [N-oxide-forming] 5	8.23932	8.89062	-4.48015	-1.10133	534	46	46	1	CCDS17656.1
E9QAS8	Fmr1	Fragile X mental retardation protein 1 homolog	9.29773	9.28694	1.02515	1.00115	615	69	53	1.30189	CCDS30171.1
Q9ER35	Fn3k	Fructosamine-3-kinase	9.52019	9.10888	2.57813	-1.02545	310	6	47	0.12766	CCDS25776.1
A2AQ41	Fnbp1	Formin-binding protein 1	8.34457	8.51856	-1.49275	-1.29749	617	54	117	0.461538	CCDS50561.1
Q6ZQ03	Fnbp4	Formin-binding protein 4	7.22515	8.13721	-8.16679	-1.09938	1078	111	120	0.925	CCDS16414.1
Q6NWW9	Fndc3b	Fibronectin type III domain-containing protein 3B	8.92102	9.376	-2.85092	1.53956	1208	64	121	0.528926	CCDS17274.1
Q3TR08	Fndc4	Fibronectin type III domain-containing protein 4	8.2619	8.43488	-1.48927	-1.19	232	8	19	0.42	CCDS19181.1
Q9D2H8	Fndc8	Fibronectin type III domain-containing protein 8	7.53255	7.66441	-1.35474	1.00068	322	17	37	0.459459	CCDS25151.1
Q68FD7	Fnip1	Folliculin-interacting protein 1	8.35179	8.8901	-3.45386	1.47466	1166	115	90	1.27778	CCDS24698.1
Q61239	Fnta	Protein farnesyltransferase/geranylgeranyltransferase type-1 subunit alpha	8.93192	8.90098	1.07386	1.01575	378	31	46	0.673913	CCDS22205.1
D3YWJ4	Fntb	Protein farnesyltransferase subunit beta	7.94975	7.57502	2.3699	-1.03624	438	23	47	0.489362	CCDS25998.1
O35409	Folh1	Glutamate carboxypeptidase 2	8.45603	7.40731	11.1872	-1.03877	753	66	48	1.375	CCDS21436.1
P48755	Fosl1	Fos-related antigen 1	9.40027	8.18654	16.3579	-1.14707	274	14	36	0.388889	CCDS29464.1
P35582	Foxa1	Hepatocyte nuclear factor 3-alpha	8.40079	8.52303	-1.32508	1.11864	469	8	44	0.181818	CCDS25926.1
Q64733	Foxb2	Forkhead box protein B2	8.14715	8.20426	-1.14055	-1.10704	429	3	43	0.0697674	CCDS29686.1
O35392	Foxd2	Forkhead box protein D2	7.40352	8.22082	-6.56594	1.00541	493	6	34	0.176471	CCDS18482.1
O88621	Foxh1	Forkhead box protein H1	7.36889	8.39374	-10.5889	-1.11565	402	9	43	0.209302	CCDS27584.1
Q922I5	Foxi1	Forkhead box protein I1	9.41666	8.23688	15.1282	-1.06672	373	9	38	0.236842	CCDS24539.1
Q9ES18	Foxj2	Forkhead box protein J2	9.08676	9.08407	1.00622	1.1487	566	21	67	0.313433	CCDS20503.1
Q8BUR3	Foxj3	Forkhead box protein J3	9.02491	8.9529	1.18032	-1.01439	624	38	61	0.622951	CCDS18585.1
P42128	Foxk1	Forkhead box protein K1	9.02146	9.2187	-1.57484	-1.09726	720	13	77	0.168831	CCDS19826.1
O08696	Foxm1	Forkhead box protein M1	8.3161	7.89128	2.65962	1.14572	758	38	105	0.361905	CCDS20570.1
Q61575	Foxn1	Forkhead box protein N1	8.49378	9.16815	-4.7247	-1.06075	649	25	71	0.352113	CCDS25102.1
E9Q7L6	Foxn2	Protein Foxn2	8.49592	7.55221	8.78427	-1.02898	430	35	50	0.7	CCDS29022.2
Q8K3Q3	Foxn4	Forkhead box protein N4	7.93785	8.06783	-1.34892	-1.14474	522	14	55	0.254545	CCDS19562.1
Q9WVH5	Foxo1	Forkhead protein FKHR1	8.7989	8.75316	1.11107	1.11486	653	18	59	0.305085	CCDS17343.1
Q9WVH4	Foxo3	Forkhead box protein O3	8.15457	7.87178	1.91774	1.04169	673	13	71	0.183099	CCDS23810.1
Q99JB6	Foxp3	Forkhead box protein P3	8.1503	8.76046	-4.07537	-1.1257	430	15	49	0.306122	CCDS29965.1
Q3UTB7	Foxr1	Forkhead box protein R1	8.13026	11.0101	-758.285	1.00047	224	20	22	0.909091	CCDS23111.1
Q3TQB2	Foxred1	FAD-dependent oxidoreductase domain-containing protein 1	8.51032	8.3251	1.53187	-1.16842	494	24	55	0.436364	CCDS22958.1
[truncated: 4,450 more rows]
