# Supplementary material for: Elongator and codon bias regulate protein levels in mammalian peripheral neurons
Source: Nat Commun. 2018 Mar 1;9:889. doi: 10.1038/s41467-018-03221-z (PMC5832791; doi:10.1038/s41467-018-03221-z)
Supplement: Supplementary file 5 — Supplementary Data 2 [file 41467_2018_3221_MOESM5_ESM.xlsx]

## Sheet: Sheet 1
Supplementary Data 2. Numerical data for Fig. 3b-e.
Counts and Percentages for Figures 3B & 3C													Counts and Percentages for Figure 3D													Counts and Percentages for Figure 3E
Total # of Codons																										Total # of Codons
All	AA/AG	>0.65	>1.2	>1.25	>1.3	>1.35	>1.4	>1.45	>1.5	>1.55	>1.6		# of AA ending codons	<24	<36	<48	<60	<72	<84	<96	<108	<120	<132	<200		All	AA/AG	<0.5	<0.4	<0.3	<0.2	<0.1
	total	2544	629	528	457	389	327	287	240	207	179		total	2604	3742	4508	5062	5437	5683	5865	6023	6117	6190	6358			total	2906	2108	1202	384	62
	decreased	685	154	132	107	92	77	68	58	49	46		decreased	670	1003	1212	1363	1467	1527	1562	1606	1633	1649	1697			decreased	753	543	315	97	9
	normal	1231	306	257	227	194	166	145	116	100	85		normal	1320	1859	2225	2480	2658	2783	2882	2960	2996	3034	3126			normal	1474	1082	615	197	36
	increased	628	169	139	123	103	84	74	66	58	48		increased	614	880	1071	1219	1312	1373	1421	1457	1488	1507	1535			increased	679	483	272	90	17
	AA/AG	>0.65	>1.2	>1.25	>1.3	>1.35	>1.4	>1.45	>1.5	>1.55	>1.6		# of AA ending codons	<24	<36	<48	<60	<72	<84	<96	<108	<120	<132	<200			AA/AG	<0.5	<0.4	<0.3	<0.2	<0.1
	% decreased	0.269261	0.244833	0.25	0.234136	0.236504	0.235474	0.236934	0.241667	0.236715	0.256983		% decreased	0.257296	0.268038	0.268855	0.269261	0.269818	0.268696	0.266326	0.266645	0.266961	0.266397	0.266908			% decreased	0.259119	0.25759	0.262063	0.252604	0.145161
	% normal	0.483884	0.486486	0.486742	0.496718	0.498715	0.507645	0.505226	0.483333	0.483092	0.47486		% normal	0.506912	0.496793	0.493567	0.489925	0.488873	0.489706	0.49139	0.491449	0.489783	0.490145	0.491664			% normal	0.507226	0.513283	0.511647	0.513021	0.580645
	% increased	0.246855	0.26868	0.263258	0.269147	0.264781	0.256881	0.25784	0.275	0.280193	0.268156		% increased	0.235791	0.235168	0.237578	0.240814	0.24131	0.241598	0.242285	0.241906	0.243256	0.243457	0.241428			% increased	0.233655	0.229127	0.22629	0.234375	0.274194
>505	AA/AG	>0.65	>1.2	>1.25	>1.3	>1.35	>1.4	>1.45	>1.5	>1.55	>1.6															<600	AA/AG	<0.5	<0.4	<0.3	<0.2	<0.1
	total	1376	299	248	208	166	137	116	102	85	73																total	1731	1268	751	279	58
	decreased	373	75	65	48	38	33	29	27	22	21																decreased	418	300	180	63	9
	normal	661	143	120	103	82	69	55	45	37	31																normal	910	679	405	146	33
	increased	342	81	63	57	46	35	32	30	26	21																increased	403	289	166	70	16
	AA/AG	>0.65	>1.2	>1.25	>1.3	>1.35	>1.4	>1.45	>1.5	>1.55	>1.6																AA/AG	<0.5	<0.4	<0.3	<0.2	<0.1
	% decreased	0.271076	0.250836	0.262097	0.230769	0.228916	0.240876	0.25	0.264706	0.258824	0.287671																% decreased	0.241479	0.236593	0.23968	0.225806	0.155172
	% normal	0.480378	0.478261	0.483871	0.495192	0.493976	0.50365	0.474138	0.441176	0.435294	0.424658																% normal	0.525708	0.535489	0.539281	0.523297	0.568966
	% increased	0.248547	0.270903	0.254032	0.274038	0.277108	0.255474	0.275862	0.294118	0.305882	0.287671																% increased	0.232813	0.227918	0.221039	0.250896	0.275862
>1005	AA/AG	>0.65	>1.2	>1.25	>1.3	>1.35	>1.4	>1.45	>1.5	>1.55	>1.6															<450	AA/AG	<0.5	<0.4	<0.3	<0.2	<0.1
	total	440	94	79	64	54	46	37	32	23	20																total	1192	876	530	214	49
	decreased	116	27	22	17	17	15	14	13	8	8																decreased	268	195	112	41	5
	normal	227	42	35	28	22	20	14	12	8	6																normal	639	471	291	110	29
	increased	97	25	22	19	15	11	9	7	7	6																increased	285	210	127	63	15
	AA/AG	>0.65	>1.2	>1.25	>1.3	>1.35	>1.4	>1.45	>1.5	>1.55	>1.6																AA/AG	<0.5	<0.4	<0.3	<0.2	<0.1
	% decreased	0.263636	0.287234	0.278481	0.265625	0.314815	0.326087	0.378378	0.40625	0.347826	0.4																% decreased	0.224832	0.222603	0.211321	0.191589	0.102041
	% normal	0.515909	0.446809	0.443038	0.4375	0.407407	0.434783	0.378378	0.375	0.347826	0.3																% normal	0.536074	0.537671	0.549057	0.514019	0.591837
	% increased	0.220455	0.265957	0.278481	0.296875	0.277778	0.23913	0.243243	0.21875	0.304348	0.3																% increased	0.239094	0.239726	0.239623	0.294393	0.306122
>1505	AA/AG	>0.65	>1.2	>1.25	>1.3	>1.35	>1.4	>1.45	>1.5	>1.55	>1.6															<300	AA/AG	<0.5	<0.4	<0.3	<0.2	<0.1
	total	162	38	35	28	25	21	17	14	8	8																total	574	420	253	118	32
	decreased	42	13	12	9	9	9	8	7	4	4																decreased	114	83	46	17	2
	normal	86	16	14	11	10	8	5	4	1	1																normal	318	233	145	64	18
	increased	34	9	9	8	6	4	4	3	3	3																increased	142	104	62	37	12
	AA/AG	>0.65	>1.2	>1.25	>1.3	>1.35	>1.4	>1.45	>1.5	>1.55	>1.6																AA/AG	<0.5	<0.4	<0.3	<0.2	<0.1
	% decreased	0.259259	0.342105	0.342857	0.321429	0.36	0.428571	0.470588	0.5	0.5	0.5																% decreased	0.198606	0.197619	0.181818	0.144068	0.0625
	% normal	0.530864	0.421053	0.4	0.392857	0.4	0.380952	0.294118	0.285714	0.125	0.125																% normal	0.554007	0.554762	0.573123	0.542373	0.5625
	% increased	0.209877	0.236842	0.257143	0.285714	0.24	0.190476	0.235294	0.214286	0.375	0.375																% increased	0.247387	0.247619	0.245059	0.313559	0.375
>1755	AA/AG	>0.65	>1.2	>1.25	>1.3	>1.35	>1.4	>1.45	>1.5	>1.55	>1.6															<150	AA/AG	<0.5	<0.4	<0.3	<0.2	<0.1
	total	105	23	23	18	16	14	12	11	6	6																total	134	104	78	45	22
	decreased	28	9	9	7	7	7	6	6	3	3																decreased	24	14	9	2	1
	normal	60	10	10	7	6	4	3	3	1	1																normal	74	61	47	26	11
	increased	17	4	4	4	3	3	3	2	2	2																increased	36	29	22	17	10
	AA/AG	>0.65	>1.2	>1.25	>1.3	>1.35	>1.4	>1.45	>1.5	>1.55	>1.6																AA/AG	<0.5	<0.4	<0.3	<0.2	<0.1
	% decreased	0.266667	0.391304	0.391304	0.388889	0.4375	0.5	0.5	0.545455	0.5	0.5																% decreased	0.179104	0.134615	0.115385	0.0444444	0.0454545
	% normal	0.571429	0.434783	0.434783	0.388889	0.375	0.285714	0.25	0.272727	0.166667	0.166667																% normal	0.552239	0.586538	0.602564	0.577778	0.5
	% increased	0.161905	0.173913	0.173913	0.222222	0.1875	0.214286	0.25	0.181818	0.333333	0.333333																% increased	0.268657	0.278846	0.282051	0.377778	0.454545
