# Supplementary material for: Elongator and codon bias regulate protein levels in mammalian peripheral neurons
Source: Nat Commun. 2018 Mar 1;9:889. doi: 10.1038/s41467-018-03221-z (PMC5832791; doi:10.1038/s41467-018-03221-z)
Supplement: Supplementary file 6 — Supplementary Data 3 [file 41467_2018_3221_MOESM6_ESM.xlsx]

## Sheet: Mouse
Supplementary Data 3. List of genes within the mouse ORFeome that meet stringent indicators of Elongator dependence (> 1755 codons with AA:AG>1.3 or < 150 codons with AA:AG <0.3)
CCDS ID	Gene	Total Codons	Total AA ending codons (AAA + CAA + GAA)	Total AG ending codons (AAG + CAG + GAG)	AA/AG	Percent AA	Percent AG		> 1755 codons with AA:AG >1.3 or < 150 codons with AA:AG < 0.3
CCDS36149.1	0610009B22Rik	141	14	6	2.33333	0.0992908	0.0425532
CCDS36258.1	1100001G20Rik	64	2	8	0.25	0.03125	0.125		Potential Elongator targets	839
CCDS51298.1	1110065P20Rik	48	1	5	0.2	0.0208333	0.104167		Total ORFs	23841
CCDS38338.1	1500012F01Rik	80	9	4	2.25	0.1125	0.05		Percent of ORFeome	0.0351915
CCDS50816.1	1700010B08Rik	103	7	3	2.33333	0.0679612	0.0291262
CCDS19984.1	1700012A03Rik	131	6	23	0.26087	0.0458015	0.175573
CCDS48462.1	1700016C15Rik	146	10	7	1.42857	0.0684932	0.0479452
CCDS48258.1	1700019A02Rik	147	27	11	2.45455	0.183673	0.0748299
CCDS50710.1	1700020A23Rik	132	2	7	0.285714	0.0151515	0.0530303
CCDS35737.1	1700025G04Rik	122	27	11	2.45455	0.221311	0.0901639
CCDS29249.1	1700034E13Rik	109	14	7	2	0.12844	0.0642202
CCDS50252.1	1700066B19Rik	128	3	13	0.230769	0.0234375	0.101562
CCDS27099.1	1700123O20Rik	143	4	21	0.190476	0.027972	0.146853
CCDS36388.1	1810043H04Rik	75	0	9	0	0	0.12
CCDS37330.1	2010005H15Rik	98	14	10	1.4	0.142857	0.102041
CCDS36566.1	2010107E04Rik	59	9	2	4.5	0.152542	0.0338983
CCDS52172.1	2200002D01Rik	115	4	36	0.111111	0.0347826	0.313043
CCDS37103.1	2300005B03Rik	98	1	5	0.2	0.0102041	0.0510204
CCDS50526.1	2310002J15Rik	143	4	15	0.266667	0.027972	0.104895
CCDS28908.1	2410015M20Rik	120	4	20	0.2	0.0333333	0.166667
CCDS70474.1	2410141K09Rik	96	13	7	1.85714	0.135417	0.0729167
CCDS28029.1	2510002D24Rik	106	1	21	0.047619	0.00943396	0.198113
CCDS18554.1	2610528J11Rik	112	1	7	0.142857	0.00892857	0.0625
CCDS51934.1	2700089E24Rik	68	0	4	0	0	0.0588235
CCDS23299.1	2810417H13Rik	111	18	7	2.57143	0.162162	0.0630631
CCDS57333.1	3110082J24Rik	109	1	6	0.166667	0.00917431	0.0550459
CCDS56981.1	4930447A16Rik	133	14	6	2.33333	0.105263	0.0451128
CCDS50936.1	4930579G24Rik	112	11	6	1.83333	0.0982143	0.0535714
CCDS50894.1	4932438A13Rik	5006	453	343	1.3207	0.0904914	0.0685178
CCDS16851.1	9230104L09Rik	134	16	11	1.45455	0.119403	0.0820896
CCDS52424.1	9430038I01Rik	108	3	11	0.272727	0.0277778	0.101852
CCDS18603.1	9530002B09Rik	136	15	10	1.5	0.110294	0.0735294
CCDS16941.1	a	132	4	14	0.285714	0.030303	0.106061
CCDS49180.1	A230065H16Rik	115	4	15	0.266667	0.0347826	0.130435
CCDS50171.1	A330050F15Rik	70	5	18	0.277778	0.0714286	0.257143
CCDS57252.1	A630076J17Rik	108	9	6	1.5	0.0833333	0.0555556
CCDS22970.1	A630095E13Rik	100	10	7	1.42857	0.1	0.07
CCDS15773.1	Abca2	2434	61	295	0.20678	0.0250616	0.1212
CCDS48506.1	Abracl	82	10	4	2.5	0.121951	0.0487805
CCDS19561.1	Acacb	2449	94	314	0.299363	0.038383	0.128216
CCDS24507.1	Acyp2	107	14	7	2	0.130841	0.0654206
CCDS22605.1	Agrp	132	3	15	0.2	0.0227273	0.113636
CCDS18214.1	AI314180	1841	209	155	1.34839	0.113525	0.0841934
CCDS25745.1	Anapc11	85	3	13	0.230769	0.0352941	0.152941
CCDS70494.1	Ankra2	145	12	7	1.71429	0.0827586	0.0482759
CCDS28943.1	Ankrd12	2042	320	231	1.38528	0.156709	0.113124
CCDS27409.1	Ankrd33b	129	3	14	0.214286	0.0232558	0.108527
CCDS52042.1	Ap2s1	143	3	24	0.125	0.020979	0.167832
CCDS24016.1	Apc2	2275	64	280	0.228571	0.0281319	0.123077
CCDS35773.1	Apoa2	103	4	19	0.210526	0.038835	0.184466
CCDS35512.1	Arfgef1	1847	217	148	1.46622	0.117488	0.0801299
CCDS49929.1	Arid1b	2245	85	297	0.286195	0.0378619	0.132294
CCDS51871.1	Arpc4	92	4	16	0.25	0.0434783	0.173913
CCDS48555.1	Ascc3	2199	227	173	1.31214	0.103229	0.0786721
CCDS59549.1	Ascl4	145	5	20	0.25	0.0344828	0.137931
CCDS23896.1	Atoh7	150	2	20	0.1	0.0133333	0.133333
CCDS36158.1	Atox1	69	2	10	0.2	0.0289855	0.144928
CCDS25289.1	Atp5g1	137	1	12	0.0833333	0.00729927	0.0875912
CCDS16136.1	Atp5g3	142	2	10	0.2	0.0140845	0.0704225
CCDS19960.1	Atp6v1f	120	4	14	0.285714	0.0333333	0.116667
CCDS37597.1	Atp6v1g2	119	5	36	0.138889	0.0420168	0.302521
CCDS52890.1	Atr	2642	267	204	1.30882	0.10106	0.0772142
CCDS36060.1	Atxn7l3b	98	2	17	0.117647	0.0204082	0.173469
CCDS29822.1	Avpi1	143	3	22	0.136364	0.020979	0.153846
CCDS23198.1	AY074887	133	1	7	0.142857	0.0075188	0.0526316
CCDS51619.1	Aym1	46	1	4	0.25	0.0217391	0.0869565
CCDS26061.1	Batf	126	6	22	0.272727	0.047619	0.174603
CCDS15615.1	Batf3	119	3	29	0.103448	0.0252101	0.243697
CCDS49126.1	BB287469	145	22	10	2.2	0.151724	0.0689655
CCDS57147.1	Bbip1	68	16	7	2.28571	0.235294	0.102941
CCDS50363.1	BC048609	117	0	6	0	0	0.0512821
CCDS40008.1	BC048679	116	2	19	0.105263	0.0172414	0.163793
CCDS52782.1	BC049352	86	1	5	0.2	0.0116279	0.0581395
CCDS49840.1	BC117090	97	15	11	1.36364	0.154639	0.113402
CCDS19895.1	Bet1	119	16	2	8	0.134454	0.0168067
CCDS21987.1	Bet1l	112	1	9	0.111111	0.00892857	0.0803571
CCDS30414.1	Bex4	119	19	12	1.58333	0.159664	0.10084
CCDS17474.1	Bglap	96	2	13	0.153846	0.0208333	0.135417
CCDS17473.1	Bglap2	96	2	13	0.153846	0.0208333	0.135417
CCDS17472.1	Bglap3	96	1	11	0.0909091	0.0104167	0.114583
CCDS16979.1	Blcap	88	3	2	1.5	0.0340909	0.0227273
CCDS39079.1	Bod1l	3033	440	308	1.42857	0.145071	0.10155
CCDS40129.1	Bola2	87	4	18	0.222222	0.045977	0.206897
CCDS39411.1	Brca2	3330	425	280	1.51786	0.127628	0.0840841
CCDS19848.1	Bri3	126	0	7	0	0	0.0555556
CCDS49922.1	Brwd1	121	3	18	0.166667	0.0247934	0.14876
CCDS41100.1	Brwd3	1800	193	114	1.69298	0.107222	0.0633333
CCDS23517.1	Bsn	3943	155	561	0.276292	0.0393102	0.142277
CCDS48879.1	Bzrap1	1847	79	294	0.268707	0.0427721	0.159177
CCDS35816.1	C130074G19Rik	142	4	19	0.210526	0.028169	0.133803
CCDS57160.1	Cacfd1	129	2	9	0.222222	0.0155039	0.0697674
CCDS57161.1	Cacfd1	107	1	9	0.111111	0.00934579	0.0841121
CCDS57628.1	Cacna1a	2322	75	252	0.297619	0.0322997	0.108527
CCDS25255.1	Cacna1g	2296	61	226	0.269912	0.0265679	0.0984321
CCDS48884.1	Cacna1g	2249	58	218	0.266055	0.0257892	0.096932
CCDS48885.1	Cacna1g	2273	58	223	0.26009	0.0255169	0.0981082
CCDS48886.1	Cacna1g	2266	58	219	0.26484	0.0255958	0.0966461
CCDS37501.1	Cacna1h	2360	56	220	0.254545	0.0237288	0.0932203
CCDS49670.1	Cacna1i	2200	36	222	0.162162	0.0163636	0.100909
CCDS21764.1	Calcb	131	5	18	0.277778	0.0381679	0.137405
CCDS36523.1	Calm1	150	21	14	1.5	0.14	0.0933333
CCDS39789.1	Calm3	150	4	31	0.129032	0.0266667	0.206667
CCDS26215.1	Calm4	149	8	32	0.25	0.0536913	0.214765
CCDS59581.1	Calm5	141	9	31	0.290323	0.0638298	0.219858
CCDS38930.1	Camk2n1	79	2	11	0.181818	0.0253165	0.139241
CCDS49795.1	Camk2n2	80	1	13	0.0769231	0.0125	0.1625
CCDS57315.1	Camta1	81	9	5	1.8	0.111111	0.0617284
CCDS38203.1	Casc5	2120	294	186	1.58065	0.138679	0.0877358
CCDS18016.1	Casp8ap2	1963	277	190	1.45789	0.141111	0.0967906
CCDS51379.1	Casz1	1763	48	235	0.204255	0.0272263	0.133296
CCDS71727.1	Cav2	114	3	12	0.25	0.0263158	0.105263
CCDS52656.1	Cbfb	149	7	27	0.259259	0.0469799	0.181208
CCDS50051.1	Ccdc167	98	5	21	0.238095	0.0510204	0.214286
CCDS50052.1	Ccdc167	105	5	21	0.238095	0.047619	0.2
CCDS24494.1	Ccdc88a	1846	350	208	1.68269	0.189599	0.112676
CCDS26110.1	Ccdc88c	2010	88	450	0.195556	0.0437811	0.223881
CCDS36247.1	Ccl12	105	3	15	0.2	0.0285714	0.142857
CCDS51144.1	Ccl27a	88	1	12	0.0833333	0.0113636	0.136364
CCDS36256.1	Ccl4	93	1	8	0.125	0.0107527	0.0860215
CCDS36248.1	Ccl8	98	3	18	0.166667	0.0306122	0.183673
CCDS51011.1	Cd160	142	14	10	1.4	0.0985915	0.0704225
CCDS38909.1	Cd52	75	5	3	1.66667	0.0666667	0.04
CCDS16487.1	Cd59a	124	10	6	1.66667	0.0806452	0.0483871
CCDS16486.1	Cd59b	130	10	6	1.66667	0.0769231	0.0461538
CCDS56657.1	Cd84	141	16	11	1.45455	0.113475	0.0780142
CCDS38545.1	Cdc42se1	81	2	12	0.166667	0.0246914	0.148148
CCDS36153.1	Cdc42se2	85	1	12	0.0833333	0.0117647	0.141176
CCDS56704.1	Cdh23	3353	76	303	0.250825	0.0226663	0.0903668
CCDS29414.1	Cdk2ap2	128	3	12	0.25	0.0234375	0.09375
CCDS27722.1	Cdpf1	120	2	21	0.0952381	0.0166667	0.175
CCDS52902.1	Cdv3	110	15	8	1.875	0.136364	0.0727273
CCDS50183.1	Cebpzos	81	13	7	1.85714	0.160494	0.0864198
CCDS37172.1	Celsr1	3035	69	284	0.242958	0.0227348	0.093575
CCDS17759.1	Celsr2	2920	67	266	0.25188	0.0229452	0.0910959
CCDS22012.1	Cend1	150	6	23	0.26087	0.04	0.153333
CCDS48967.1	Cep112	103	19	12	1.58333	0.184466	0.116505
CCDS48685.1	Cep290	2480	510	343	1.48688	0.205645	0.138306
CCDS23938.1	Chchd10	139	2	14	0.142857	0.0143885	0.100719
CCDS16721.1	Chchd5	111	4	18	0.222222	0.036036	0.162162
CCDS38686.1	Chchd7	86	9	3	3	0.104651	0.0348837
CCDS48825.2	Chd3	2056	106	365	0.290411	0.0515564	0.177529
CCDS38984.1	Chd5	1953	81	376	0.215426	0.0414747	0.192524
CCDS51394.1	Chd5	1916	79	371	0.212938	0.0412317	0.193633
CCDS36664.1	Cks2	80	12	9	1.33333	0.15	0.1125
CCDS28581.1	Clps	114	1	14	0.0714286	0.00877193	0.122807
CCDS52628.1	Cnep1r1	126	11	4	2.75	0.0873016	0.031746
CCDS39838.1	Cnfn	112	2	9	0.222222	0.0178571	0.0803571
CCDS26980.1	Cnih1	145	2	8	0.25	0.0137931	0.0551724
CCDS48471.1	Cnih3	113	2	7	0.285714	0.0176991	0.0619469
CCDS17778.1	Col11a1	1805	178	124	1.43548	0.098615	0.0686981
CCDS39550.1	Copg1	122	5	18	0.277778	0.0409836	0.147541
CCDS22712.1	Cotl1	143	3	24	0.125	0.020979	0.167832
CCDS37205.1	Cox14	58	1	8	0.125	0.0172414	0.137931
CCDS14886.1	Cox5b	130	4	15	0.266667	0.0307692	0.115385
CCDS19590.1	Cox6a1	113	2	8	0.25	0.0176991	0.0707965
CCDS21891.1	Cox6a2	98	1	5	0.2	0.0102041	0.0510204
CCDS21081.1	Cox7a1	81	2	8	0.25	0.0246914	0.0987654
CCDS29521.1	Cox8a	70	0	8	0	0	0.114286
CCDS56857.1	Cox8c	73	6	3	2	0.0821918	0.0410959
CCDS39206.1	Cplx1	135	8	40	0.2	0.0592593	0.296296
CCDS36667.1	Cplx2	135	9	47	0.191489	0.0666667	0.348148
CCDS23195.1	Crabp1	138	3	23	0.130435	0.0217391	0.166667
CCDS50209.2	Crem	114	17	12	1.41667	0.149123	0.105263
CCDS50212.1	Crem	125	15	9	1.66667	0.12	0.072
CCDS26205.1	Crip1	78	3	13	0.230769	0.0384615	0.166667
CCDS29012.1	Cript	102	15	9	1.66667	0.147059	0.0882353
CCDS70242.1	Crk	83	1	7	0.142857	0.0120482	0.0843373
CCDS18861.1	Crocc	2010	75	516	0.145349	0.0373134	0.256716
CCDS51346.1	Crocc	1846	72	467	0.154176	0.0390033	0.252979
CCDS49602.1	Csmd3	3708	259	165	1.5697	0.069849	0.0444984
CCDS16848.1	Cst8	143	22	12	1.83333	0.153846	0.0839161
CCDS38975.1	Ctnnbip1	82	3	16	0.1875	0.0365854	0.195122
CCDS37636.2	Cul9	2531	85	354	0.240113	0.0335836	0.139866
CCDS19447.1	Cxcl13	110	11	3	3.66667	0.1	0.0272727
CCDS36679.1	Cxcl14	100	4	19	0.210526	0.04	0.19
CCDS39152.1	Cxcl9	127	19	14	1.35714	0.149606	0.110236
CCDS30134.1	Cxx1a	114	2	18	0.111111	0.0175439	0.157895
CCDS30135.1	Cxx1b	114	2	18	0.111111	0.0175439	0.157895
CCDS40975.1	Cxx1c	113	2	22	0.0909091	0.0176991	0.19469
CCDS36422.1	Cys1	146	4	24	0.166667	0.0273973	0.164384
CCDS39077.1	Cytl1	140	2	14	0.142857	0.0142857	0.1
CCDS56861.1	D430019H16Rik	84	0	6	0	0	0.0714286
CCDS40577.1	D730048I06Rik	107	12	8	1.5	0.11215	0.0747664
CCDS27084.1	Dad1	114	1	9	0.111111	0.00877193	0.0789474
CCDS52701.2	Dbndd1	97	0	14	0	0	0.14433
CCDS52702.2	Dbndd1	148	4	22	0.181818	0.027027	0.148649
CCDS25979.1	Dbpht2	129	10	7	1.42857	0.0775194	0.0542636
CCDS40811.1	Deb1	78	2	14	0.142857	0.025641	0.179487
CCDS52502.1	Defa25	93	13	7	1.85714	0.139785	0.0752688
CCDS40285.1	Defb10	74	5	3	1.66667	0.0675676	0.0405405
CCDS52515.1	Defb11	78	6	2	3	0.0769231	0.025641
CCDS52496.1	Defb12	86	2	11	0.181818	0.0232558	0.127907
CCDS40290.1	Defb13	65	8	5	1.6	0.123077	0.0769231
CCDS40253.1	Defb14	68	6	4	1.5	0.0882353	0.0588235
CCDS35520.1	Defb18	86	10	7	1.42857	0.116279	0.0813953
CCDS40284.1	Defb2	72	4	3	1.33333	0.0555556	0.0416667
CCDS16890.1	Defb21	101	8	3	2.66667	0.0792079	0.029703
CCDS38280.1	Defb25	72	4	3	1.33333	0.0555556	0.0416667
CCDS38276.1	Defb29	79	2	13	0.153846	0.0253165	0.164557
CCDS40258.1	Defb3	64	5	2	2.5	0.078125	0.03125
CCDS36947.1	Defb30	76	9	5	1.8	0.118421	0.0657895
CCDS52516.1	Defb35	64	1	9	0.111111	0.015625	0.140625
CCDS38279.1	Defb36	68	2	11	0.181818	0.0294118	0.161765
CCDS40248.1	Defb38	64	10	3	3.33333	0.15625	0.046875
CCDS40246.1	Defb40	74	7	4	1.75	0.0945946	0.0540541
CCDS36946.1	Defb43	70	3	12	0.25	0.0428571	0.171429
CCDS40256.1	Defb46	58	3	2	1.5	0.0517241	0.0344828
CCDS40283.1	Defb50	74	3	2	1.5	0.0405405	0.027027
CCDS40255.1	Defb6	64	3	2	1.5	0.046875	0.03125
CCDS49416.1	Dlg5	1899	78	304	0.256579	0.0410742	0.160084
CCDS49417.1	Dlg5	1922	78	305	0.255738	0.0405827	0.158689
CCDS41047.1	Dmd	3679	557	423	1.31678	0.1514	0.114977
CCDS37816.2	Dmxl1	3014	300	168	1.78571	0.0995355	0.0557399
CCDS49436.1	Dnah1	4251	168	640	0.2625	0.0395201	0.150553
CCDS48994.1	Dnah17	4454	193	679	0.284242	0.0433318	0.152447
CCDS36192.1	Dnah2	4463	178	647	0.275116	0.0398835	0.14497
CCDS38412.1	Dnajc19	117	17	5	3.4	0.145299	0.042735
CCDS71233.1	Dnajc19	131	12	6	2	0.0916031	0.0458015
CCDS71234.1	Dnajc19	111	17	6	2.83333	0.153153	0.0540541
CCDS27650.1	Dnal4	106	4	21	0.190476	0.0377358	0.198113
CCDS40555.1	Dock6	2112	73	258	0.282946	0.0345644	0.122159
CCDS38104.1	Dpm2	85	2	7	0.285714	0.0235294	0.0823529
CCDS38487.1	Dpm3	93	0	9	0	0	0.0967742
CCDS24581.1	Dppa1	117	10	7	1.42857	0.0854701	0.0598291
CCDS40608.1	Dscaml1	2112	65	224	0.290179	0.0307765	0.106061
CCDS36272.1	Dynll2	90	4	15	0.266667	0.0444444	0.166667
CCDS39535.1	Dysf	2100	81	279	0.290323	0.0385714	0.132857
CCDS39536.1	Dysf	2101	81	280	0.289286	0.0385531	0.13327
CCDS49048.1	Efcab10	133	13	9	1.44444	0.0977444	0.0676692
CCDS29233.1	Eif1a	145	21	11	1.90909	0.144828	0.0758621
CCDS41192.1	Eif1ax	145	20	13	1.53846	0.137931	0.0896552
CCDS17043.1	Eppin	135	16	10	1.6	0.118519	0.0740741
CCDS28785.1	Esp1	103	14	8	1.75	0.135922	0.0776699
CCDS57090.1	Esp15	86	8	1	8	0.0930233	0.0116279
CCDS57089.1	Esp16	86	8	1	8	0.0930233	0.0116279
CCDS57088.1	Esp18	92	12	3	4	0.130435	0.0326087
CCDS57087.1	Esp23	105	14	4	3.5	0.133333	0.0380952
CCDS57086.1	Esp24	69	8	2	4	0.115942	0.0289855
CCDS57094.1	Esp3	88	11	8	1.375	0.125	0.0909091
CCDS57085.1	Esp31	115	16	3	5.33333	0.13913	0.026087
CCDS57084.1	Esp34	84	13	4	3.25	0.154762	0.047619
CCDS57083.1	Esp36	118	14	5	2.8	0.118644	0.0423729
CCDS57091.1	Esp38	81	8	2	4	0.0987654	0.0246914
CCDS57093.1	Esp4	118	19	7	2.71429	0.161017	0.059322
CCDS50109.1	Esp6	137	19	10	1.9	0.138686	0.0729927
CCDS57092.1	Esp8	150	22	9	2.44444	0.146667	0.06
CCDS25661.1	Evpl	2036	90	493	0.182556	0.0442043	0.242141
CCDS30238.1	F8	2320	260	169	1.53846	0.112069	0.0728448
CCDS53114.1	F8	2250	255	166	1.53614	0.113333	0.0737778
CCDS18709.1	Fabp3	134	3	23	0.130435	0.0223881	0.171642
CCDS24560.1	Fabp6	129	6	26	0.230769	0.0465116	0.20155
CCDS17237.1	Fabp9	133	19	11	1.72727	0.142857	0.0827068
CCDS36391.1	Fam195b	98	3	16	0.1875	0.0306122	0.163265
CCDS51032.1	Fam19a3	133	2	19	0.105263	0.0150376	0.142857
CCDS49693.1	Fam19a5	126	3	15	0.2	0.0238095	0.119048
CCDS49201.1	Fam208b	2383	289	202	1.43069	0.121276	0.0847671
CCDS52808.1	Fam219b	129	3	16	0.1875	0.0232558	0.124031
CCDS38885.1	Fam229a	129	1	10	0.1	0.00775194	0.0775194
CCDS23786.1	Fam229b	81	7	5	1.4	0.0864198	0.0617284
CCDS40158.1	Fam24a	99	3	12	0.25	0.030303	0.121212
CCDS15270.1	Fam72a	150	12	6	2	0.08	0.04
CCDS50420.1	Fas	64	8	3	2.66667	0.125	0.046875
CCDS41149.1	Frmpd3	129	5	19	0.263158	0.0387597	0.147287
CCDS21125.1	Fxyd3	89	7	3	2.33333	0.0786517	0.0337079
CCDS23133.1	Fxyd6	95	3	16	0.1875	0.0315789	0.168421
CCDS15636.1	G0s2	104	4	19	0.210526	0.0384615	0.182692
CCDS19595.1	Gcn1l1	2672	73	381	0.191601	0.0273204	0.14259
CCDS57422.1	Gimap4	59	7	3	2.33333	0.118644	0.0508475
CCDS15344.1	Glrx2	124	14	10	1.4	0.112903	0.0806452
CCDS48605.1	Gm10024	120	1	7	0.142857	0.00833333	0.0583333
CCDS56725.1	Gm10100	121	0	8	0	0	0.0661157
CCDS56724.1	Gm10142	121	1	7	0.142857	0.00826446	0.0578512
CCDS70890.1	Gm10267	86	6	2	3	0.0697674	0.0232558
CCDS56889.1	Gm10767	104	14	7	2	0.134615	0.0673077
CCDS48889.1	Gm11541	109	15	8	1.875	0.137615	0.0733945
CCDS56800.1	Gm11562	137	0	10	0	0	0.0729927
CCDS48910.1	Gm11937	132	0	9	0	0	0.0681818
CCDS48909.1	Gm11938	132	0	9	0	0	0.0681818
CCDS57271.1	Gm13308	88	1	12	0.0833333	0.0113636	0.136364
CCDS52514.1	Gm15315	94	12	9	1.33333	0.12766	0.0957447
CCDS35521.1	Gm15386	66	7	5	1.4	0.106061	0.0757576
CCDS56738.1	Gm1553	95	6	1	6	0.0631579	0.0105263
CCDS49548.1	Gm1587	124	5	18	0.277778	0.0403226	0.145161
CCDS35802.1	Gm16432	146	14	6	2.33333	0.0958904	0.0410959
CCDS57218.1	Gm1647	103	3	12	0.25	0.0291262	0.116505
CCDS24802.1	Gm16515	111	3	18	0.166667	0.027027	0.162162
CCDS57669.1	Gm17252	126	14	6	2.33333	0.111111	0.047619
CCDS52758.1	Gm17677	117	15	3	5	0.128205	0.025641
CCDS52759.1	Gm17727	110	13	5	2.6	0.118182	0.0454545
CCDS57502.1	Gm19345	125	1	6	0.166667	0.008	0.048
CCDS51845.1	Gm1965	121	6	4	1.5	0.0495868	0.0330579
CCDS49128.1	Gm2016	145	22	10	2.2	0.151724	0.0689655
CCDS57431.1	Gm20594	38	3	2	1.5	0.0789474	0.0526316
CCDS49147.1	Gm20604	76	2	11	0.181818	0.0263158	0.144737
CCDS57268.1	Gm20878	88	1	12	0.0833333	0.0113636	0.136364
CCDS56850.1	Gm21319	145	24	9	2.66667	0.165517	0.062069
CCDS57273.1	Gm21586	88	1	12	0.0833333	0.0113636	0.136364
CCDS56625.1	Gm3646	54	3	2	1.5	0.0555556	0.037037
CCDS49124.1	Gm4027	145	22	10	2.2	0.151724	0.0689655
CCDS57577.1	Gm4070	2428	322	225	1.43111	0.132619	0.0926689
CCDS49249.1	Gm5082	139	5	3	1.66667	0.0359712	0.0215827
CCDS49401.1	Gm5087	140	11	7	1.57143	0.0785714	0.05
CCDS57348.1	Gm5108	102	13	7	1.85714	0.127451	0.0686275
CCDS36279.1	Gm525	91	3	14	0.214286	0.032967	0.153846
CCDS16823.1	Gm561	108	14	6	2.33333	0.12963	0.0555556
CCDS52766.1	Gm5615	102	14	7	2	0.137255	0.0686275
CCDS49133.1	Gm5662	145	22	10	2.2	0.151724	0.0689655
CCDS57707.1	Gm590	98	5	19	0.263158	0.0510204	0.193878
CCDS52762.1	Gm5916	103	8	5	1.6	0.0776699	0.0485437
CCDS50100.1	Gm6034	118	2	9	0.222222	0.0169492	0.0762712
CCDS52511.1	Gm6696	95	13	8	1.625	0.136842	0.0842105
CCDS50119.1	Gm7325	85	2	10	0.2	0.0235294	0.117647
CCDS49122.1	Gm8300	145	23	9	2.55556	0.158621	0.062069
CCDS51293.1	Gm8439	97	2	14	0.142857	0.0206186	0.14433
CCDS53157.1	Gm9112	76	0	7	0	0	0.0921053
CCDS57028.1	Gm933	142	3	14	0.214286	0.0211268	0.0985915
CCDS37804.1	Gm94	94	8	4	2	0.0851064	0.0425532
CCDS18217.1	Gng10	69	0	14	0	0	0.202899
CCDS37503.1	Gng13	68	1	19	0.0526316	0.0147059	0.279412
CCDS29550.1	Gng3	76	3	12	0.25	0.0394737	0.157895
CCDS20856.1	Gng8	71	2	12	0.166667	0.028169	0.169014
CCDS35709.1	Golt1a	134	2	9	0.222222	0.0149254	0.0671642
CCDS29498.1	Gpha2	129	1	11	0.0909091	0.00775194	0.0852713
CCDS25982.1	Gphb5	131	3	11	0.272727	0.0229008	0.0839695
CCDS37423.1	Gtf2h5	72	3	12	0.25	0.0416667	0.166667
CCDS18586.1	Guca2a	117	5	17	0.294118	0.042735	0.145299
CCDS21663.1	Gvin1	2428	322	224	1.4375	0.132619	0.092257
CCDS57118.1	Gypc	96	3	12	0.25	0.03125	0.125
CCDS20654.1	H2afj	130	0	26	0	0	0.2
CCDS23105.1	H2afx	144	1	25	0.04	0.00694444	0.173611
CCDS24522.1	Hba-x	143	1	21	0.047619	0.00699301	0.146853
CCDS52339.1	Hbb-bs	148	3	16	0.1875	0.0202703	0.108108
CCDS40060.1	Hbb-bt	148	3	16	0.1875	0.0202703	0.108108
CCDS25436.1	Hcrt	131	1	10	0.1	0.00763359	0.0763359
CCDS39882.1	Hcst	80	2	1	2	0.025	0.0125
CCDS38380.1	Helz2	2948	98	383	0.255875	0.0332429	0.129919
CCDS40812.1	Higd1a	96	3	11	0.272727	0.03125	0.114583
CCDS36345.1	Higd1b	99	0	14	0	0	0.141414
CCDS26532.1	Higd2a	107	3	11	0.272727	0.0280374	0.102804
CCDS39450.1	Hilpda	65	0	7	0	0	0.107692
CCDS26374.1	Hist1h2aa	130	3	21	0.142857	0.0230769	0.161538
CCDS26364.1	Hist1h2ab	131	0	25	0	0	0.19084
CCDS26356.1	Hist1h2ac	131	1	24	0.0416667	0.00763359	0.183206
CCDS26351.1	Hist1h2ad	131	2	23	0.0869565	0.0152672	0.175573
CCDS26348.1	Hist1h2ae	131	3	22	0.136364	0.0229008	0.167939
CCDS26341.1	Hist1h2af	131	1	24	0.0416667	0.00763359	0.183206
CCDS26307.1	Hist1h2ag	131	2	23	0.0869565	0.0152672	0.175573
CCDS26304.1	Hist1h2ah	129	0	24	0	0	0.186047
CCDS26288.1	Hist1h2ai	131	0	25	0	0	0.19084
CCDS26293.1	Hist1h2ak	131	1	24	0.0416667	0.00763359	0.183206
CCDS26297.1	Hist1h2an	131	2	23	0.0869565	0.0152672	0.175573
CCDS49214.1	Hist1h2ao	131	1	24	0.0416667	0.00763359	0.183206
CCDS26301.1	Hist1h2ap	131	1	24	0.0416667	0.00763359	0.183206
CCDS26373.1	Hist1h2ba	128	6	24	0.25	0.046875	0.1875
CCDS26363.1	Hist1h2bb	127	2	28	0.0714286	0.015748	0.220472
CCDS26357.1	Hist1h2bc	127	1	29	0.0344828	0.00787402	0.228346
CCDS26354.1	Hist1h2be	127	1	29	0.0344828	0.00787402	0.228346
CCDS26350.1	Hist1h2bf	127	1	29	0.0344828	0.00787402	0.228346
CCDS26349.1	Hist1h2bg	127	1	29	0.0344828	0.00787402	0.228346
CCDS26343.1	Hist1h2bh	127	2	28	0.0714286	0.015748	0.220472
CCDS26308.1	Hist1h2bj	127	1	29	0.0344828	0.00787402	0.228346
CCDS26305.1	Hist1h2bk	127	1	29	0.0344828	0.00787402	0.228346
CCDS26287.1	Hist1h2bl	127	1	29	0.0344828	0.00787402	0.228346
CCDS26290.1	Hist1h2bm	127	1	29	0.0344828	0.00787402	0.228346
CCDS26294.1	Hist1h2bn	127	2	28	0.0714286	0.015748	0.220472
CCDS26298.2	Hist1h2bp	139	4	27	0.148148	0.028777	0.194245
CCDS49213.1	Hist1h2bq	135	2	28	0.0714286	0.0148148	0.207407
CCDS49215.1	Hist1h2br	135	2	28	0.0714286	0.0148148	0.207407
CCDS26368.1	Hist1h3a	137	2	26	0.0769231	0.0145985	0.189781
CCDS26365.1	Hist1h3b	137	0	28	0	0	0.20438
CCDS26362.1	Hist1h3c	137	1	27	0.037037	0.00729927	0.19708
CCDS26352.1	Hist1h3d	137	0	28	0	0	0.20438
CCDS26347.1	Hist1h3e	137	1	27	0.037037	0.00729927	0.19708
CCDS26344.1	Hist1h3f	137	1	27	0.037037	0.00729927	0.19708
CCDS26342.1	Hist1h3g	137	0	28	0	0	0.20438
CCDS26289.1	Hist1h3h	137	0	28	0	0	0.20438
CCDS26296.1	Hist1h3i	137	0	28	0	0	0.20438
CCDS26367.1	Hist1h4a	104	2	15	0.133333	0.0192308	0.144231
CCDS26366.1	Hist1h4b	104	3	14	0.214286	0.0288462	0.134615
CCDS26359.1	Hist1h4c	104	2	15	0.133333	0.0192308	0.144231
CCDS26353.1	Hist1h4d	104	2	15	0.133333	0.0192308	0.144231
CCDS26345.1	Hist1h4f	104	3	14	0.214286	0.0288462	0.134615
CCDS26340.1	Hist1h4h	104	3	14	0.214286	0.0288462	0.134615
CCDS26291.1	Hist1h4j	104	3	14	0.214286	0.0288462	0.134615
CCDS26292.1	Hist1h4k	104	3	14	0.214286	0.0288462	0.134615
CCDS57242.1	Hist2h2aa1	131	2	24	0.0833333	0.0152672	0.183206
CCDS57241.1	Hist2h2aa2	131	2	24	0.0833333	0.0152672	0.183206
CCDS17634.1	Hist2h2ac	130	2	24	0.0833333	0.0153846	0.184615
CCDS57243.1	Hist2h2bb	127	6	23	0.26087	0.0472441	0.181102
CCDS17635.1	Hist2h2be	127	6	24	0.25	0.0472441	0.188976
CCDS17638.1	Hist2h3b	137	1	27	0.037037	0.00729927	0.19708
CCDS38554.2	Hist2h3c1	137	1	27	0.037037	0.00729927	0.19708
CCDS57240.1	Hist2h3c2	137	1	27	0.037037	0.00729927	0.19708
CCDS51002.1	Hist2h4	104	1	16	0.0625	0.00961538	0.153846
CCDS24755.1	Hist3h2a	131	4	21	0.190476	0.0305344	0.160305
CCDS24754.1	Hist3h2ba	127	6	23	0.26087	0.0472441	0.181102
CCDS39684.1	Hist4h4	104	2	15	0.133333	0.0192308	0.144231
CCDS28564.1	Hmga1	108	7	29	0.241379	0.0648148	0.268519
CCDS50044.1	Hmga1	97	7	28	0.25	0.0721649	0.28866
CCDS49010.1	Hmga1-rs1	108	7	29	0.241379	0.0648148	0.268519
CCDS39120.1	Hopx	74	3	15	0.2	0.0405405	0.202703
CCDS51169.1	Hrct1	110	1	4	0.25	0.00909091	0.0363636
CCDS39236.1	Hrk	93	0	4	0	0	0.0430108
CCDS27418.1	Hrsp12	136	13	9	1.44444	0.0955882	0.0661765
CCDS40492.1	Hsbp1	77	4	15	0.266667	0.0519481	0.194805
CCDS18435.1	Hspb11	144	16	12	1.33333	0.111111	0.0833333
CCDS35570.1	Hspe1	103	13	7	1.85714	0.126214	0.0679612
CCDS39694.1	Iapp	94	4	3	1.33333	0.0425532	0.0319149
CCDS16897.1	Id1	149	3	18	0.166667	0.0201342	0.120805
CCDS18800.1	Id3	120	4	14	0.285714	0.0333333	0.116667
CCDS37862.1	Ier3ip1	83	2	7	0.285714	0.0240964	0.0843373
CCDS21995.1	Ifitm1	107	1	9	0.111111	0.00934579	0.0841121
CCDS21993.1	Ifitm5	135	2	12	0.166667	0.0148148	0.0888889
CCDS48663.1	Igf1	138	2	15	0.133333	0.0144928	0.108696
CCDS22034.1	Ins2	111	3	16	0.1875	0.027027	0.144144
CCDS22404.1	Insl3	123	1	15	0.0666667	0.00813008	0.121951
CCDS57399.1	Ints1	2223	55	314	0.175159	0.0247413	0.141251
CCDS36376.1	Itgb4	1803	60	218	0.275229	0.0332779	0.12091
CCDS28560.1	Itpr3	2671	55	437	0.125858	0.0205915	0.163609
CCDS28336.1	Kcne1	130	4	20	0.2	0.0307692	0.153846
CCDS30447.1	Kcne1l	144	3	16	0.1875	0.0208333	0.111111
CCDS28333.1	Kcne2	124	5	18	0.277778	0.0403226	0.145161
CCDS26812.1	Kctd6	145	7	36	0.194444	0.0482759	0.248276
CCDS49186.1	Kif26a	1882	41	195	0.210256	0.0217853	0.103613
CCDS48362.1	Kiss1	127	4	15	0.266667	0.0314961	0.11811
CCDS51430.1	Kmt2e	1869	195	146	1.33562	0.104334	0.0781166
CCDS18499.1	Kncn	125	2	9	0.222222	0.016	0.072
CCDS25388.1	Krtap1-5	123	0	9	0	0	0.0731707
CCDS23959.1	Krtap12-1	131	0	10	0	0	0.0763359
CCDS36330.1	Krtap17-1	110	2	8	0.25	0.0181818	0.0727273
CCDS48911.1	Krtap2-4	132	0	9	0	0	0.0681818
CCDS28311.1	Krtap21-1	129	1	0	100	0.00775194	0
CCDS48907.1	Krtap3-1	99	1	7	0.142857	0.010101	0.0707071
CCDS25386.1	Krtap3-2	100	0	7	0	0	0.07
CCDS25385.1	Krtap3-3	100	0	7	0	0	0.07
CCDS49901.1	Krtap8-1	62	0	1	0	0	0.016129
CCDS36311.1	Krtap9-3	137	0	14	0	0	0.10219
CCDS38375.1	Lama5	3719	94	407	0.230958	0.0252756	0.109438
CCDS51078.1	Lamtor3	125	12	7	1.71429	0.096	0.056
CCDS17562.1	Lce1a1	144	2	13	0.153846	0.0138889	0.0902778
CCDS17564.1	Lce1a2	150	2	13	0.153846	0.0133333	0.0866667
CCDS17563.1	Lce1b	138	3	13	0.230769	0.0217391	0.0942029
CCDS38514.1	Lce1c	148	2	14	0.142857	0.0135135	0.0945946
CCDS38515.1	Lce1f	148	2	14	0.142857	0.0135135	0.0945946
CCDS17569.1	Lce1g	140	3	12	0.25	0.0214286	0.0857143
CCDS17570.1	Lce1h	141	3	12	0.25	0.0212766	0.0851064
CCDS38516.1	Lce1i	150	2	13	0.153846	0.0133333	0.0866667
CCDS38519.1	Lce3a	99	0	14	0	0	0.141414
CCDS38520.1	Lce3b	99	1	13	0.0769231	0.010101	0.131313
CCDS38521.1	Lce3c	99	0	14	0	0	0.141414
CCDS57228.1	Lce3d	99	0	14	0	0	0.141414
CCDS57229.1	Lce3e	99	0	14	0	0	0.141414
CCDS38522.1	Lce3f	99	0	14	0	0	0.141414
CCDS17389.1	Lekr1	117	24	14	1.71429	0.205128	0.119658
CCDS18396.1	Leprot	132	5	3	1.66667	0.0378788	0.0227273
CCDS21242.1	Lhb	142	1	6	0.166667	0.00704225	0.0422535
CCDS24245.1	Lrp1	4546	106	463	0.228942	0.0233172	0.101848
CCDS40374.1	Lsm4	139	2	25	0.08	0.0143885	0.179856
CCDS51788.1	Lsm5	92	12	2	6	0.130435	0.0217391
CCDS40396.1	Lsm6	81	3	11	0.272727	0.037037	0.135802
CCDS35987.1	Lsm7	104	5	18	0.277778	0.0480769	0.173077
CCDS28682.1	Ly6g5c	150	2	13	0.153846	0.0133333	0.0866667
CCDS28679.1	Ly6g6e	135	3	14	0.214286	0.0222222	0.103704
CCDS49640.1	Ly6h	140	2	9	0.222222	0.0142857	0.0642857
CCDS27529.1	Lypd2	128	2	8	0.25	0.015625	0.0625
CCDS21790.1	Lyrm1	123	19	10	1.9	0.154472	0.0813008
CCDS38703.1	Lyrm2	89	11	8	1.375	0.123596	0.0898876
CCDS36154.2	Lyrm7	105	17	12	1.41667	0.161905	0.114286
CCDS16805.1	Macrod2	115	14	10	1.4	0.121739	0.0869565
CCDS38304.1	Manbal	86	1	20	0.05	0.0116279	0.232558
CCDS16945.1	Map1lc3a	122	5	22	0.227273	0.0409836	0.180328
CCDS22726.1	Map1lc3b	126	6	21	0.285714	0.047619	0.166667
CCDS29015.1	Mcfd2	146	5	20	0.25	0.0342466	0.136986
CCDS24947.1	Med11	118	5	20	0.25	0.0423729	0.169492
CCDS36267.1	Med13	2172	202	134	1.50746	0.0930018	0.0616943
CCDS15814.1	Med22	141	4	33	0.121212	0.0283688	0.234043
CCDS24780.1	Med9	143	4	30	0.133333	0.027972	0.20979
CCDS52148.1	Megf8	2790	43	225	0.191111	0.0154122	0.0806452
CCDS38038.1	Meig1	89	16	11	1.45455	0.179775	0.123596
CCDS23934.1	Mif	116	0	11	0	0	0.0948276
CCDS51339.1	Minos1	77	2	9	0.222222	0.025974	0.116883
CCDS71418.1	Mllt3	139	16	12	1.33333	0.115108	0.0863309
CCDS36179.1	Mmgt2	124	2	9	0.222222	0.016129	0.0725806
CCDS40808.1	Mobp	82	1	20	0.05	0.0121951	0.243902
CCDS15442.1	Mpc2	128	9	6	1.5	0.0703125	0.046875
CCDS28317.1	Mrap	128	2	13	0.153846	0.015625	0.101562
CCDS19242.1	Mrfap1	126	0	35	0	0	0.277778
CCDS28815.1	Mrpl14	146	3	14	0.214286	0.0205479	0.0958904
CCDS19041.1	Mrpl20	150	6	21	0.285714	0.04	0.14
CCDS39056.1	Mrpl33	66	8	6	1.33333	0.121212	0.0909091
CCDS40383.1	Mrpl34	93	0	12	0	0	0.129032
CCDS20272.1	Mrpl53	119	2	10	0.2	0.0168067	0.0840336
CCDS27161.1	Mrpl57	103	3	17	0.176471	0.0291262	0.165049
CCDS40435.1	Mt4	63	5	2	2.5	0.0793651	0.031746
CCDS28946.2	Mtcl1	1946	77	309	0.249191	0.0395683	0.158787
CCDS50168.1	Mtcl1	1894	76	299	0.254181	0.0401267	0.157867
CCDS40189.1	Muc5ac	2752	79	297	0.265993	0.0287064	0.107922
CCDS36849.1	Mustn1	83	5	17	0.294118	0.060241	0.204819
CCDS27972.1	Myh11	1939	139	487	0.285421	0.0716864	0.25116
CCDS39943.1	Myh14	1993	101	467	0.216274	0.0506774	0.23432
CCDS71951.1	Myh14	2001	101	467	0.216274	0.0504748	0.233383
CCDS24854.2	Myh2	1943	136	466	0.291845	0.0699949	0.239835
CCDS36927.1	Myh6	1939	78	513	0.152047	0.0402269	0.264569
CCDS27106.1	Myh7	1936	63	516	0.122093	0.0325413	0.266529
CCDS50768.1	Myh7b	1942	85	465	0.182796	0.0437693	0.239444
CCDS27605.1	Myh9	1961	75	547	0.137112	0.0382458	0.278939
CCDS24792.1	Myo15	3512	125	451	0.277162	0.0355923	0.128417
CCDS24793.1	Myo15	2307	71	322	0.220497	0.0307759	0.139575
CCDS48811.1	Myo15	3494	125	444	0.281532	0.0357756	0.127075
CCDS25085.1	Myo18a	2036	103	405	0.254321	0.0505894	0.198919
CCDS70252.1	Myo18a	2048	103	407	0.253071	0.050293	0.19873
CCDS70253.1	Myo18a	2084	103	409	0.251834	0.0494242	0.196257
CCDS40026.1	Myo7a	2178	55	369	0.149051	0.0252525	0.169421
CCDS57563.1	Myo7a	2167	55	367	0.149864	0.0253807	0.169359
CCDS57564.1	Myo7a	2173	55	367	0.149864	0.0253106	0.168891
CCDS57565.1	Myo7a	2216	56	370	0.151351	0.0252708	0.166968
CCDS50244.1	Myo7b	2114	87	306	0.284314	0.0411542	0.144749
CCDS40379.1	Myo9b	1962	82	350	0.234286	0.0417941	0.178389
CCDS52580.1	Myo9b	2129	83	365	0.227397	0.0389854	0.171442
CCDS52581.1	Myo9b	1976	82	353	0.232295	0.041498	0.178644
CCDS20883.1	Nanos2	137	2	23	0.0869565	0.0145985	0.167883
CCDS48274.1	Nbeal1	2689	292	202	1.44554	0.108591	0.0751209
CCDS52939.1	Nbeal2	2751	81	312	0.259615	0.0294438	0.113413
CCDS18784.1	Ncmap	101	0	10	0	0	0.0990099
CCDS57304.1	Ncmap	119	1	12	0.0833333	0.00840336	0.10084
CCDS39285.2	Ncor2	2469	93	392	0.237245	0.0376671	0.158769
CCDS57381.1	Ncor2	2333	91	372	0.244624	0.0390056	0.159451
CCDS57382.1	Ncor2	2254	83	348	0.238506	0.0368234	0.154392
CCDS50155.1	Ndufa11	144	3	11	0.272727	0.0208333	0.0763889
CCDS22353.1	Ndufa13	145	2	21	0.0952381	0.0137931	0.144828
CCDS29161.1	Ndufa2	100	4	14	0.285714	0.04	0.14
CCDS39728.1	Ndufa3	85	0	7	0	0	0.0823529
CCDS36080.1	Ndufa4l2	88	1	9	0.111111	0.0113636	0.102273
CCDS28631.1	Ndufa7	114	5	19	0.263158	0.0438596	0.166667
CCDS20025.1	Ndufb2	106	2	8	0.25	0.0188679	0.0754717
CCDS18045.1	Ndufb6	129	4	14	0.285714	0.0310078	0.108527
CCDS38426.1	Ndufc1	77	5	3	1.66667	0.0649351	0.038961
CCDS30419.1	Ngfrap1	125	5	17	0.294118	0.04	0.136
CCDS53194.1	Ngfrap1	115	3	15	0.2	0.026087	0.130435
CCDS15506.1	Nhlh1	134	2	17	0.117647	0.0149254	0.126866
CCDS17685.1	Nhlh2	136	4	17	0.235294	0.0294118	0.125
CCDS28539.1	Nhlrc4	137	3	15	0.2	0.0218978	0.109489
CCDS37035.1	Nipbl	2799	356	248	1.43548	0.127188	0.0886031
CCDS21400.1	Nmb	122	3	11	0.272727	0.0245902	0.0901639
CCDS38306.1	Nnat	82	2	8	0.25	0.0243902	0.097561
CCDS38307.1	Nnat	55	1	6	0.166667	0.0181818	0.109091
CCDS15806.1	Notch1	2532	53	264	0.200758	0.0209321	0.104265
CCDS28614.1	Notch3	2319	39	203	0.192118	0.0168176	0.0875377
CCDS40366.1	Nr2c2ap	141	4	22	0.181818	0.0283688	0.156028
CCDS38066.1	Nrarp	115	3	18	0.166667	0.026087	0.156522
CCDS40585.1	Nrgn	79	1	8	0.125	0.0126582	0.101266
CCDS51654.1	Nupr1l	103	2	14	0.142857	0.0194175	0.135922
CCDS56774.1	Obscn	7497	274	1243	0.220434	0.036548	0.1658
CCDS56775.1	Obscn	8033	309	1266	0.244076	0.0384663	0.1576
CCDS52867.1	Omt2a	101	8	4	2	0.0792079	0.039604
CCDS52868.1	Omt2a	91	5	3	1.66667	0.0549451	0.032967
CCDS52869.1	Omt2b	120	7	4	1.75	0.0583333	0.0333333
CCDS50582.1	Orc4	139	20	9	2.22222	0.143885	0.0647482
CCDS39049.1	Ost4	38	1	4	0.25	0.0263158	0.105263
CCDS38639.1	Ostc	150	7	5	1.4	0.0466667	0.0333333
CCDS52251.1	Otog	2912	75	284	0.264085	0.0257555	0.0975275
CCDS16809.1	Otor	129	5	19	0.263158	0.0387597	0.147287
CCDS35668.1	Otos	90	2	10	0.2	0.0222222	0.111111
CCDS16745.1	Oxt	126	1	13	0.0769231	0.00793651	0.103175
CCDS29143.1	Paip2	125	22	11	2	0.176	0.088
CCDS72419.1	Pbdc1	138	19	10	1.9	0.137681	0.0724638
CCDS29475.2	Pcnxl3	2029	45	192	0.234375	0.0221784	0.0946279
CCDS57601.1	Pet100	77	5	22	0.227273	0.0649351	0.285714
CCDS26545.1	Pfn3	138	0	10	0	0	0.0724638
CCDS57182.1	Phgr1	113	0	2	0	0	0.0176991
CCDS22042.1	Phlda2	145	5	24	0.208333	0.0344828	0.165517
CCDS35722.1	Phlda3	126	4	22	0.181818	0.031746	0.174603
CCDS15781.1	Phpt1	125	5	17	0.294118	0.04	0.136
CCDS52695.1	Piezo1	2547	64	302	0.211921	0.0251276	0.118571
CCDS28348.1	Pigp	133	14	2	7	0.105263	0.0150376
CCDS49918.1	Pigp	140	8	3	2.66667	0.0571429	0.0214286
CCDS41082.1	Pin4	132	19	9	2.11111	0.143939	0.0681818
CCDS39469.1	Pip	147	13	8	1.625	0.0884354	0.0544218
CCDS38383.1	Pkia	77	10	4	2.5	0.12987	0.0519481
CCDS23854.1	Pkib	111	16	10	1.6	0.144144	0.0900901
CCDS23855.1	Pkib	79	12	5	2.4	0.151899	0.0632911
CCDS17014.1	Pkig	77	3	11	0.272727	0.038961	0.142857
CCDS18835.1	Pla2g2e	143	2	14	0.142857	0.013986	0.0979021
CCDS37113.1	Plec	4535	174	1057	0.164617	0.0383682	0.233076
CCDS37114.1	Plec	4687	175	1072	0.163246	0.0373373	0.228718
CCDS37115.1	Plec	4551	173	1057	0.163671	0.0380136	0.232257
CCDS37116.1	Plec	4544	174	1057	0.164617	0.0382923	0.232614
CCDS37117.2	Plec	4387	166	1035	0.160386	0.0378391	0.235924
CCDS49644.1	Plec	4544	173	1056	0.163826	0.0380722	0.232394
CCDS49645.1	Plec	4549	173	1057	0.163671	0.0380303	0.232359
CCDS49646.1	Plec	4512	172	1052	0.163498	0.0381206	0.233156
CCDS49647.1	Plec	4692	175	1073	0.163094	0.0372975	0.228687
CCDS49648.1	Plec	4522	173	1053	0.164292	0.0382574	0.232862
CCDS49649.1	Plec	4590	174	1057	0.164617	0.0379085	0.230283
CCDS35899.1	Pln	53	5	3	1.66667	0.0943396	0.0566038
CCDS20344.1	Plxna1	1895	50	235	0.212766	0.0263852	0.124011
CCDS30228.1	Plxna3	1873	43	218	0.197248	0.0229578	0.116391
CCDS19985.2	Plxna4	1894	66	242	0.272727	0.0348469	0.127772
CCDS23546.1	Plxnb1	2120	59	222	0.265766	0.0278302	0.104717
CCDS49698.1	Plxnb2	1843	55	249	0.220884	0.0298426	0.135106
CCDS20448.1	Plxnd1	1926	47	225	0.208889	0.0244029	0.116822
CCDS29424.1	Pold4	108	5	20	0.25	0.0462963	0.185185
CCDS27634.1	Polr2f	128	4	23	0.173913	0.03125	0.179688
CCDS52446.1	Polr2l	68	2	9	0.222222	0.0294118	0.132353
CCDS19768.1	Pop7	141	4	18	0.222222	0.0283688	0.12766
CCDS19415.1	Ppbp	114	7	3	2.33333	0.0614035	0.0263158
CCDS27932.1	Ppl	1755	113	435	0.25977	0.0643875	0.247863
CCDS21070.1	Ppp1r14a	148	5	26	0.192308	0.0337838	0.175676
CCDS29514.1	Ppp1r14b	148	6	24	0.25	0.0405405	0.162162
CCDS25486.1	Ppy	101	2	11	0.181818	0.019802	0.108911
CCDS48318.1	Prlh	87	0	3	0	0	0.0344828
CCDS27956.1	Prm1	52	3	0	100	0.0576923	0
CCDS51864.1	Prok2	66	1	0	100	0.0151515	0
CCDS25048.1	Prpf8	2336	89	316	0.281646	0.0380993	0.135274
CCDS52241.1	Prr12	2036	62	248	0.25	0.0304519	0.121807
CCDS52038.1	Prr24	131	0	4	0	0	0.0305344
CCDS27526.1	Psca	124	0	12	0	0	0.0967742
CCDS21099.1	Psenen	102	2	9	0.222222	0.0196078	0.0882353
CCDS49231.1	Psmg4	83	0	5	0	0	0.060241
CCDS21233.1	Pth2	101	0	7	0	0	0.0693069
CCDS18546.1	Ptprf	1899	54	247	0.218623	0.028436	0.130068
CCDS26816.1	Ptprg	128	18	13	1.38462	0.140625	0.101562
CCDS37664.1	Ptprs	1908	43	251	0.171315	0.0225367	0.131551
CCDS56829.1	Ptrhd1	141	2	26	0.0769231	0.0141844	0.184397
CCDS23164.1	Pts	145	13	7	1.85714	0.0896552	0.0482759
CCDS37534.1	Pxt1	52	1	5	0.2	0.0192308	0.0961538
CCDS48450.1	Pydc4	136	20	9	2.22222	0.147059	0.0661765
CCDS15902.1	Qrfp	125	2	14	0.142857	0.016	0.112
CCDS15310.1	Rabif	124	3	17	0.176471	0.0241935	0.137097
CCDS24784.1	Rai1	1890	77	268	0.287313	0.0407407	0.141799
CCDS15158.1	Ramp1	149	1	13	0.0769231	0.00671141	0.0872483
CCDS48321.1	Ramp1	106	1	11	0.0909091	0.00943396	0.103774
CCDS24425.1	Ramp3	148	4	15	0.266667	0.027027	0.101351
CCDS23861.1	Ranbp2	3054	373	269	1.38662	0.122135	0.0880812
CCDS50583.1	Rif1	2427	317	194	1.63402	0.130614	0.0799341
CCDS49761.1	Rmi2	150	4	14	0.285714	0.0266667	0.0933333
CCDS27035.1	Rnase4	149	4	16	0.25	0.0268456	0.107383
CCDS38296.1	Romo1	80	1	5	0.2	0.0125	0.0625
CCDS14804.1	Rp1	2096	251	180	1.39444	0.119752	0.0858779
CCDS19909.1	Rpa3	122	15	11	1.36364	0.122951	0.0901639
CCDS70243.1	Rph3al	142	2	24	0.0833333	0.0140845	0.169014
CCDS25470.1	Rpl27	137	6	21	0.285714	0.0437956	0.153285
CCDS16015.1	Rpl35	124	9	31	0.290323	0.0725806	0.25
CCDS37665.1	Rpl36	106	3	19	0.157895	0.0283019	0.179245
CCDS25946.1	Rpl36al	107	7	25	0.28	0.0654206	0.233645
CCDS37027.1	Rpl37	98	1	15	0.0666667	0.0102041	0.153061
CCDS36365.1	Rpl38	71	3	18	0.166667	0.0422535	0.253521
CCDS56753.1	Rpl41	26	0	8	0	0	0.307692
CCDS40187.1	Rplp2	116	4	17	0.235294	0.0344828	0.146552
CCDS16040.1	Rprm	110	2	11	0.181818	0.0181818	0.1
CCDS25520.1	Rprml	118	2	7	0.285714	0.0169492	0.059322
CCDS35978.1	Rps15	146	7	26	0.269231	0.0479452	0.178082
CCDS40006.1	Rps17	136	3	26	0.115385	0.0220588	0.191176
CCDS27662.1	Rps19bp1	144	8	32	0.25	0.0555556	0.222222
CCDS38376.1	Rps21	84	2	9	0.222222	0.0238095	0.107143
CCDS36461.1	Rps29	57	1	8	0.125	0.0175439	0.140351
CCDS17536.1	S100a16	125	5	31	0.16129	0.04	0.248
CCDS17537.1	S100a3	102	5	19	0.263158	0.0490196	0.186275
CCDS38505.1	S100a5	94	5	19	0.263158	0.0531915	0.202128
CCDS38506.1	S100a6	90	5	18	0.277778	0.0555556	0.2
CCDS17541.1	S100a7a	109	4	15	0.266667	0.0366972	0.137615
CCDS35943.1	S100b	93	6	22	0.272727	0.0645161	0.236559
CCDS21283.1	Saa4	131	12	9	1.33333	0.0916031	0.0687023
CCDS37175.2	Sbf1	1868	51	247	0.206478	0.0273019	0.132227
CCDS49699.1	Sbf1	1894	51	247	0.206478	0.0269271	0.130412
CCDS38298.1	Scand1	143	3	22	0.136364	0.020979	0.153846
CCDS59730.1	Scgb1b19	94	11	6	1.83333	0.117021	0.0638298
CCDS39896.1	Scgb1b2	94	13	7	1.85714	0.138298	0.0744681
CCDS52199.1	Scgb1b24	93	14	6	2.33333	0.150538	0.0645161
CCDS57535.1	Scgb1b3	94	13	7	1.85714	0.138298	0.0744681
CCDS52201.1	Scgb1b30	93	11	8	1.375	0.11828	0.0860215
CCDS59726.1	Scgb2b12	113	13	7	1.85714	0.115044	0.0619469
CCDS59727.1	Scgb2b15	83	10	5	2	0.120482	0.060241
CCDS59728.1	Scgb2b17	83	10	5	2	0.120482	0.060241
CCDS59729.1	Scgb2b19	113	13	7	1.85714	0.115044	0.0619469
CCDS21131.1	Scgb2b20	113	14	8	1.75	0.123894	0.0707965
CCDS21132.1	Scgb2b24	113	19	6	3.16667	0.168142	0.0530973
CCDS21133.1	Scgb2b26	113	12	9	1.33333	0.106195	0.079646
CCDS52200.1	Scgb2b27	113	12	8	1.5	0.106195	0.0707965
CCDS57534.1	Scgb2b3	113	14	9	1.55556	0.123894	0.079646
CCDS57536.1	Scgb2b7	113	14	8	1.75	0.123894	0.0707965
CCDS24619.1	Scgb3a1	105	1	8	0.125	0.00952381	0.0761905
CCDS36145.1	Scgb3a1	95	2	7	0.285714	0.0210526	0.0736842
CCDS48961.1	Scn4a	1842	64	218	0.293578	0.0347448	0.11835
CCDS52965.1	Scn5a	2021	49	235	0.208511	0.0242454	0.116279
CCDS57715.1	Scn5a	2021	50	233	0.214592	0.0247402	0.115289
CCDS22453.1	Scoc	126	19	12	1.58333	0.150794	0.0952381
CCDS52608.1	Scoc	83	16	7	2.28571	0.192771	0.0843373
CCDS40184.1	Sct	134	2	15	0.133333	0.0149254	0.11194
CCDS72069.1	Sct	140	2	15	0.133333	0.0142857	0.107143
CCDS39881.1	Sdhaf1	119	3	11	0.272727	0.0252101	0.092437
CCDS38759.1	Sec61b	97	4	2	2	0.0412371	0.0206186
CCDS16645.1	Serf2	60	2	22	0.0909091	0.0333333	0.366667
CCDS71126.1	Serf2	134	2	14	0.142857	0.0149254	0.104478
CCDS17355.1	Sertm1	108	0	8	0	0	0.0740741
CCDS59684.1	Setd1b	1986	69	267	0.258427	0.0347432	0.134441
CCDS35843.1	Sf3b5	87	3	13	0.230769	0.0344828	0.149425
CCDS50093.1	Sfta2	78	2	9	0.222222	0.025641	0.115385
CCDS41102.1	Sh3bgrl	115	16	10	1.6	0.13913	0.0869565
CCDS38910.1	Sh3bgrl3	94	4	15	0.266667	0.0425532	0.159574
CCDS39155.1	Shroom3	1806	69	234	0.294872	0.038206	0.129568
CCDS39871.1	Sipa1l3	1777	46	236	0.194915	0.0258863	0.132808
CCDS38454.1	Sis	1819	174	103	1.68932	0.095657	0.0566245
CCDS18236.1	Slc31a2	144	2	10	0.2	0.0138889	0.0694444
CCDS71401.1	Slc31a2	142	2	10	0.2	0.0140845	0.0704225
CCDS36503.1	Slirp	113	14	8	1.75	0.123894	0.0707965
CCDS27528.1	Slurp1	111	2	8	0.25	0.018018	0.0720721
CCDS22838.1	Smco4	60	3	14	0.214286	0.05	0.233333
CCDS38883.1	Smim12	93	3	16	0.1875	0.0322581	0.172043
CCDS52521.1	Smim19	113	11	8	1.375	0.0973451	0.0707965
CCDS35998.1	Smim24	121	5	26	0.192308	0.0413223	0.214876
CCDS40390.1	Smim7	76	6	4	1.5	0.0789474	0.0526316
CCDS38706.1	Smim8	98	12	5	2.4	0.122449	0.0510204
CCDS39137.1	Smr2	144	13	5	2.6	0.0902778	0.0347222
CCDS19398.1	Smr3a	148	4	3	1.33333	0.027027	0.0202703
CCDS38308.1	Snhg11	88	2	7	0.285714	0.0227273	0.0795455
CCDS37255.1	Snn	89	2	12	0.166667	0.0224719	0.134831
CCDS24518.1	Snrnp25	124	5	24	0.208333	0.0403226	0.193548
CCDS29056.1	Snrpd1	120	11	7	1.57143	0.0916667	0.0583333
CCDS20892.1	Snrpd2	119	5	25	0.2	0.0420168	0.210084
CCDS40252.1	Spag11a	70	5	2	2.5	0.0714286	0.0285714
CCDS22133.1	Spag11b	114	15	5	3	0.131579	0.0438596
CCDS48293.1	Speg	114	5	17	0.294118	0.0438596	0.149123
CCDS50274.1	Spink11	115	14	5	2.8	0.121739	0.0434783
CCDS29225.1	Spink12	106	11	6	1.83333	0.103774	0.0566038
CCDS37806.1	Spink14	97	7	4	1.75	0.0721649	0.0412371
CCDS50273.1	Spinkl	91	9	6	1.5	0.0989011	0.0659341
CCDS17052.1	Spint5	106	8	5	1.6	0.0754717	0.0471698
CCDS21966.1	Sprn	148	1	4	0.25	0.00675676	0.027027
CCDS17559.1	Sprr1a	145	3	41	0.0731707	0.0206897	0.282759
CCDS17548.1	Sprr2a1	84	3	13	0.230769	0.0357143	0.154762
CCDS50975.1	Sprr2a2	84	3	13	0.230769	0.0357143	0.154762
CCDS38509.1	Sprr2b	99	3	21	0.142857	0.030303	0.212121
CCDS38510.1	Sprr2d	86	3	23	0.130435	0.0348837	0.267442
CCDS57225.1	Sprr2e	77	4	20	0.2	0.0519481	0.25974
CCDS57226.1	Sprr2f	77	5	17	0.294118	0.0649351	0.220779
CCDS17553.1	Sprr2h	109	5	25	0.2	0.0458716	0.229358
CCDS38511.1	Sprr2i	77	5	19	0.263158	0.0649351	0.246753
CCDS38512.1	Sprr2k	69	4	17	0.235294	0.057971	0.246377
CCDS57015.1	Spt1	139	21	11	1.90909	0.151079	0.0791367
CCDS36477.1	Sptb	2330	116	455	0.254945	0.0497854	0.195279
CCDS21019.1	Sptbn4	2562	104	478	0.217573	0.0405933	0.186573
CCDS36445.1	Sptssa	72	1	7	0.142857	0.0138889	0.0972222
CCDS38071.1	Ssna1	120	7	31	0.225806	0.0583333	0.258333
CCDS28080.1	Sst	117	4	20	0.2	0.034188	0.17094
CCDS37331.1	Stfa1	98	15	9	1.66667	0.153061	0.0918367
CCDS37334.1	Stfa2	104	15	11	1.36364	0.144231	0.105769
CCDS35586.1	Sumo1	102	19	12	1.58333	0.186275	0.117647
CCDS23958.1	Sumo3	111	4	22	0.181818	0.036036	0.198198
CCDS20057.1	Sval2	145	16	8	2	0.110345	0.0551724
CCDS20059.1	Sval3	145	15	10	1.5	0.103448	0.0689655
CCDS17032.1	Svs5	123	12	7	1.71429	0.097561	0.0569106
CCDS50566.1	Swi5	90	1	20	0.05	0.0111111	0.222222
CCDS71026.1	Swi5	122	3	21	0.142857	0.0245902	0.172131
CCDS21048.1	Sycn	135	2	13	0.153846	0.0148148	0.0962963
CCDS71968.1	Syngr4	137	2	8	0.25	0.0145985	0.0583942
CCDS26821.1	Synpr	148	21	11	1.90909	0.141892	0.0743243
CCDS18192.1	Tal2	109	3	14	0.214286	0.0275229	0.12844
CCDS53193.1	Tceal7	99	22	11	2	0.222222	0.111111
CCDS57055.1	Tceb2	119	5	19	0.263158	0.0420168	0.159664
CCDS51246.1	Tctex1d1	117	12	9	1.33333	0.102564	0.0769231
CCDS37312.1	Tctex1d2	145	15	10	1.5	0.103448	0.0689655
CCDS22232.1	Tex15	2786	380	184	2.06522	0.136396	0.0660445
CCDS29260.1	Tex43	142	16	12	1.33333	0.112676	0.084507
CCDS26558.1	Tifab	148	5	20	0.25	0.0337838	0.135135
CCDS38161.1	Timm10	91	2	20	0.1	0.021978	0.21978
CCDS35989.1	Timm13	96	3	13	0.230769	0.03125	0.135417
CCDS41122.1	Timm8a1	98	5	20	0.25	0.0510204	0.204082
CCDS37020.1	Timm8a2	98	1	20	0.05	0.0102041	0.204082
CCDS26470.1	Tmem14c	115	4	3	1.33333	0.0347826	0.026087
CCDS20742.1	Tmem150b	124	6	4	1.5	0.0483871	0.0322581
CCDS49248.1	Tmem170b	133	1	8	0.125	0.0075188	0.0601504
CCDS49043.1	Tmem18	141	4	15	0.266667	0.0283688	0.106383
CCDS38070.1	Tmem203	137	1	13	0.0769231	0.00729927	0.0948905
CCDS49813.1	Tmem207	144	11	3	3.66667	0.0763889	0.0208333
CCDS22975.1	Tmem218	116	4	2	2	0.0344828	0.0172414
CCDS39011.1	Tmem243	119	5	3	1.66667	0.0420168	0.0252101
CCDS26876.1	Tmem254a	130	3	11	0.272727	0.0230769	0.0846154
CCDS56943.1	Tmem254b	130	3	11	0.272727	0.0230769	0.0846154
CCDS56939.1	Tmem254c	130	3	11	0.272727	0.0230769	0.0846154
CCDS51878.1	Tmem40	111	1	11	0.0909091	0.00900901	0.0990991
CCDS19101.1	Tmem60	134	8	6	1.33333	0.0597015	0.0447761
CCDS71918.1	Tmem91	142	3	12	0.25	0.0211268	0.084507
CCDS41139.1	Tmsb15b1	46	12	4	3	0.26087	0.0869565
CCDS41138.1	Tmsb15b2	46	12	5	2.4	0.26087	0.108696
CCDS53197.1	Tmsb15l	81	20	8	2.5	0.246914	0.0987654
CCDS30529.1	Tmsb4x	45	12	8	1.5	0.266667	0.177778
CCDS28456.1	Tnfrsf12a	130	2	8	0.25	0.0153846	0.0615385
CCDS50011.1	Tnfrsf12a	95	2	7	0.285714	0.0210526	0.0736842
CCDS38751.1	Tomm5	52	0	9	0	0	0.173077
CCDS51172.1	Tomm5	62	1	10	0.1	0.016129	0.16129
CCDS37643.1	Tomm6	75	0	3	0	0	0.04
CCDS15388.1	Tor1aip2	132	15	6	2.5	0.113636	0.0454545
CCDS41208.1	Trappc2	141	13	6	2.16667	0.0921986	0.0425532
CCDS22742.1	Trappc2l	140	2	16	0.125	0.0142857	0.114286
CCDS37136.1	Triobp	2015	63	308	0.204545	0.0312655	0.152854
CCDS37137.1	Triobp	1969	62	304	0.203947	0.0314881	0.154393
CCDS71348.1	Triqk	87	13	5	2.6	0.149425	0.0574713
CCDS16689.1	Trpm7	1864	215	122	1.7623	0.115343	0.0654506
CCDS50700.1	Trpm7	1863	215	122	1.7623	0.115405	0.0654858
CCDS29121.1	Tslp	141	16	8	2	0.113475	0.0567376
CCDS40196.1	Tssc4	115	3	15	0.2	0.026087	0.130435
CCDS41090.1	Tsx	145	20	11	1.81818	0.137931	0.0758621
CCDS22371.1	Uba52	129	5	27	0.185185	0.0387597	0.209302
CCDS35933.1	Ube2d1	148	13	7	1.85714	0.0878378	0.0472973
CCDS52024.1	Ube2m	87	3	12	0.25	0.0344828	0.137931
CCDS37265.1	Ube2v2	146	22	4	5.5	0.150685	0.0273973
CCDS49771.1	Ube2v2	104	16	4	4	0.153846	0.0384615
CCDS19174.1	Ucn	123	0	17	0	0	0.138211
CCDS38430.1	Ufm1	86	7	4	1.75	0.0813953	0.0465116
CCDS28561.1	Uqcc2	137	7	26	0.269231	0.0510949	0.189781
CCDS36098.1	Uqcr10	65	2	9	0.222222	0.0307692	0.138462
CCDS21986.1	Urah	119	3	16	0.1875	0.0252101	0.134454
CCDS38014.1	Usmg5	59	6	3	2	0.101695	0.0508475
CCDS56763.1	Usp34	3583	367	272	1.34926	0.102428	0.075914
CCDS40875.1	Usp9x	2555	267	174	1.53448	0.104501	0.0681018
CCDS30544.1	Usp9y	2557	312	143	2.18182	0.122018	0.0559249
CCDS24881.1	Vamp2	117	3	16	0.1875	0.025641	0.136752
CCDS18979.1	Vamp3	104	4	14	0.285714	0.0384615	0.134615
CCDS15421.1	Vamp4	142	17	13	1.30769	0.119718	0.0915493
CCDS39514.1	Vamp8	102	2	17	0.117647	0.0196078	0.166667
CCDS36740.1	Vcan	3355	374	245	1.52653	0.111475	0.0730253
CCDS49323.1	Vcan	2395	254	183	1.38798	0.106054	0.0764092
CCDS50154.1	Vmac	83	1	15	0.0666667	0.0120482	0.180723
CCDS37929.1	Vps13a	3167	359	245	1.46531	0.113356	0.0773603
CCDS50037.1	Wdr90	1893	40	153	0.261438	0.0211305	0.0808241
CCDS36257.1	Wfdc17	77	7	3	2.33333	0.0909091	0.038961
CCDS25175.1	Wfdc18	75	5	3	1.66667	0.0666667	0.04
CCDS17046.2	Wfdc6b	149	15	9	1.66667	0.100671	0.0604027
CCDS70454.1	Wnk2	2214	71	278	0.255396	0.0320687	0.125565
CCDS70455.1	Wnk2	2150	71	277	0.256318	0.0330233	0.128837
CCDS72451.1	Wnk3	1758	218	159	1.37107	0.124005	0.0904437
CCDS15438.1	Xcl1	115	12	7	1.71429	0.104348	0.0608696
CCDS16082.1	Xirp2	3785	576	390	1.47692	0.15218	0.103038
CCDS38133.1	Xirp2	3284	517	332	1.55723	0.15743	0.101096
CCDS25205.1	Ypel2	120	13	8	1.625	0.108333	0.0666667
CCDS28963.1	Ypel5	122	10	7	1.42857	0.0819672	0.057377
CCDS20288.1	Zfml	1927	278	173	1.60694	0.144266	0.0897769
CCDS56871.1	Zkscan8	149	8	28	0.285714	0.0536913	0.187919

## Sheet: Human
Table S3. List of genes within the human ORFeome that meet stringent indicators of Elongator dependence (> 1755 codons with AA:AG>1.3 or < 150 codons with AA:AG <0.3)
CCDS ID	Gene	Total Codons	Total AA ending codons (AAA + CAA + GAA)	Total AG ending codons (AAG + CAG + GAG)	AA/AG	Percent AA	Percent AG		> 1755 codons with AA:AG >1.3 or < 150 codons with AA:AG < 0.3
CCDS43909.1	ABCA2	2437	21	319	0.07	0.01	0.13
CCDS12055.1	ABCA7	2147	38	217	0.18	0.02	0.1
CCDS43509.1	ABRACL	82	9	5	1.8	0.11	0.06		Potential Elongator targets	1579
CCDS31153.1	ACBD7	89	17	4	4.25	0.19	0.04		Total ORFs	30452
CCDS5648.1	ACN9	126	20	12	1.67	0.16	0.1		Percent of ORFeome	0.0518521
CCDS4558.1	ACOT13	141	13	9	1.44	0.09	0.06
CCDS54972.1	ACOT13	118	13	4	3.25	0.11	0.03
CCDS9838.1	ACYP1	100	15	9	1.67	0.15	0.09
CCDS1850.1	ACYP2	100	11	8	1.38	0.11	0.08
CCDS31778.2	ADAMTS20	1911	192	115	1.67	0.1	0.06
CCDS69219.1	ADAT2	145	20	10	2	0.14	0.07
CCDS30551.1	AGRN	2046	21	225	0.09	0.01	0.11
CCDS10839.1	AGRP	133	2	18	0.11	0.02	0.14
CCDS1629.2	AHCTF1	2276	294	156	1.88	0.13	0.07
CCDS44625.1	AHNAK	150	7	24	0.29	0.05	0.16
CCDS10716.1	AHSP	103	4	18	0.22	0.04	0.17
CCDS55349.1	AIF1L	103	6	22	0.27	0.06	0.21
CCDS55048.1	AK9	1912	342	186	1.84	0.18	0.1
CCDS9383.1	AKAP11	1902	226	165	1.37	0.12	0.09
CCDS5622.1	AKAP9	3908	850	459	1.85	0.22	0.12
CCDS10333.1	ALPK3	1908	71	289	0.25	0.04	0.15
CCDS54430.1	ALS2CR11	1821	302	134	2.25	0.17	0.07
CCDS11789.1	ANAPC11	85	1	15	0.07	0.01	0.18
CCDS55711.1	ANK3	1869	196	125	1.57	0.1	0.07
CCDS55712.1	ANK3	1862	186	123	1.51	0.1	0.07
CCDS7258.1	ANK3	4378	545	373	1.46	0.12	0.09
CCDS4225.1	ANKHD1	2543	244	168	1.45	0.1	0.07
CCDS11843.1	ANKRD12	2063	419	161	2.6	0.2	0.08
CCDS42411.1	ANKRD12	2040	418	160	2.61	0.2	0.08
CCDS34003.1	ANKRD17	2353	190	144	1.32	0.08	0.06
CCDS47233.1	ANKRD31	1874	268	156	1.72	0.14	0.08
CCDS54379.1	ANKRD36	1942	330	196	1.68	0.17	0.1
CCDS57963.1	ANKRD65	66	4	14	0.29	0.06	0.21
CCDS31788.1	ANP32D	132	18	11	1.64	0.14	0.08
CCDS33062.1	AP2S1	143	6	21	0.29	0.04	0.15
CCDS4107.1	APC	2844	365	197	1.85	0.13	0.07
CCDS12068.1	APC2	2304	21	318	0.07	0.01	0.14
CCDS1226.1	APOA2	101	4	23	0.17	0.04	0.23
CCDS8377.1	APOC3	100	1	16	0.06	0.01	0.16
CCDS12649.1	APOC4	128	4	15	0.27	0.03	0.12
CCDS46792.1	APRG1	120	9	6	1.5	0.08	0.05
CCDS45546.1	APRT	135	1	17	0.06	0.01	0.13
CCDS6199.1	ARFGEF1	1850	215	149	1.44	0.12	0.08
CCDS8221.1	ARHGEF17	2064	47	256	0.18	0.02	0.12
CCDS46425.1	ARL5A	143	16	10	1.6	0.11	0.07
CCDS46743.1	ARPC4	79	2	14	0.14	0.03	0.18
CCDS32242.1	ARPP19	113	19	14	1.36	0.17	0.12
CCDS5046.1	ASCC3	2203	241	156	1.54	0.11	0.07
CCDS1389.1	ASPM	3478	484	276	1.75	0.14	0.08
CCDS55672.1	ASPM	1893	249	122	2.04	0.13	0.06
CCDS11260.1	ATAD5	1845	307	142	2.16	0.17	0.08
CCDS31602.1	ATG2A	1939	38	243	0.16	0.02	0.13
CCDS31669.1	ATM	3057	363	238	1.53	0.12	0.08
CCDS11539.1	ATP5G1	137	1	10	0.1	0.01	0.07
CCDS4383.1	ATP6V0E1	82	4	2	2	0.05	0.02
CCDS55181.1	ATP6V0E2	131	0	7	0	0	0.05
CCDS5807.1	ATP6V1F	120	3	15	0.2	0.03	0.13
CCDS4698.1	ATP6V1G2	119	4	35	0.11	0.03	0.29
CCDS4699.1	ATP6V1G2	78	2	20	0.1	0.03	0.26
CCDS56413.1	ATP6V1G2	79	2	19	0.11	0.03	0.24
CCDS3124.1	ATR	2645	293	178	1.65	0.11	0.07
CCDS14434.1	ATRX	2493	392	279	1.41	0.16	0.11
CCDS14435.1	ATRX	2455	383	277	1.38	0.16	0.11
CCDS7470.1	AVPI1	148	6	23	0.26	0.04	0.16
CCDS9843.1	BATF	126	6	21	0.29	0.05	0.17
CCDS1508.1	BATF3	128	6	29	0.21	0.05	0.23
CCDS12743.1	BAX	144	3	14	0.21	0.02	0.1
CCDS2209.2	BAZ2B	2169	333	173	1.92	0.15	0.08
CCDS74594.1	BAZ2B	2133	331	172	1.92	0.16	0.08
CCDS46130.1	BBC3	132	3	21	0.14	0.02	0.16
CCDS55726.1	BBIP1	68	17	3	5.67	0.25	0.04
CCDS55727.1	BBIP1	93	21	5	4.2	0.23	0.05
CCDS55728.1	BBIP1	104	14	2	7	0.13	0.02
CCDS58094.1	BBIP1	71	17	5	3.4	0.24	0.07
CCDS43328.1	BDP1	2625	423	278	1.52	0.16	0.11
CCDS73496.1	BEST3	73	4	3	1.33	0.05	0.04
CCDS5635.1	BET1	119	17	4	4.25	0.14	0.03
CCDS35355.1	BEX4	121	17	13	1.31	0.14	0.11
CCDS1134.1	BGLAP	101	2	14	0.14	0.02	0.14
CCDS13749.1	BID	100	0	13	0	0	0.13
CCDS32751.1	BIRC5	138	4	17	0.24	0.03	0.12
CCDS3411.2	BOD1L1	3052	499	278	1.79	0.16	0.09
CCDS939.1	BOLA1	138	2	17	0.12	0.01	0.12
CCDS33224.1	BOLA3	102	7	4	1.75	0.07	0.04
CCDS11453.1	BRCA1	1864	254	178	1.43	0.14	0.1
CCDS11456.2	BRCA1	1885	257	178	1.44	0.14	0.09
CCDS9344.1	BRCA2	3419	536	233	2.3	0.16	0.07
CCDS5656.1	BRI3	126	0	7	0	0	0.06
CCDS13662.1	BRWD1	2321	265	167	1.59	0.11	0.07
CCDS13663.1	BRWD1	2270	252	160	1.58	0.11	0.07
CCDS33557.1	BRWD1	121	4	17	0.24	0.03	0.14
CCDS14447.1	BRWD3	1803	178	130	1.37	0.1	0.07
CCDS2800.1	BSN	3927	124	580	0.21	0.03	0.15
CCDS46135.1	BSPH1	133	12	9	1.33	0.09	0.07
CCDS7419.1	BTAF1	1850	204	129	1.58	0.11	0.07
CCDS44146.1	BTF3L4	101	14	6	2.33	0.14	0.06
CCDS5663.1	BUD31	145	22	12	1.83	0.15	0.08
CCDS11605.1	BZRAP1	1858	63	299	0.21	0.03	0.16
CCDS45742.1	BZRAP1	1798	63	287	0.22	0.04	0.16
CCDS44430.1	C10orf105	134	1	10	0.1	0.01	0.07
CCDS53496.1	C10orf113	80	8	4	2	0.1	0.05
CCDS7295.1	C10orf35	122	1	11	0.09	0.01	0.09
CCDS8489.1	C11orf44	123	1	15	0.07	0.01	0.12
CCDS8478.1	C11orf45	146	3	13	0.23	0.02	0.09
CCDS41658.1	C11orf83	94	3	15	0.2	0.03	0.16
CCDS44656.1	C11orf86	116	5	20	0.25	0.04	0.17
CCDS44577.1	C11orf94	99	1	9	0.11	0.01	0.09
CCDS44964.1	C12orf73	72	13	4	3.25	0.18	0.06
CCDS44846.1	C12orf77	146	10	6	1.67	0.07	0.04
CCDS58363.1	C15orf65	122	12	6	2	0.1	0.05
CCDS32352.1	C16orf13	108	3	12	0.25	0.03	0.11
CCDS45367.1	C16orf13	128	3	15	0.2	0.02	0.12
CCDS56040.1	C17orf112	115	8	5	1.6	0.07	0.04
CCDS45809.1	C17orf89	75	0	9	0	0	0.12
CCDS32831.1	C18orf32	77	11	4	2.75	0.14	0.05
CCDS12418.2	C19orf12	142	2	23	0.09	0.01	0.16
CCDS59373.1	C19orf12	108	2	13	0.15	0.02	0.12
CCDS74325.1	C19orf12	78	2	16	0.13	0.03	0.21
CCDS12060.2	C19orf24	133	1	12	0.08	0.01	0.09
CCDS45898.1	C19orf25	119	2	25	0.08	0.02	0.21
CCDS12803.1	C19orf48	118	0	13	0	0	0.11
CCDS1883.1	C1D	142	22	13	1.69	0.15	0.09
CCDS1524.1	C1orf115	143	2	23	0.09	0.01	0.16
CCDS427.2	C1orf122	111	2	18	0.11	0.02	0.16
CCDS44112.1	C1orf122	48	1	5	0.2	0.02	0.1
CCDS72837.1	C1orf162	131	12	6	2	0.09	0.05
CCDS1362.1	C1orf21	122	28	11	2.55	0.23	0.09
CCDS31044.1	C1orf95	142	3	11	0.27	0.02	0.08
CCDS46567.1	C20orf202	123	5	20	0.25	0.04	0.16
CCDS13814.2	C22orf15	149	4	18	0.22	0.03	0.12
CCDS33599.2	C22orf39	143	2	21	0.1	0.01	0.15
CCDS54498.1	C22orf39	118	1	13	0.08	0.01	0.11
CCDS2038.1	C2orf15	126	20	5	4	0.16	0.04
CCDS42739.1	C2orf76	127	20	5	4	0.16	0.04
CCDS2499.1	C2orf82	122	1	11	0.09	0.01	0.09
CCDS2896.1	C3orf14	129	25	11	2.27	0.19	0.09
CCDS54589.1	C3orf18	143	3	21	0.14	0.02	0.15
CCDS3040.1	C3orf22	142	2	21	0.1	0.01	0.15
CCDS46944.1	C3orf55	119	10	7	1.43	0.08	0.06
CCDS58859.1	C3orf55	73	4	3	1.33	0.05	0.04
CCDS43266.1	C4orf3	67	1	5	0.2	0.01	0.07
CCDS3615.1	C4orf36	118	16	10	1.6	0.14	0.08
CCDS34088.1	C4orf46	114	12	7	1.71	0.11	0.06
CCDS47000.2	C4orf48	96	0	9	0	0	0.09
CCDS34146.2	C5orf42	3198	411	239	1.72	0.13	0.07
CCDS43416.1	C6orf195	128	3	12	0.25	0.02	0.09
CCDS43419.1	C6orf201	141	18	13	1.38	0.13	0.09
CCDS4972.1	C6orf57	109	15	7	2.14	0.14	0.06
CCDS47854.1	C8orf22	82	7	3	2.33	0.09	0.04
CCDS59101.1	C8orf22	85	7	3	2.33	0.08	0.04
CCDS59102.1	C8orf22	85	7	4	1.75	0.08	0.05
CCDS55255.1	C8orf59	101	18	10	1.8	0.18	0.1
CCDS59105.1	C8orf88	118	20	10	2	0.17	0.08
CCDS6893.1	C9orf16	84	3	16	0.19	0.04	0.19
CCDS35058.1	C9orf170	122	10	5	2	0.08	0.04
CCDS59155.1	C9orf69	140	0	6	0	0	0.04
CCDS13823.1	CABIN1	2221	80	345	0.23	0.04	0.16
CCDS48051.1	CACFD1	131	2	14	0.14	0.02	0.11
CCDS59522.1	CACNA1B	2340	56	291	0.19	0.02	0.12
CCDS59523.1	CACNA1B	2238	55	280	0.2	0.02	0.13
CCDS44787.1	CACNA1C	2139	74	253	0.29	0.03	0.12
CCDS44790.1	CACNA1C	2167	74	252	0.29	0.03	0.12
CCDS44791.1	CACNA1C	2139	74	251	0.29	0.03	0.12
CCDS44792.1	CACNA1C	2180	75	255	0.29	0.03	0.12
CCDS44794.1	CACNA1C	2139	74	251	0.29	0.03	0.12
CCDS44795.1	CACNA1C	2147	73	254	0.29	0.03	0.12
CCDS44796.1	CACNA1C	2145	73	254	0.29	0.03	0.12
CCDS44797.1	CACNA1C	2156	72	252	0.29	0.03	0.12
CCDS44798.1	CACNA1C	2139	74	251	0.29	0.03	0.12
CCDS44800.1	CACNA1C	2139	74	251	0.29	0.03	0.12
CCDS44801.1	CACNA1C	2147	73	254	0.29	0.03	0.12
CCDS53733.1	CACNA1C	2174	75	256	0.29	0.03	0.12
CCDS53734.1	CACNA1C	2139	74	253	0.29	0.03	0.12
CCDS45730.1	CACNA1G	2378	42	254	0.17	0.02	0.11
CCDS45731.1	CACNA1G	2333	41	250	0.16	0.02	0.11
CCDS45732.1	CACNA1G	2285	41	242	0.17	0.02	0.11
CCDS45733.1	CACNA1G	2267	41	242	0.17	0.02	0.11
CCDS45734.1	CACNA1G	2344	39	255	0.15	0.02	0.11
CCDS45735.1	CACNA1G	2251	38	243	0.16	0.02	0.11
CCDS45736.1	CACNA1G	2172	37	232	0.16	0.02	0.11
CCDS45737.1	CACNA1G	2307	39	243	0.16	0.02	0.11
CCDS54142.1	CACNA1G	2322	41	254	0.16	0.02	0.11
CCDS54143.1	CACNA1G	2274	41	246	0.17	0.02	0.11
CCDS54144.1	CACNA1G	2262	38	239	0.16	0.02	0.11
CCDS54145.1	CACNA1G	2244	38	239	0.16	0.02	0.11
CCDS54146.1	CACNA1G	2299	38	251	0.15	0.02	0.11
CCDS58565.1	CACNA1G	2278	41	240	0.17	0.02	0.11
CCDS58566.1	CACNA1G	2206	40	231	0.17	0.02	0.1
CCDS58567.1	CACNA1G	2260	41	240	0.17	0.02	0.11
CCDS58568.1	CACNA1G	2315	41	250	0.16	0.02	0.11
CCDS58569.1	CACNA1G	2292	41	246	0.17	0.02	0.11
CCDS58570.1	CACNA1G	2367	42	258	0.16	0.02	0.11
CCDS58571.1	CACNA1G	2195	40	235	0.17	0.02	0.11
CCDS58572.1	CACNA1G	2251	41	241	0.17	0.02	0.11
CCDS58573.1	CACNA1G	2233	41	241	0.17	0.02	0.11
CCDS58574.1	CACNA1G	2288	41	253	0.16	0.02	0.11
CCDS58575.1	CACNA1G	2240	41	245	0.17	0.02	0.11
CCDS58576.1	CACNA1G	2228	38	238	0.16	0.02	0.11
CCDS45375.1	CACNA1H	2354	22	255	0.09	0.01	0.11
CCDS45376.1	CACNA1H	2348	22	255	0.09	0.01	0.11
CCDS46710.1	CACNA1I	2224	28	229	0.12	0.01	0.1
CCDS46711.1	CACNA1I	2189	27	225	0.12	0.01	0.1
CCDS1407.1	CACNA1S	1874	57	224	0.25	0.03	0.12
CCDS1742.1	CAD	2226	64	268	0.24	0.03	0.12
CCDS7819.1	CALCA	142	5	19	0.26	0.04	0.13
CCDS7820.1	CALCB	128	3	18	0.17	0.02	0.14
CCDS1832.1	CALM1	150	24	11	2.18	0.16	0.07
CCDS33061.1	CALM1	150	2	33	0.06	0.01	0.22
CCDS9892.1	CALM1	150	26	9	2.89	0.17	0.06
CCDS7069.1	CALML3	150	1	30	0.03	0.01	0.2
CCDS7068.1	CALML5	147	3	31	0.1	0.02	0.21
CCDS207.1	CAMK2N1	79	2	11	0.18	0.03	0.14
CCDS3257.1	CAMK2N2	80	1	13	0.08	0.01	0.16
CCDS55574.1	CAMTA1	81	9	5	1.8	0.11	0.06
CCDS53705.1	CARD18	91	11	7	1.57	0.12	0.08
CCDS42023.1	CASC5	2343	313	201	1.56	0.13	0.09
CCDS42024.1	CASC5	2317	312	199	1.57	0.13	0.09
CCDS41246.1	CASZ1	1760	28	259	0.11	0.02	0.15
CCDS5765.1	CAV2	113	2	14	0.14	0.02	0.12
CCDS58554.1	CCDC103	99	5	19	0.26	0.05	0.19
CCDS2430.2	CCDC108	1926	55	304	0.18	0.03	0.16
CCDS5384.1	CCDC126	141	13	8	1.63	0.09	0.06
CCDS34441.1	CCDC167	98	5	19	0.26	0.05	0.19
CCDS45027.1	CCDC169	140	25	14	1.79	0.18	0.1
CCDS45029.1	CCDC169	113	22	14	1.57	0.19	0.12
CCDS53863.1	CCDC169	142	26	15	1.73	0.18	0.11
CCDS33203.1	CCDC88A	1844	381	181	2.1	0.21	0.1
CCDS46288.1	CCDC88A	1871	384	183	2.1	0.21	0.1
CCDS58710.1	CCDC88A	1797	373	181	2.06	0.21	0.1
CCDS45151.1	CCDC88C	2029	81	442	0.18	0.04	0.22
CCDS2696.1	CCK	116	1	14	0.07	0.01	0.12
CCDS11281.1	CCL13	99	4	15	0.27	0.04	0.15
CCDS32624.1	CCL14	94	2	13	0.15	0.02	0.14
CCDS10780.1	CCL17	95	2	13	0.15	0.02	0.14
CCDS2469.1	CCL20	97	9	6	1.5	0.09	0.06
CCDS46536.1	CCL20	96	9	6	1.5	0.09	0.06
CCDS6571.1	CCL21	135	7	25	0.28	0.05	0.19
CCDS11305.1	CCL23	138	4	17	0.24	0.03	0.12
CCDS59282.1	CCL23	121	4	15	0.27	0.03	0.12
CCDS34670.1	CCL24	120	1	19	0.05	0.01	0.16
CCDS56080.1	CCL25	150	3	16	0.19	0.02	0.11
CCDS5578.1	CCL26	95	11	4	2.75	0.12	0.04
CCDS6569.1	CCL27	113	4	15	0.27	0.04	0.13
CCDS11307.1	CCL3	93	1	13	0.08	0.01	0.14
CCDS32626.1	CCL3L1	94	1	13	0.08	0.01	0.14
CCDS11300.1	CCL5	92	2	9	0.22	0.02	0.1
CCDS61789.1	CCSMST1	133	2	16	0.13	0.02	0.12
CCDS41422.1	CD1E	102	1	11	0.09	0.01	0.11
CCDS75499.1	CD24	81	1	4	0.25	0.01	0.05
CCDS30647.1	CD52	62	3	2	1.5	0.05	0.03
CCDS11656.1	CD79B	126	3	17	0.18	0.02	0.13
CCDS210.1	CDA	147	6	23	0.26	0.04	0.16
CCDS12896.1	CDC42EP5	149	1	12	0.08	0.01	0.08
CCDS58420.1	CDIP1	130	3	13	0.23	0.02	0.1
CCDS8169.1	CDK2AP2	127	2	13	0.15	0.02	0.1
CCDS6511.2	CDKN2A	133	1	5	0.2	0.01	0.04
CCDS6512.1	CDKN2B	139	1	13	0.08	0.01	0.09
CCDS6513.1	CDKN2B	79	2	9	0.22	0.03	0.11
CCDS46918.1	CDV3	111	19	6	3.17	0.17	0.05
CCDS14076.1	CELSR1	3015	43	305	0.14	0.01	0.1
CCDS796.1	CELSR2	2924	49	295	0.17	0.02	0.1
CCDS2775.1	CELSR3	3313	58	290	0.2	0.02	0.09
CCDS7714.1	CEND1	150	4	24	0.17	0.03	0.16
CCDS34042.1	CENPE	2702	622	302	2.06	0.23	0.11
CCDS68768.1	CENPE	2581	591	292	2.02	0.23	0.11
CCDS46719.1	CENPM	59	1	5	0.2	0.02	0.08
CCDS46720.1	CENPM	108	2	12	0.17	0.02	0.11
CCDS34529.1	CENPW	89	4	16	0.25	0.04	0.18
CCDS69196.1	CENPW	104	5	17	0.29	0.05	0.16
CCDS32792.2	CEP192	2538	264	180	1.47	0.1	0.07
CCDS55858.1	CEP290	2480	593	274	2.16	0.24	0.11
CCDS1336.1	CEP350	3118	462	334	1.38	0.15	0.11
CCDS58311.1	CFL2	150	22	16	1.38	0.15	0.11
CCDS54339.1	CGREF1	133	4	19	0.21	0.03	0.14
CCDS13815.1	CHCHD10	143	0	16	0	0	0.11
CCDS2098.1	CHCHD5	111	1	25	0.04	0.01	0.23
CCDS34895.1	CHCHD7	111	9	6	1.5	0.08	0.05
CCDS34896.1	CHCHD7	86	6	4	1.5	0.07	0.05
CCDS55233.1	CHCHD7	57	2	1	2	0.04	0.02
CCDS57.1	CHD5	1955	63	389	0.16	0.03	0.2
CCDS45485.1	CHD9	2882	373	208	1.79	0.13	0.07
CCDS48139.1	CHM	111	10	5	2	0.09	0.05
CCDS58618.1	CHST9	75	12	4	3	0.16	0.05
CCDS61722.1	CIB2	145	2	24	0.08	0.01	0.17
CCDS61723.1	CIB2	139	3	26	0.12	0.02	0.19
CCDS74305.1	CIB3	139	5	17	0.29	0.04	0.12
CCDS7251.1	CISD1	109	12	6	2	0.11	0.06
CCDS34040.1	CISD2	136	16	11	1.45	0.12	0.08
CCDS45662.1	CISD3	128	4	15	0.27	0.03	0.12
CCDS10806.1	CKLF	68	8	5	1.6	0.12	0.07
CCDS10808.1	CKLF	100	9	5	1.8	0.09	0.05
CCDS10809.1	CKLF	121	11	6	1.83	0.09	0.05
CCDS45502.1	CKLF	114	7	3	2.33	0.06	0.03
CCDS6682.1	CKS2	80	12	8	1.5	0.15	0.1
CCDS8605.1	CLEC2B	150	20	3	6.67	0.13	0.02
CCDS55800.1	CLEC2D	133	12	8	1.5	0.09	0.06
CCDS55802.1	CLEC2D	96	10	7	1.43	0.1	0.07
CCDS53744.1	CLEC7A	144	12	5	2.4	0.08	0.03
CCDS8617.1	CLEC7A	78	9	1	9	0.12	0.01
CCDS4811.1	CLPS	113	0	16	0	0	0.14
CCDS35492.1	CLRN1	121	15	3	5	0.12	0.02
CCDS33722.1	CMC1	107	23	8	2.88	0.21	0.07
CCDS10930.1	CMC2	80	11	8	1.38	0.14	0.1
CCDS10810.1	CMTM1	123	11	8	1.38	0.09	0.07
CCDS10811.1	CMTM1	117	11	8	1.38	0.09	0.07
CCDS54019.1	CMTM1	115	9	5	1.8	0.08	0.04
CCDS54020.1	CMTM1	62	7	4	1.75	0.11	0.06
CCDS54021.1	CMTM1	29	4	3	1.33	0.14	0.1
CCDS32050.1	CMTM5	126	1	15	0.07	0.01	0.12
CCDS73618.1	CMTM5	106	1	12	0.08	0.01	0.11
CCDS73619.1	CMTM5	75	1	12	0.08	0.01	0.16
CCDS47238.1	CMYA5	4070	627	421	1.49	0.15	0.1
CCDS12606.1	CNFN	113	1	10	0.1	0.01	0.09
CCDS9717.1	CNIH1	145	2	8	0.25	0.01	0.06
CCDS60430.1	CNIH4	93	3	2	1.5	0.03	0.02
CCDS43684.1	CNPY1	93	15	10	1.5	0.16	0.11
CCDS32660.1	COA3	107	3	15	0.2	0.03	0.14
CCDS31059.1	COA6	126	15	10	1.5	0.12	0.08
CCDS55690.1	COA6	80	14	10	1.4	0.18	0.13
CCDS53348.1	COL11A1	1768	194	103	1.88	0.11	0.06
CCDS778.1	COL11A1	1807	198	112	1.77	0.11	0.06
CCDS43482.1	COL12A1	3064	266	188	1.41	0.09	0.06
CCDS34938.1	COL14A1	1797	162	113	1.43	0.09	0.06
CCDS66834.1	COMMD4	141	6	24	0.25	0.04	0.17
CCDS66835.1	COMMD4	114	5	18	0.28	0.04	0.16
CCDS10947.1	COTL1	143	4	27	0.15	0.03	0.19
CCDS8800.1	COX14	58	2	8	0.25	0.03	0.14
CCDS34582.1	COX19	91	16	9	1.78	0.18	0.1
CCDS2032.1	COX5B	130	4	15	0.27	0.03	0.12
CCDS10712.1	COX6A2	98	3	2	1.5	0.03	0.02
CCDS42630.1	COX6B2	89	3	14	0.21	0.03	0.16
CCDS12490.1	COX7A1	80	1	9	0.11	0.01	0.11
CCDS14437.1	COX7B	81	8	5	1.6	0.1	0.06
CCDS3472.2	COX7B2	82	7	4	1.75	0.09	0.05
CCDS8054.1	COX8A	70	1	5	0.2	0.01	0.07
CCDS9910.1	COX8C	73	1	4	0.25	0.01	0.05
CCDS46995.1	CPLX1	135	0	48	0	0	0.36
CCDS4396.1	CPLX2	135	5	51	0.1	0.04	0.38
CCDS12166.1	CRB3	124	2	15	0.13	0.02	0.12
CCDS12167.1	CRB3	121	3	12	0.25	0.02	0.1
CCDS47600.1	CRCP	72	5	17	0.29	0.07	0.24
CCDS53517.1	CREM	122	17	12	1.42	0.14	0.1
CCDS53519.1	CREM	110	15	11	1.36	0.14	0.1
CCDS7184.1	CREM	138	15	11	1.36	0.11	0.08
CCDS1829.1	CRIPT	102	17	7	2.43	0.17	0.07
CCDS30616.1	CROCC	2018	52	554	0.09	0.03	0.27
CCDS59062.1	CROT	88	27	4	6.75	0.31	0.05
CCDS4150.1	CSF2	145	6	22	0.27	0.04	0.15
CCDS42368.1	CSH2	123	4	14	0.29	0.03	0.11
CCDS42370.1	CSHL1	129	5	18	0.28	0.04	0.14
CCDS45759.1	CSHL1	140	5	18	0.28	0.04	0.13
CCDS6315.1	CSMD3	3708	288	137	2.1	0.08	0.04
CCDS6316.2	CSMD3	3539	275	129	2.13	0.08	0.04
CCDS6317.1	CSMD3	3668	280	135	2.07	0.08	0.04
CCDS10284.1	CSPG4	2323	34	283	0.12	0.01	0.12
CCDS13158.1	CST3	147	4	15	0.27	0.03	0.1
CCDS8126.1	CST6	150	1	21	0.05	0.01	0.14
CCDS13153.1	CSTL1	146	4	20	0.2	0.03	0.14
CCDS106.1	CTNNBIP1	82	1	17	0.06	0.01	0.21
CCDS12191.1	CTXN1	83	0	7	0	0	0.08
CCDS45254.1	CTXN2	82	9	3	3	0.11	0.04
CCDS55003.1	CUL7	1783	63	240	0.26	0.04	0.13
CCDS4890.1	CUL9	2518	85	355	0.24	0.03	0.14
CCDS43240.1	CXCL10	99	12	8	1.5	0.12	0.08
CCDS3574.1	CXCL11	95	16	4	4	0.17	0.04
CCDS4188.1	CXCL14	112	4	19	0.21	0.04	0.17
CCDS34014.1	CXCL9	126	25	14	1.79	0.2	0.11
CCDS33307.1	DAPL1	108	19	7	2.71	0.18	0.06
CCDS44888.1	DAZAP2	87	2	9	0.22	0.02	0.1
CCDS73478.1	DCD	122	14	7	2	0.11	0.06
CCDS8884.1	DCD	111	14	6	2.33	0.13	0.05
CCDS7771.1	DCHS1	3299	63	259	0.24	0.02	0.08
CCDS58435.1	DCTN5	85	1	11	0.09	0.01	0.13
CCDS13820.1	DDT	119	2	12	0.17	0.02	0.1
CCDS6812.1	DEC1	71	1	9	0.11	0.01	0.13
CCDS5963.1	DEFA5	95	3	11	0.27	0.03	0.12
CCDS5960.1	DEFA6	101	3	11	0.27	0.03	0.11
CCDS34812.1	DEFB104A	73	8	3	2.67	0.11	0.04
CCDS34834.1	DEFB104A	73	8	3	2.67	0.11	0.04
CCDS34814.1	DEFB105A	79	3	11	0.27	0.04	0.14
CCDS34832.1	DEFB105A	79	3	11	0.27	0.04	0.14
CCDS43696.1	DEFB107A	71	10	3	3.33	0.14	0.04
CCDS43699.1	DEFB107A	71	10	3	3.33	0.14	0.04
CCDS31631.1	DEFB108B	74	8	4	2	0.11	0.05
CCDS43473.1	DEFB110	63	7	4	1.75	0.11	0.06
CCDS34476.1	DEFB112	114	14	5	2.8	0.12	0.04
CCDS43472.1	DEFB113	83	13	6	2.17	0.16	0.07
CCDS34474.1	DEFB114	70	8	3	2.67	0.11	0.04
CCDS42859.1	DEFB115	89	14	6	2.33	0.16	0.07
CCDS13177.1	DEFB118	124	15	4	3.75	0.12	0.03
CCDS33455.1	DEFB119	89	8	3	2.67	0.09	0.03
CCDS33456.1	DEFB121	77	8	6	1.33	0.1	0.08
CCDS33457.1	DEFB124	72	8	4	2	0.11	0.06
CCDS12991.1	DEFB127	100	13	9	1.44	0.13	0.09
CCDS43714.1	DEFB130	80	11	3	3.67	0.14	0.04
CCDS43213.1	DEFB131	71	6	4	1.5	0.08	0.06
CCDS43709.1	DEFB136	79	7	1	7	0.09	0.01
CCDS5971.1	DEFB4A	65	4	2	2	0.06	0.03
CCDS45285.1	DENND4A	1864	189	110	1.72	0.1	0.06
CCDS53949.1	DENND4A	1907	190	112	1.7	0.1	0.06
CCDS10545.1	DEXI	96	0	5	0	0	0.05
CCDS2672.2	DLEC1	1756	67	237	0.28	0.04	0.13
CCDS7353.2	DLG5	1920	62	323	0.19	0.03	0.17
CCDS42549.1	DMKN	91	2	10	0.2	0.02	0.11
CCDS4125.1	DMXL1	3028	298	171	1.74	0.1	0.06
CCDS10141.1	DMXL2	3037	300	177	1.69	0.1	0.06
CCDS53945.1	DMXL2	2401	241	140	1.72	0.1	0.06
CCDS53946.1	DMXL2	3038	300	177	1.69	0.1	0.06
CCDS46842.1	DNAH1	4266	105	693	0.15	0.02	0.16
CCDS32551.1	DNAH2	4428	187	644	0.29	0.04	0.15
CCDS46348.1	DNAH6	4159	504	308	1.64	0.12	0.07
CCDS42794.1	DNAH7	4025	465	299	1.56	0.12	0.07
CCDS33857.1	DNAJC13	2244	247	162	1.52	0.11	0.07
CCDS33895.1	DNAJC19	117	20	2	10	0.17	0.02
CCDS54684.1	DNAJC19	92	19	2	9.5	0.21	0.02
CCDS13979.1	DNAL4	106	5	19	0.26	0.05	0.18
CCDS43465.1	DNPH1	149	2	19	0.11	0.01	0.13
CCDS35373.1	DOCK11	2074	235	177	1.33	0.11	0.09
CCDS45975.1	DOCK6	2048	58	261	0.22	0.03	0.13
CCDS30734.1	DOCK7	2110	217	142	1.53	0.1	0.07
CCDS60156.1	DOCK7	2130	219	143	1.53	0.1	0.07
CCDS4996.1	DOPEY1	2466	247	186	1.33	0.1	0.08
CCDS2629.1	DPH3	83	10	7	1.43	0.12	0.08
CCDS6886.1	DPM2	85	0	8	0	0	0.09
CCDS1094.1	DPM3	123	2	9	0.22	0.02	0.07
CCDS1095.1	DPM3	93	2	9	0.22	0.02	0.1
CCDS33554.1	DSCR4	119	10	5	2	0.08	0.04
CCDS46580.1	DSTN	149	28	10	2.8	0.19	0.07
CCDS42862.1	DUSP15	133	3	21	0.14	0.02	0.16
CCDS44717.1	DYNC2H1	4315	573	308	1.86	0.13	0.07
CCDS53701.1	DYNC2H1	4308	572	308	1.86	0.13	0.07
CCDS11601.1	DYNLL2	90	4	15	0.27	0.04	0.17
CCDS1918.1	DYSF	2081	67	300	0.22	0.03	0.14
CCDS46323.1	DYSF	2112	67	304	0.22	0.03	0.14
CCDS46324.1	DYSF	2119	66	301	0.22	0.03	0.14
CCDS46325.1	DYSF	2098	66	301	0.22	0.03	0.14
CCDS46326.1	DYSF	2102	67	300	0.22	0.03	0.14
CCDS46327.1	DYSF	2113	67	305	0.22	0.03	0.14
CCDS46328.1	DYSF	2120	66	302	0.22	0.03	0.14
CCDS46329.1	DYSF	2099	66	302	0.22	0.03	0.14
CCDS46330.1	DYSF	2103	67	301	0.22	0.03	0.14
CCDS46331.1	DYSF	2082	67	301	0.22	0.03	0.14
CCDS46332.1	DYSF	2089	66	298	0.22	0.03	0.14
CCDS34530.1	ECHDC1	146	16	9	1.78	0.11	0.06
CCDS55054.1	ECHDC1	71	8	3	2.67	0.11	0.04
CCDS65193.1	EDF1	142	8	29	0.28	0.06	0.2
CCDS7011.1	EDF1	149	9	33	0.27	0.06	0.22
CCDS7012.1	EDF1	140	8	29	0.28	0.06	0.21
CCDS61522.1	EFCAB11	116	13	9	1.44	0.11	0.08
CCDS61523.1	EFCAB11	140	17	10	1.7	0.12	0.07
CCDS61524.1	EFCAB11	119	14	8	1.75	0.12	0.07
CCDS61525.1	EFCAB11	143	17	10	1.7	0.12	0.07
CCDS44341.1	EFCAB2	134	19	13	1.46	0.14	0.1
CCDS58755.1	EFHD1	144	7	34	0.21	0.05	0.24
CCDS14196.1	EIF1AX	145	19	14	1.36	0.13	0.1
CCDS14795.1	EIF1AY	145	20	13	1.54	0.14	0.09
CCDS33786.1	EIF4E3	119	15	10	1.5	0.13	0.08
CCDS4226.1	EIF4EBP3	101	3	14	0.21	0.03	0.14
CCDS59165.1	ELK1	96	2	15	0.13	0.02	0.16
CCDS56434.1	ELOVL5	89	9	6	1.5	0.1	0.07
CCDS66732.1	EMC4	150	3	14	0.21	0.02	0.09
CCDS45541.1	EMC8	127	3	16	0.19	0.02	0.13
CCDS45148.1	EML5	1978	168	96	1.75	0.08	0.05
CCDS43762.1	ENY2	102	16	12	1.33	0.16	0.12
CCDS55270.1	ENY2	97	16	11	1.45	0.16	0.11
CCDS59051.1	EPDR1	91	1	10	0.1	0.01	0.11
CCDS59475.1	EPGN	104	9	5	1.8	0.09	0.05
CCDS59476.1	EPGN	95	8	5	1.6	0.08	0.05
CCDS59477.1	EPGN	113	11	5	2.2	0.1	0.04
CCDS59479.1	EPGN	104	10	5	2	0.1	0.05
CCDS13359.1	EPPIN	134	18	8	2.25	0.13	0.06
CCDS9794.1	ERH	105	12	9	1.33	0.11	0.09
CCDS46085.1	ERICH4	131	6	28	0.21	0.05	0.21
CCDS55266.1	ERICH5	57	10	5	2	0.18	0.09
CCDS44977.1	ERP29	54	0	2	0	0	0.04
CCDS11737.1	EVPL	2034	42	530	0.08	0.02	0.26
CCDS8341.1	EXPH5	1990	225	157	1.43	0.11	0.08
CCDS47445.1	EYS	3145	305	139	2.19	0.1	0.04
CCDS35457.1	F8	2352	239	177	1.35	0.1	0.08
CCDS57965.1	FAAP20	113	0	4	0	0	0.04
CCDS3712.1	FABP2	133	22	7	3.14	0.17	0.05
CCDS6230.1	FABP4	133	18	7	2.57	0.14	0.05
CCDS4349.1	FABP6	129	2	28	0.07	0.02	0.22
CCDS9258.1	FAM101A	136	1	16	0.06	0.01	0.12
CCDS2892.1	FAM107A	145	8	37	0.22	0.06	0.26
CCDS43997.1	FAM127A	114	0	16	0	0	0.14
CCDS43998.1	FAM127B	114	0	15	0	0	0.13
CCDS43996.1	FAM127C	114	1	16	0.06	0.01	0.14
CCDS1904.1	FAM136A	139	5	32	0.16	0.04	0.23
CCDS65918.1	FAM178A	64	0	3	0	0	0.05
CCDS33252.1	FAM178B	120	3	21	0.14	0.03	0.18
CCDS45814.1	FAM195B	98	1	18	0.06	0.01	0.18
CCDS8962.1	FAM19A2	132	17	10	1.7	0.13	0.08
CCDS856.1	FAM19A3	134	3	18	0.17	0.02	0.13
CCDS46728.1	FAM19A5	133	2	12	0.17	0.02	0.09
CCDS46729.1	FAM19A5	126	3	15	0.2	0.02	0.12
CCDS41485.1	FAM208B	2431	285	195	1.46	0.12	0.08
CCDS9386.1	FAM216B	140	15	10	1.5	0.11	0.07
CCDS57985.1	FAM229A	128	0	10	0	0	0.08
CCDS8202.1	FAM86C1	132	3	15	0.2	0.02	0.11
CCDS45278.1	FAM96A	103	12	7	1.71	0.12	0.07
CCDS32070.1	FANCM	2049	258	155	1.66	0.13	0.08
CCDS11801.1	FASN	2512	29	329	0.09	0.01	0.13
CCDS12196.1	FBN3	2810	61	251	0.24	0.02	0.09
CCDS3537.1	FDCSP	86	8	3	2.67	0.09	0.03
CCDS44758.1	FEZ1	105	4	27	0.15	0.04	0.26
CCDS8063.1	FKBP2	143	6	22	0.27	0.04	0.15
CCDS44021.1	FLNA	2640	65	349	0.19	0.02	0.13
CCDS48194.1	FLNA	2648	65	349	0.19	0.02	0.13
CCDS43644.1	FLNC	2726	47	364	0.13	0.02	0.13
CCDS47705.1	FLNC	2693	46	359	0.13	0.02	0.13
CCDS10482.1	FLYWCH2	141	5	27	0.19	0.04	0.19
CCDS33785.1	FOXP1	115	5	17	0.29	0.04	0.15
CCDS43227.1	FRYL	3014	299	203	1.47	0.1	0.07
CCDS7680.1	FUOM	135	1	20	0.05	0.01	0.15
CCDS8387.1	FXYD6	96	4	14	0.29	0.04	0.15
CCDS12446.1	FXYD7	81	2	11	0.18	0.02	0.14
CCDS1488.1	G0S2	104	3	24	0.13	0.03	0.23
CCDS41847.1	GCN1L1	2672	87	372	0.23	0.03	0.14
CCDS1635.1	GCSAML	136	20	14	1.43	0.15	0.1
CCDS60470.1	GCSAML	116	16	9	1.78	0.14	0.08
CCDS59268.1	GFOD2	113	2	15	0.13	0.02	0.13
CCDS46747.1	GHRL	67	2	12	0.17	0.03	0.18
CCDS45499.1	GINS3	139	5	22	0.23	0.04	0.16
CCDS9718.1	GMFB	143	20	15	1.33	0.14	0.1
CCDS35107.1	GNG10	69	1	13	0.08	0.01	0.19
CCDS5634.1	GNG11	74	18	10	1.8	0.24	0.14
CCDS10427.1	GNG13	68	3	17	0.18	0.04	0.25
CCDS12687.1	GNG8	71	3	11	0.27	0.04	0.15
CCDS1984.1	GNLY	146	5	17	0.29	0.03	0.12
CCDS43725.1	GNRH1	93	14	10	1.4	0.15	0.11
CCDS13040.1	GNRH2	121	1	10	0.1	0.01	0.08
CCDS13041.1	GNRH2	114	1	10	0.1	0.01	0.09
CCDS13042.1	GNRH2	113	1	10	0.1	0.01	0.09
CCDS2666.1	GOLGA4	2231	510	369	1.38	0.23	0.17
CCDS54564.1	GOLGA4	2244	512	368	1.39	0.23	0.16
CCDS8689.1	GOLT1B	139	10	1	10	0.07	0.01
CCDS8086.1	GPHA2	130	4	14	0.29	0.03	0.11
CCDS35409.1	GPR112	3081	210	154	1.36	0.07	0.05
CCDS47246.1	GPR98	6307	537	380	1.41	0.09	0.06
CCDS45627.1	GRAPL	119	2	20	0.1	0.02	0.17
CCDS42655.1	GREB1	1950	65	238	0.27	0.03	0.12
CCDS32153.1	GSKIP	140	17	7	2.43	0.12	0.05
CCDS464.1	GUCA2B	113	2	16	0.13	0.02	0.14
CCDS2136.1	GYPC	129	1	11	0.09	0.01	0.09
CCDS46402.1	GYPC	110	1	10	0.1	0.01	0.09
CCDS58724.1	GYPC	108	1	10	0.1	0.01	0.09
CCDS35458.1	H2AFB1	116	1	12	0.08	0.01	0.1
CCDS35461.1	H2AFB2;	116	1	12	0.08	0.01	0.1
CCDS35464.1	H2AFB2;	116	1	12	0.08	0.01	0.1
CCDS31752.1	H2AFJ	130	6	21	0.29	0.05	0.16
CCDS47581.1	H2AFV	67	1	9	0.11	0.01	0.13
CCDS5495.1	H2AFV	115	3	17	0.18	0.03	0.15
CCDS5496.1	H2AFV	129	5	19	0.26	0.04	0.15
CCDS8410.1	H2AFX	144	0	26	0	0	0.18
CCDS10398.1	HBA1;	143	1	15	0.07	0.01	0.1
CCDS10399.1	HBA1;	143	1	15	0.07	0.01	0.1
CCDS7753.1	HBB	148	5	17	0.29	0.03	0.11
CCDS31376.1	HBD	148	3	20	0.15	0.02	0.14
CCDS7756.1	HBE1	148	4	22	0.18	0.03	0.15
CCDS10400.1	HBQ1	143	2	13	0.15	0.01	0.09
CCDS10397.1	HBZ	143	0	18	0	0	0.13
CCDS44020.1	HCFC1	2036	50	216	0.23	0.02	0.11
CCDS10490.1	HCFC1R1	139	1	18	0.06	0.01	0.13
CCDS32375.1	HCFC1R1	120	1	13	0.08	0.01	0.11
CCDS11421.1	HCRT	132	1	10	0.1	0.01	0.08
CCDS32998.1	HCST	94	3	2	1.5	0.03	0.02
CCDS10366.1	HDDC3	141	5	24	0.21	0.04	0.17
CCDS33181.1	HEATR5B	2072	191	107	1.79	0.09	0.05
CCDS41939.1	HECTD1	2611	273	151	1.81	0.1	0.06
CCDS13527.1	HELZ2	2081	16	303	0.05	0.01	0.15
CCDS33508.1	HELZ2	2650	19	395	0.05	0.01	0.15
CCDS63180.1	HES6	113	1	17	0.06	0.01	0.15
CCDS4582.1	HFE	77	1	6	0.17	0.01	0.08
CCDS649.1	HHLA3	77	8	6	1.33	0.1	0.08
CCDS43073.1	HIGD1A	94	9	5	1.8	0.1	0.05
CCDS11488.1	HIGD1B	100	2	9	0.22	0.02	0.09
CCDS4401.1	HIGD2A	107	2	12	0.17	0.02	0.11
CCDS5802.1	HILPDA	64	1	6	0.17	0.02	0.09
CCDS4591.1	HIST1H2AD	131	2	24	0.08	0.02	0.18
CCDS4626.1	HIST1H2AG	131	3	23	0.13	0.02	0.18
CCDS4632.1	HIST1H2AG	131	4	22	0.18	0.03	0.17
CCDS4634.1	HIST1H2AG	131	5	21	0.24	0.04	0.16
CCDS4639.1	HIST1H2AG	131	5	21	0.24	0.04	0.16
CCDS4622.1	HIST1H2AH	129	5	20	0.25	0.04	0.16
CCDS4575.1	HIST1H2BB	127	3	27	0.11	0.02	0.21
CCDS4584.1	HIST1H2BC	127	3	27	0.11	0.02	0.21
CCDS4588.1	HIST1H2BC	127	3	27	0.11	0.02	0.21
CCDS4592.1	HIST1H2BC	127	3	27	0.11	0.02	0.21
CCDS4594.1	HIST1H2BC	127	4	26	0.15	0.03	0.2
CCDS4603.1	HIST1H2BC	127	3	27	0.11	0.02	0.21
CCDS4587.1	HIST1H2BD	127	1	29	0.03	0.01	0.23
CCDS4601.1	HIST1H2BH	127	5	24	0.21	0.04	0.19
CCDS4618.1	HIST1H2BJ	127	2	28	0.07	0.02	0.22
CCDS4621.1	HIST1H2BK	127	3	27	0.11	0.02	0.21
CCDS4625.1	HIST1H2BL	127	0	30	0	0	0.24
CCDS4633.1	HIST1H2BN	127	1	29	0.03	0.01	0.23
CCDS4640.1	HIST1H2BO	127	6	23	0.26	0.05	0.18
CCDS4590.1	HIST1H3A	137	2	26	0.08	0.01	0.19
CCDS4596.1	HIST1H3A	137	6	22	0.27	0.04	0.16
CCDS4600.1	HIST1H3A	137	5	23	0.22	0.04	0.17
CCDS4602.1	HIST1H3A	137	5	23	0.22	0.04	0.17
CCDS4627.1	HIST1H3A	137	1	27	0.04	0.01	0.2
CCDS4636.1	HIST1H3A	137	4	24	0.17	0.03	0.18
CCDS4638.1	HIST1H3A	137	6	22	0.27	0.04	0.16
CCDS30847.1	HIST1H4A	104	2	15	0.13	0.02	0.14
CCDS30851.1	HIST1H4A	104	2	15	0.13	0.02	0.14
CCDS4571.1	HIST1H4A	104	0	17	0	0	0.16
CCDS4604.1	HIST1H4A	104	3	14	0.21	0.03	0.13
CCDS4620.1	HIST1H4A	104	2	15	0.13	0.02	0.14
CCDS4630.1	HIST1H4A	104	3	14	0.21	0.03	0.13
CCDS4631.1	HIST1H4A	104	3	14	0.21	0.03	0.13
CCDS30849.1	HIST2H2AA3	131	4	22	0.18	0.03	0.17
CCDS934.1	HIST2H2AA3	131	4	22	0.18	0.03	0.17
CCDS938.1	HIST2H2AB	131	5	20	0.25	0.04	0.15
CCDS30846.1	HIST2H2BF	127	3	26	0.12	0.02	0.2
CCDS53359.1	HIST2H2BF	135	3	27	0.11	0.02	0.2
CCDS30848.1	HIST2H3A;	137	1	27	0.04	0.01	0.2
CCDS30850.1	HIST2H3A;	137	1	27	0.04	0.01	0.2
CCDS41388.1	HIST2H3A;	137	2	26	0.08	0.01	0.19
CCDS1573.1	HIST3H2A	131	0	25	0	0	0.19
CCDS1574.1	HIST3H2BB	127	3	26	0.12	0.02	0.2
CCDS1572.1	HIST3H3	137	1	27	0.04	0.01	0.2
CCDS30956.1	HMCN1	5636	479	325	1.47	0.08	0.06
CCDS4789.1	HMGA1	108	8	28	0.29	0.07	0.26
CCDS33559.1	HMGN1	101	23	15	1.53	0.23	0.15
CCDS43376.1	HMHB1	42	7	4	1.75	0.17	0.1
CCDS42441.1	HMSD	140	12	8	1.5	0.09	0.06
CCDS3507.1	HOPX	74	3	15	0.2	0.04	0.2
CCDS47062.1	HOPX	92	4	16	0.25	0.04	0.17
CCDS58933.1	HPGD	146	15	8	1.88	0.1	0.05
CCDS35012.1	HRCT1	116	0	3	0	0	0.03
CCDS9181.1	HRK	92	0	5	0	0	0.05
CCDS6276.1	HRSP12	138	17	4	4.25	0.12	0.03
CCDS45886.1	HSBP1L1	75	12	7	1.71	0.16	0.09
CCDS41341.1	HSPB11	145	21	7	3	0.14	0.05
CCDS2320.1	HSPE1	103	15	5	3	0.15	0.05
CCDS30625.1	HSPG2	4392	91	471	0.19	0.02	0.11
CCDS53613.1	HTATIP2	134	14	9	1.56	0.1	0.07
CCDS3534.1	HTN1	58	4	3	1.33	0.07	0.05
CCDS56259.1	HYAL3	139	3	11	0.27	0.02	0.08
CCDS47187.1	ICE1	2267	264	199	1.33	0.12	0.09
CCDS13186.1	ID1	150	3	19	0.16	0.02	0.13
CCDS11933.1	IER3IP1	83	2	7	0.29	0.02	0.08
CCDS32148.1	IFI27	123	1	4	0.25	0.01	0.03
CCDS9919.1	IFI27L1	105	1	4	0.25	0.01	0.04
CCDS9920.1	IFI27L2	131	10	7	1.43	0.08	0.05
CCDS306.1	IFI6	131	1	13	0.08	0.01	0.1
CCDS307.1	IFI6	135	1	14	0.07	0.01	0.1
CCDS308.1	IFI6	139	1	15	0.07	0.01	0.11
CCDS41583.1	IFITM2	133	2	13	0.15	0.02	0.1
CCDS41585.1	IFITM3	134	1	12	0.08	0.01	0.09
CCDS31323.1	IFITM5	133	2	8	0.25	0.02	0.06
CCDS58534.1	IFT20	133	28	20	1.4	0.21	0.15
CCDS44960.1	IGF1	138	1	16	0.06	0.01	0.12
CCDS46123.1	IGFL1	111	0	9	0	0	0.08
CCDS33058.1	IGFL3	126	1	15	0.07	0.01	0.12
CCDS34244.1	IGIP	54	5	2	2.5	0.09	0.04
CCDS13810.1	IGLL1	85	1	5	0.2	0.01	0.06
CCDS3160.1	IGSF10	2624	223	154	1.45	0.08	0.06
CCDS41822.1	IKBIP	71	0	10	0	0	0.14
CCDS59423.1	IL11	121	0	9	0	0	0.07
CCDS4157.1	IL13	147	3	17	0.18	0.02	0.12
CCDS3756.1	IL15	136	19	6	3.17	0.14	0.04
CCDS5184.1	IL22RA2	131	15	9	1.67	0.11	0.07
CCDS4156.1	IL5	135	19	8	2.38	0.14	0.06
CCDS56541.1	IL7	134	24	7	3.43	0.18	0.05
CCDS12511.1	IMUP	107	3	28	0.11	0.03	0.26
CCDS617.2	INADL	1802	188	142	1.32	0.1	0.08
CCDS46131.1	INAFM1	143	0	9	0	0	0.06
CCDS6459.1	INSL4	140	15	8	1.88	0.11	0.06
CCDS47526.1	INTS1	2191	30	332	0.09	0.01	0.15
CCDS54590.1	IQCF6	108	4	15	0.27	0.04	0.14
CCDS35056.1	ISCA1	130	16	10	1.6	0.12	0.08
CCDS61504.1	ISCA2	61	1	6	0.17	0.02	0.1
CCDS9118.1	ISCU	143	19	13	1.46	0.13	0.09
CCDS46194.1	ISOC2	136	3	16	0.19	0.02	0.12
CCDS11727.1	ITGB4	1823	34	241	0.14	0.02	0.13
CCDS32736.1	ITGB4	1806	36	235	0.15	0.02	0.13
CCDS4783.1	ITPR3	2672	43	449	0.1	0.02	0.17
CCDS41532.1	JMJD1C	2541	326	196	1.66	0.13	0.08
CCDS60538.1	JMJD1C	2359	309	175	1.77	0.13	0.07
CCDS59413.1	JOSD2	147	1	24	0.04	0.01	0.16
CCDS13326.1	JPH2	130	3	16	0.19	0.02	0.12
CCDS13636.1	KCNE1	130	4	18	0.22	0.03	0.14
CCDS14547.1	KCNE1L	143	1	18	0.06	0.01	0.13
CCDS8232.1	KCNE3	104	2	8	0.25	0.02	0.08
CCDS54437.1	KCNJ13	95	7	1	7	0.07	0.01
CCDS47450.1	KHDC1L	129	2	17	0.12	0.02	0.13
CCDS10193.1	KIAA0101	112	18	6	3	0.16	0.05
CCDS32269.1	KIAA0101	66	6	3	2	0.09	0.05
CCDS43267.1	KIAA1109	5006	505	303	1.67	0.1	0.06
CCDS34923.1	KIAA1429	1813	204	115	1.77	0.11	0.06
CCDS44708.1	KIAA1731	2602	432	260	1.66	0.17	0.1
CCDS58998.1	KIF13A	71	8	5	1.6	0.11	0.07
CCDS58757.1	KIF1A	1792	34	283	0.12	0.02	0.16
CCDS60590.1	KIF20B	1821	381	187	2.04	0.21	0.1
CCDS7407.1	KIF20B	1781	376	184	2.04	0.21	0.1
CCDS45171.1	KIF26A	1883	16	203	0.08	0.01	0.11
CCDS44342.1	KIF26B	2109	76	264	0.29	0.04	0.13
CCDS41454.1	KISS1	139	2	19	0.11	0.01	0.14
CCDS54298.1	KLK12	112	2	8	0.25	0.02	0.07
CCDS42599.1	KLK6	138	4	18	0.22	0.03	0.13
CCDS12815.1	KLK8	33	0	1	0	0	0.03
CCDS8622.1	KLRD1	149	19	12	1.58	0.13	0.08
CCDS34723.1	KMT2E	1859	214	129	1.66	0.12	0.07
CCDS45002.1	KNTC1	2210	246	187	1.32	0.11	0.08
CCDS48098.1	KRBOX4	99	3	12	0.25	0.03	0.12
CCDS58548.1	KRTAP1-4	122	1	10	0.1	0.01	0.08
CCDS42966.1	KRTAP12-1	97	0	7	0	0	0.07
CCDS42965.1	KRTAP12-2	147	0	11	0	0	0.07
CCDS42964.1	KRTAP12-3	97	1	5	0.2	0.01	0.05
CCDS42963.1	KRTAP12-4	113	0	5	0	0	0.04
CCDS13593.1	KRTAP15-1	138	2	8	0.25	0.01	0.06
CCDS42325.1	KRTAP2-1	129	1	7	0.14	0.01	0.05
CCDS54123.1	KRTAP2-3	129	1	7	0.14	0.01	0.05
CCDS32648.1	KRTAP2-4	129	1	7	0.14	0.01	0.05
CCDS54481.1	KRTAP21-3	59	4	1	4	0.07	0.02
CCDS13601.1	KRTAP22-1	49	2	1	2	0.04	0.02
CCDS46641.1	KRTAP22-2	46	2	1	2	0.04	0.02
CCDS32645.1	KRTAP3-1	99	1	6	0.17	0.01	0.06
CCDS32644.1	KRTAP3-2	99	1	6	0.17	0.01	0.06
CCDS32643.1	KRTAP3-3	99	1	6	0.17	0.01	0.06
CCDS11384.1	KRTAP4-2	137	0	11	0	0	0.08
CCDS31332.1	KRTAP5-6	130	2	9	0.22	0.02	0.07
CCDS8883.1	LACRT	139	20	11	1.82	0.14	0.08
CCDS5138.1	LAMA2	3123	291	219	1.33	0.09	0.07
CCDS33502.1	LAMA5	3696	46	421	0.11	0.01	0.11
CCDS2789.1	LAMB2	1799	60	206	0.29	0.03	0.11
CCDS3652.1	LAMTOR3	125	14	5	2.8	0.11	0.04
CCDS58920.1	LAMTOR3	118	14	5	2.8	0.12	0.04
CCDS34702.1	LAMTOR4	100	2	12	0.17	0.02	0.12
CCDS10236.1	LARP6	94	0	16	0	0	0.17
CCDS1028.1	LCE1A	111	0	15	0	0	0.14
CCDS1027.1	LCE1B	119	0	14	0	0	0.12
CCDS1026.1	LCE1C	119	0	15	0	0	0.13
CCDS1025.1	LCE1D	115	1	13	0.08	0.01	0.11
CCDS1024.1	LCE1E	119	1	14	0.07	0.01	0.12
CCDS1023.1	LCE1F	119	0	15	0	0	0.13
CCDS1021.1	LCE2A	107	3	11	0.27	0.03	0.1
CCDS1017.1	LCE3A	90	1	12	0.08	0.01	0.13
CCDS1016.1	LCE3B	96	1	13	0.08	0.01	0.14
CCDS1014.1	LCE3D	93	2	12	0.17	0.02	0.13
CCDS1013.1	LCE3E	93	2	12	0.17	0.02	0.13
CCDS1022.1	LCE4A	100	2	12	0.17	0.02	0.12
CCDS1011.1	LCE5A	119	3	15	0.2	0.03	0.13
CCDS630.1	LEPROT	132	5	3	1.67	0.04	0.02
CCDS13954.1	LGALS1	136	4	14	0.29	0.03	0.1
CCDS42565.1	LGALS7	137	1	17	0.06	0.01	0.12
CCDS12748.1	LHB	142	2	9	0.22	0.01	0.06
CCDS58799.1	LIF	89	12	4	3	0.13	0.04
CCDS11641.1	LIMD2	128	3	25	0.12	0.02	0.2
CCDS8974.1	LLPH	130	26	19	1.37	0.2	0.15
CCDS3773.1	LRBA	2864	278	184	1.51	0.1	0.06
CCDS58928.1	LRBA	2852	276	183	1.51	0.1	0.06
CCDS8932.1	LRP1	4545	81	492	0.16	0.02	0.11
CCDS2182.1	LRP1B	4600	394	231	1.71	0.09	0.05
CCDS7300.1	LRRC20	129	1	18	0.06	0.01	0.14
CCDS7301.1	LRRC20	135	1	23	0.04	0.01	0.17
CCDS31774.1	LRRK2	2528	279	186	1.5	0.11	0.07
CCDS408.1	LSM10	124	4	14	0.29	0.03	0.11
CCDS2619.1	LSM3	103	12	6	2	0.12	0.06
CCDS12374.1	LSM4	140	4	24	0.17	0.03	0.17
CCDS47571.1	LSM5	63	7	4	1.75	0.11	0.06
CCDS5438.1	LSM5	92	8	6	1.33	0.09	0.07
CCDS45907.1	LSM7	104	2	21	0.1	0.02	0.2
CCDS5775.1	LSM8	97	9	3	3	0.09	0.03
CCDS43450.2	LST1	98	2	11	0.18	0.02	0.11
CCDS4705.2	LST1	67	2	11	0.18	0.03	0.16
CCDS54984.1	LST1	105	2	12	0.17	0.02	0.11
CCDS54985.1	LST1	67	0	3	0	0	0.04
CCDS54986.1	LST1	60	0	3	0	0	0.05
CCDS54987.1	LST1	74	2	12	0.17	0.03	0.16
CCDS4704.1	LTB	78	1	8	0.13	0.01	0.1
CCDS9831.1	LTBP2	1822	42	210	0.2	0.02	0.12
CCDS33527.2	LTN1	1813	210	132	1.59	0.12	0.07
CCDS6390.1	LY6D	129	1	12	0.08	0.01	0.09
CCDS6394.1	LY6E	132	1	8	0.13	0.01	0.06
CCDS6396.1	LY6H	141	0	11	0	0	0.08
CCDS34951.1	LYNX1	132	1	5	0.2	0.01	0.04
CCDS34952.1	LYNX1	98	1	6	0.17	0.01	0.06
CCDS6389.1	LYNX1	117	0	6	0	0	0.05
CCDS6388.1	LYPD2	126	1	10	0.1	0.01	0.08
CCDS10593.1	LYRM1	123	18	6	3	0.15	0.05
CCDS5023.1	LYRM2	89	14	6	2.33	0.16	0.07
CCDS53764.1	LYRM5	91	17	7	2.43	0.19	0.08
CCDS4148.1	LYRM7	105	19	7	2.71	0.18	0.07
CCDS68911.1	LYSMD3	128	12	8	1.5	0.09	0.06
CCDS31062.1	LYST	3802	416	279	1.49	0.11	0.07
CCDS54528.1	MAFF	136	1	24	0.04	0.01	0.18
CCDS2007.1	MAL	112	0	4	0	0	0.04
CCDS2009.1	MAL	56	0	2	0	0	0.04
CCDS13293.1	MANBAL	86	2	17	0.12	0.02	0.2
CCDS13237.1	MAP1LC3A	126	4	23	0.17	0.03	0.18
CCDS13238.1	MAP1LC3A	122	3	24	0.13	0.02	0.2
CCDS2384.1	MAP2	1828	257	193	1.33	0.14	0.11
CCDS59270.1	MARVELD3	149	3	13	0.23	0.02	0.09
CCDS9774.1	MAX	97	15	8	1.88	0.15	0.08
CCDS54354.1	MCFD2	95	12	9	1.33	0.13	0.09
CCDS7919.1	MDK	144	7	28	0.25	0.05	0.19
CCDS42366.1	MED13	2175	223	116	1.92	0.1	0.05
CCDS6964.1	MED22	141	2	35	0.06	0.01	0.25
CCDS11184.1	MED9	147	8	30	0.27	0.05	0.2
CCDS46025.1	MEF2BNB	120	3	25	0.12	0.03	0.21
CCDS54235.1	MEF2BNB	110	2	24	0.08	0.02	0.22
CCDS12604.2	MEGF8	2779	31	241	0.13	0.01	0.09
CCDS62693.1	MEGF8	2846	31	245	0.13	0.01	0.09
CCDS31151.1	MEIG1	89	20	5	4	0.22	0.06
CCDS42343.1	MEOX1	140	3	28	0.11	0.02	0.2
CCDS59298.1	METTL23	124	13	5	2.6	0.1	0.04
CCDS8669.1	MGP	104	10	7	1.43	0.1	0.07
CCDS58209.1	MGST1	88	8	4	2	0.09	0.05
CCDS3749.1	MGST2	148	13	6	2.17	0.09	0.04
CCDS41470.1	MIA3	1908	273	205	1.33	0.14	0.11
CCDS11344.1	MIEN1	116	4	21	0.19	0.03	0.18
CCDS60163.1	MIER1	82	10	2	5	0.12	0.02
CCDS13819.1	MIF	116	0	12	0	0	0.1
CCDS6466.1	MLANA	119	12	6	2	0.1	0.05
CCDS982.1	MLLT11	91	8	6	1.33	0.09	0.07
CCDS14653.1	MMGT1	132	10	6	1.67	0.08	0.05
CCDS45651.1	MMP28	131	5	18	0.28	0.04	0.14
CCDS46262.1	MORN2	80	9	4	2.25	0.11	0.05
CCDS9986.1	MP68	59	6	4	1.5	0.1	0.07
CCDS1266.1	MPC2	128	12	3	4	0.09	0.02
CCDS47951.1	MPDZ	2042	201	150	1.34	0.1	0.07
CCDS59119.1	MPDZ	2009	199	148	1.34	0.1	0.07
CCDS59120.1	MPDZ	2038	202	150	1.35	0.1	0.07
CCDS10560.1	MPV17L	148	2	11	0.18	0.01	0.07
CCDS13612.1	MRAP	103	8	6	1.33	0.08	0.06
CCDS3389.1	MRFAP1	128	3	34	0.09	0.02	0.27
CCDS3392.1	MRFAP1L1	128	5	32	0.16	0.04	0.25
CCDS34460.1	MRPL14	146	2	16	0.13	0.01	0.11
CCDS1761.1	MRPL33	66	9	4	2.25	0.14	0.06
CCDS12356.1	MRPL34	93	1	11	0.09	0.01	0.12
CCDS7046.1	MRPL41	138	3	22	0.14	0.02	0.16
CCDS9045.1	MRPL42	143	19	5	3.8	0.13	0.03
CCDS8547.1	MRPL51	129	11	4	2.75	0.09	0.03
CCDS1567.1	MRPL55	129	0	21	0	0	0.16
CCDS9296.1	MRPL57	103	1	16	0.06	0.01	0.16
CCDS12525.1	MRPS12	139	1	21	0.05	0.01	0.15
CCDS34174.1	MRPS36	104	16	4	4	0.15	0.04
CCDS41653.1	MS4A13	113	9	3	3	0.08	0.03
CCDS60801.1	MS4A13	94	9	2	4.5	0.1	0.02
CCDS73095.1	MSMB	78	4	2	2	0.05	0.03
CCDS10762.1	MT3	69	3	14	0.21	0.04	0.2
CCDS42165.1	MT4	63	5	2	2.5	0.08	0.03
CCDS53985.1	MTRNR2L4	29	4	2	2	0.14	0.07
CCDS55026.1	MTRNR2L9	25	0	1	0	0	0.04
CCDS55139.1	MUC12	5336	314	151	2.08	0.06	0.03
CCDS34711.1	MUC17	4494	229	122	1.88	0.05	0.03
CCDS44515.2	MUC5B	5763	64	397	0.16	0.01	0.07
CCDS44513.1	MUC6	2440	38	185	0.21	0.02	0.08
CCDS8885.1	MUCL1	91	4	2	2	0.04	0.02
CCDS46846.1	MUSTN1	83	4	19	0.21	0.05	0.23
CCDS10565.1	MYH11	1973	119	509	0.23	0.06	0.26
CCDS10566.1	MYH11	1939	117	507	0.23	0.06	0.26
CCDS45423.1	MYH11	1980	120	509	0.24	0.06	0.26
CCDS45424.1	MYH11	1946	118	507	0.23	0.06	0.26
CCDS46151.1	MYH14	2004	61	501	0.12	0.03	0.25
CCDS54295.1	MYH14	2037	62	504	0.12	0.03	0.25
CCDS59411.1	MYH14	1996	61	501	0.12	0.03	0.25
CCDS9600.1	MYH6	1940	62	529	0.12	0.03	0.27
CCDS9601.1	MYH7	1936	64	514	0.12	0.03	0.27
CCDS13927.1	MYH9	1961	71	561	0.13	0.04	0.29
CCDS13277.1	MYL9	119	5	22	0.23	0.04	0.18
CCDS42271.1	MYO15A	3531	89	478	0.19	0.03	0.14
CCDS45641.1	MYO18A	2040	85	425	0.2	0.04	0.21
CCDS45642.1	MYO18A	2055	87	429	0.2	0.04	0.21
CCDS53683.1	MYO7A	2216	41	383	0.11	0.02	0.17
CCDS53684.1	MYO7A	2176	41	381	0.11	0.02	0.18
CCDS46405.1	MYO7B	2117	50	340	0.15	0.02	0.16
CCDS46010.1	MYO9B	2023	91	384	0.24	0.04	0.19
CCDS3457.1	N4BP2	1771	246	145	1.7	0.14	0.08
CCDS13142.1	NAA20	112	11	7	1.57	0.1	0.06
CCDS58745.1	NABP1	125	15	6	2.5	0.12	0.05
CCDS33056.1	NANOS2	139	2	18	0.11	0.01	0.13
CCDS45026.1	NBEA	2947	265	194	1.37	0.09	0.07
CCDS46495.1	NBEAL1	2695	295	187	1.58	0.11	0.07
CCDS46817.1	NBEAL2	2755	69	321	0.21	0.03	0.12
CCDS12404.2	NDUFA13	145	3	19	0.16	0.02	0.13
CCDS54911.1	NDUFA2	77	2	11	0.18	0.03	0.14
CCDS12877.1	NDUFA3	85	1	9	0.11	0.01	0.11
CCDS8935.1	NDUFA4L2	88	2	8	0.25	0.02	0.09
CCDS5788.1	NDUFA5	117	19	14	1.36	0.16	0.12
CCDS64760.1	NDUFA5	117	19	13	1.46	0.16	0.11
CCDS42492.1	NDUFA7	114	1	20	0.05	0.01	0.18
CCDS2336.1	NDUFB3	99	12	9	1.33	0.12	0.09
CCDS2999.1	NDUFB4	130	12	9	1.33	0.09	0.07
CCDS56297.1	NDUFB5	138	15	9	1.67	0.11	0.07
CCDS12314.1	NDUFB7	138	3	29	0.1	0.02	0.21
CCDS3746.1	NDUFC1	77	7	3	2.33	0.09	0.04
CCDS55779.1	NDUFC2	97	9	4	2.25	0.09	0.04
CCDS8257.1	NDUFC2	120	11	5	2.2	0.09	0.04
CCDS55780.1	NDUFC2-KCTD14	115	8	4	2	0.07	0.03
CCDS9621.1	NEDD8	82	4	19	0.21	0.05	0.23
CCDS11264.1	NF1	2819	276	190	1.45	0.1	0.07
CCDS42292.1	NF1	2840	283	191	1.48	0.1	0.07
CCDS42694.1	NFU1	114	17	9	1.89	0.15	0.08
CCDS1204.1	NHLH1	134	3	16	0.19	0.02	0.12
CCDS885.1	NHLH2	136	3	19	0.16	0.02	0.14
CCDS45366.1	NHLRC4	124	1	16	0.06	0.01	0.13
CCDS3920.1	NIPBL	2805	399	211	1.89	0.14	0.08
CCDS47198.1	NIPBL	2698	390	201	1.94	0.14	0.07
CCDS45679.1	NKIRAS2	136	2	28	0.07	0.01	0.21
CCDS45680.1	NKIRAS2	98	1	13	0.08	0.01	0.13
CCDS6118.1	NKX6-3	136	3	18	0.17	0.02	0.13
CCDS10773.1	NLRC5	1867	59	236	0.25	0.03	0.13
CCDS10332.1	NMB	122	3	11	0.27	0.02	0.09
CCDS66886.1	NME4	118	1	14	0.07	0.01	0.12
CCDS10124.1	NMES1	84	16	3	5.33	0.19	0.04
CCDS13296.1	NNAT	82	2	8	0.25	0.02	0.1
CCDS13297.1	NNAT	55	1	6	0.17	0.02	0.11
CCDS43905.1	NOTCH1	2556	23	297	0.08	0.01	0.12
CCDS12326.1	NOTCH3	2322	31	206	0.15	0.01	0.09
CCDS11790.1	NPB	126	2	8	0.25	0.02	0.06
CCDS140.1	NPPB	135	5	17	0.29	0.04	0.13
CCDS2489.1	NPPC	127	4	18	0.22	0.03	0.14
CCDS41577.1	NPS	90	9	4	2.25	0.1	0.04
CCDS32967.1	NR2C2AP	140	4	22	0.18	0.03	0.16
CCDS35188.1	NRARP	115	0	21	0	0	0.18
CCDS10288.1	NRG4	116	9	6	1.5	0.08	0.05
CCDS8451.1	NRGN	79	1	8	0.13	0.01	0.1
CCDS3729.1	NUDT6	148	18	11	1.64	0.12	0.07
CCDS8174.1	NUDT8	141	3	12	0.25	0.02	0.09
CCDS31633.1	NUMA1	2116	124	566	0.22	0.06	0.27
CCDS66156.1	NUMA1	2102	123	559	0.22	0.06	0.27
CCDS33704.1	NUP210	1888	48	211	0.23	0.03	0.11
CCDS59058.1	NUPR1L	98	1	17	0.06	0.01	0.17
CCDS6679.1	NXNL2	136	2	11	0.18	0.01	0.08
CCDS1570.2	OBSCN	6621	140	1104	0.13	0.02	0.17
CCDS58065.1	OBSCN	7969	165	1303	0.13	0.02	0.16
CCDS46520.1	OBSL1	1897	43	247	0.17	0.02	0.13
CCDS55879.1	OCC1	64	8	2	4	0.13	0.03
CCDS3485.1	OCIAD2	100	10	7	1.43	0.1	0.07
CCDS58051.1	OCLM	45	2	1	2	0.04	0.02
CCDS6987.1	OLFM1	136	8	28	0.29	0.06	0.21
CCDS58703.1	OST4	38	1	4	0.25	0.03	0.11
CCDS3681.1	OSTC	150	7	5	1.4	0.05	0.03
CCDS3299.1	OSTN	134	11	7	1.57	0.08	0.05
CCDS1725.1	OTOF	1998	58	312	0.19	0.03	0.16
CCDS74497.1	OTOF	1998	57	315	0.18	0.03	0.16
CCDS59225.1	OTOG	2926	50	300	0.17	0.02	0.1
CCDS2533.1	OTOS	90	1	11	0.09	0.01	0.12
CCDS3764.1	OTUD4	146	23	11	2.09	0.16	0.08
CCDS32766.1	OXLD1	148	4	15	0.27	0.03	0.1
CCDS47034.1	PACRGL	124	12	8	1.5	0.1	0.06
CCDS35306.1	PAGE5	111	18	13	1.38	0.16	0.12
CCDS4211.1	PAIP2	128	23	10	2.3	0.18	0.08
CCDS10512.1	PAM16	126	6	24	0.25	0.05	0.19
CCDS8464.1	PATE1	127	9	6	1.5	0.07	0.05
CCDS5190.1	PBOV1	136	15	11	1.36	0.11	0.08
CCDS7248.1	PCDH15	1956	173	102	1.7	0.09	0.05
CCDS47630.1	PCLO	5143	685	486	1.41	0.13	0.09
CCDS47631.1	PCLO	4936	662	468	1.41	0.13	0.09
CCDS47812.1	PCM1	2025	310	198	1.57	0.15	0.1
CCDS44650.1	PCNXL3	2035	27	207	0.13	0.01	0.1
CCDS32893.1	PCP2	137	6	21	0.29	0.04	0.15
CCDS12423.1	PDCD5	126	21	15	1.4	0.17	0.12
CCDS44060.1	PDPN	121	9	5	1.8	0.07	0.04
CCDS53270.1	PDPN	119	9	5	1.8	0.08	0.04
CCDS546.1	PDZK1IP1	115	2	14	0.14	0.02	0.12
CCDS54208.1	PET100	74	3	19	0.16	0.04	0.26
CCDS13445.1	PFDN4	135	31	9	3.44	0.23	0.07
CCDS8854.1	PFDN5	110	6	26	0.23	0.05	0.24
CCDS34301.1	PFN3	138	1	9	0.11	0.01	0.07
CCDS55932.1	PGF	150	4	18	0.22	0.03	0.12
CCDS4966.1	PHF3	2040	312	183	1.7	0.15	0.09
CCDS45225.1	PHGR1	83	0	1	0	0	0.01
CCDS4987.1	PHIP	1822	217	136	1.6	0.12	0.07
CCDS1412.1	PHLDA3	128	3	23	0.13	0.02	0.18
CCDS48060.1	PHPT1	125	3	13	0.23	0.02	0.1
CCDS7009.1	PHPT1	126	4	17	0.24	0.03	0.13
CCDS13344.1	PI3	118	14	6	2.33	0.12	0.05
CCDS54058.1	PIEZO1	2522	29	330	0.09	0.01	0.13
CCDS13650.1	PIGP	135	15	5	3	0.11	0.04
CCDS54778.1	PIGY	72	3	1	3	0.04	0.01
CCDS55447.1	PIN4	134	21	10	2.1	0.16	0.07
CCDS34768.1	PIP	147	14	8	1.75	0.1	0.05
CCDS45614.1	PIRT	138	5	17	0.29	0.04	0.12
CCDS32369.1	PKD1	4304	34	401	0.08	0.01	0.09
CCDS45385.1	PKD1	4303	34	400	0.09	0.01	0.09
CCDS47911.1	PKHD1L1	4244	320	200	1.6	0.08	0.05
CCDS6222.1	PKIA	77	13	2	6.5	0.17	0.03
CCDS5126.1	PKIB	79	14	6	2.33	0.18	0.08
CCDS59033.1	PKIB	86	14	7	2	0.16	0.08
CCDS13334.1	PKIG	77	2	12	0.17	0.03	0.16
CCDS203.1	PLA2G2D	146	5	18	0.28	0.03	0.12
CCDS43769.1	PLEC	4575	59	1153	0.05	0.01	0.25
CCDS43770.1	PLEC	4534	58	1156	0.05	0.01	0.25
CCDS43771.1	PLEC	4526	58	1151	0.05	0.01	0.25
CCDS43772.1	PLEC	4685	58	1172	0.05	0.01	0.25
CCDS43773.1	PLEC	4548	58	1152	0.05	0.01	0.25
CCDS43774.1	PLEC	4552	57	1154	0.05	0.01	0.25
CCDS43775.1	PLEC	4548	58	1157	0.05	0.01	0.25
CCDS47936.1	PLEC	4516	57	1150	0.05	0.01	0.25
CCDS12083.1	PLEKHJ1	150	3	33	0.09	0.02	0.22
CCDS1999.1	PLGLB1	97	16	10	1.6	0.16	0.1
CCDS33238.1	PLGLB1	97	16	10	1.6	0.16	0.1
CCDS6463.1	PLGRKT	148	23	14	1.64	0.16	0.09
CCDS5120.1	PLN	53	6	3	2	0.11	0.06
CCDS33847.2	PLXNA1	1897	12	268	0.04	0.01	0.14
CCDS31013.1	PLXNA2	1895	38	245	0.16	0.02	0.13
CCDS14752.1	PLXNA3	1872	24	238	0.1	0.01	0.13
CCDS43646.1	PLXNA4	1895	43	270	0.16	0.02	0.14
CCDS2765.1	PLXNB1	2136	37	247	0.15	0.02	0.12
CCDS43035.1	PLXNB2	1839	21	281	0.07	0.01	0.15
CCDS14729.1	PLXNB3	1910	31	230	0.13	0.02	0.12
CCDS55536.1	PLXNB3	1933	31	231	0.13	0.02	0.12
CCDS33854.1	PLXND1	1926	20	258	0.08	0.01	0.13
CCDS64862.1	PNOC	113	2	27	0.07	0.02	0.24
CCDS58149.1	POLD4	80	1	17	0.06	0.01	0.21
CCDS8158.1	POLD4	108	1	23	0.04	0.01	0.21
CCDS9278.1	POLE	2287	86	339	0.25	0.04	0.15
CCDS33833.1	POLQ	2591	289	217	1.33	0.11	0.08
CCDS13963.1	POLR2F	128	5	22	0.23	0.04	0.17
CCDS12487.1	POLR2I	126	5	19	0.26	0.04	0.15
CCDS6285.1	POLR2K	59	8	6	1.33	0.14	0.1
CCDS7720.1	POLR2L	68	0	11	0	0	0.16
CCDS9331.1	POMP	142	16	12	1.33	0.11	0.08
CCDS9203.1	POP5	114	4	17	0.24	0.04	0.15
CCDS5704.1	POP7	141	4	18	0.22	0.03	0.13
CCDS3563.1	PPBP	129	17	7	2.43	0.13	0.05
CCDS13523.1	PPDPF	115	2	9	0.22	0.02	0.08
CCDS10526.1	PPL	1757	79	468	0.17	0.04	0.27
CCDS12509.1	PPP1R14A	148	5	28	0.18	0.03	0.19
CCDS58660.1	PPP1R14A	121	2	21	0.1	0.02	0.17
CCDS31596.1	PPP1R14B	148	4	27	0.15	0.03	0.18
CCDS10066.1	PPP1R14D	146	7	26	0.27	0.05	0.18
CCDS11472.1	PPY	96	2	9	0.22	0.02	0.09
CCDS54192.1	PQLC1	133	0	10	0	0	0.08
CCDS8071.1	PRDX5	126	2	9	0.22	0.02	0.07
CCDS2519.1	PRLH	88	1	4	0.25	0.01	0.05
CCDS825.1	PROK1	106	2	7	0.29	0.02	0.07
CCDS2916.1	PROK2	109	4	3	1.33	0.04	0.03
CCDS11010.1	PRPF8	2336	85	320	0.27	0.04	0.14
CCDS46143.1	PRR12	2037	49	258	0.19	0.02	0.13
CCDS54159.1	PRR29	99	2	11	0.18	0.02	0.11
CCDS55804.1	PRR4	66	4	3	1.33	0.06	0.05
CCDS1296.2	PRRC2C	2818	385	293	1.31	0.14	0.1
CCDS55397.1	PRRG1	83	16	6	2.67	0.19	0.07
CCDS12556.1	PRX	148	5	21	0.24	0.03	0.14
CCDS5327.1	PSMG3	123	5	17	0.29	0.04	0.14
CCDS47362.1	PSMG4	105	1	6	0.17	0.01	0.06
CCDS61158.1	PTGES3	128	13	7	1.86	0.1	0.05
CCDS61159.1	PTGES3	131	15	9	1.67	0.11	0.07
CCDS61160.1	PTGES3	140	17	9	1.89	0.12	0.06
CCDS12763.1	PTH2	101	0	5	0	0	0.05
CCDS74750.1	PTK6	135	5	17	0.29	0.04	0.13
CCDS47093.1	PTPN13	2491	285	192	1.48	0.11	0.08
CCDS47094.1	PTPN13	2486	285	191	1.49	0.11	0.08
CCDS47095.1	PTPN13	2467	282	191	1.48	0.11	0.08
CCDS47096.1	PTPN13	2295	263	176	1.49	0.11	0.08
CCDS489.2	PTPRF	1908	40	263	0.15	0.02	0.14
CCDS490.2	PTPRF	1899	40	260	0.15	0.02	0.14
CCDS12140.1	PTPRS	1911	49	253	0.19	0.03	0.13
CCDS45930.1	PTPRS	1949	54	256	0.21	0.03	0.13
CCDS8359.1	PTS	146	17	7	2.43	0.12	0.05
CCDS10710.1	PYDC1	90	0	19	0	0	0.21
CCDS12143.1	QIL1	119	0	22	0	0	0.18
CCDS6936.1	QRFP	137	3	12	0.25	0.02	0.09
CCDS58073.1	RAB18	143	18	12	1.5	0.13	0.08
CCDS325.1	RAB42	106	3	19	0.16	0.03	0.18
CCDS1428.1	RABIF	124	4	17	0.24	0.03	0.14
CCDS56546.1	RAD54B	118	13	4	3.25	0.11	0.03
CCDS11188.1	RAI1	1907	62	301	0.21	0.03	0.16
CCDS32064.1	RALGAPA1	2084	232	135	1.72	0.11	0.06
CCDS32065.1	RALGAPA1	2037	229	132	1.73	0.11	0.06
CCDS61439.1	RALGAPA1	2050	228	136	1.68	0.11	0.07
CCDS2522.1	RAMP1	149	0	14	0	0	0.09
CCDS5503.1	RAMP3	149	2	14	0.14	0.01	0.09
CCDS2079.1	RANBP2	3225	430	248	1.73	0.13	0.08
CCDS58252.1	RAP1B	138	21	11	1.91	0.15	0.08
CCDS58254.1	RAP1B	143	18	12	1.5	0.13	0.08
CCDS10621.1	RBBP6	1793	278	157	1.77	0.16	0.09
CCDS10622.1	RBBP6	1759	272	149	1.83	0.15	0.08
CCDS46618.1	RBM38	122	1	14	0.07	0.01	0.11
CCDS55776.1	RBM4	144	7	24	0.29	0.05	0.17
CCDS8574.1	RBP5	136	5	23	0.22	0.04	0.17
CCDS5091.2	REV3L	3131	377	236	1.6	0.12	0.08
CCDS69177.1	REV3L	3053	375	227	1.65	0.12	0.07
CCDS42710.2	RGPD2	1757	243	135	1.8	0.14	0.08
CCDS46379.1	RGPD3	1759	242	137	1.77	0.14	0.08
CCDS46381.1	RGPD4	1759	242	139	1.74	0.14	0.08
CCDS2082.1	RGPD5	1766	244	135	1.81	0.14	0.08
CCDS46388.1	RGPD5	1766	244	135	1.81	0.14	0.08
CCDS46394.1	RGPD8	1766	243	135	1.8	0.14	0.08
CCDS44271.1	RGS4	94	15	7	2.14	0.16	0.07
CCDS2194.1	RIF1	2473	373	174	2.14	0.15	0.07
CCDS54406.1	RIF1	2447	371	171	2.17	0.15	0.07
CCDS34493.1	RIPPLY2	129	14	9	1.56	0.11	0.07
CCDS448.1	RLF	1915	257	155	1.66	0.13	0.08
CCDS10548.1	RMI2	148	3	13	0.23	0.02	0.09
CCDS9555.1	RNASE4	148	4	14	0.29	0.03	0.09
CCDS54056.1	RNF166	129	1	17	0.06	0.01	0.13
CCDS46689.1	RNF185	137	1	11	0.09	0.01	0.08
CCDS5116.1	ROS1	2348	205	153	1.34	0.09	0.07
CCDS6160.1	RP1	2157	264	162	1.63	0.12	0.08
CCDS5356.1	RPA3	122	14	6	2.33	0.11	0.05
CCDS58818.1	RPL15	146	4	18	0.22	0.03	0.12
CCDS12924.1	RPL28	138	2	18	0.11	0.01	0.13
CCDS46191.1	RPL28	70	2	9	0.22	0.03	0.13
CCDS46192.1	RPL28	88	2	11	0.18	0.02	0.13
CCDS6858.1	RPL35	124	6	33	0.18	0.05	0.27
CCDS33930.1	RPL35A	111	10	6	1.67	0.09	0.05
CCDS9689.1	RPL36AL	107	5	26	0.19	0.05	0.24
CCDS44919.1	RPL41	26	1	7	0.14	0.04	0.27
CCDS7717.1	RPLP2	116	4	17	0.24	0.03	0.15
CCDS2888.1	RPP14	125	12	8	1.5	0.1	0.06
CCDS56410.1	RPP21	145	4	18	0.22	0.03	0.12
CCDS2198.1	RPRM	110	0	13	0	0	0.12
CCDS11508.1	RPRML	121	0	9	0	0	0.07
CCDS12067.1	RPS15	146	2	31	0.06	0.01	0.21
CCDS10571.1	RPS15A	131	14	7	2	0.11	0.05
CCDS12535.1	RPS16	147	6	25	0.24	0.04	0.17
CCDS13997.1	RPS19BP1	137	4	31	0.13	0.03	0.23
CCDS13497.1	RPS21	84	2	10	0.2	0.02	0.12
CCDS9685.1	RPS29	57	2	7	0.29	0.04	0.12
CCDS44544.1	RRAS2	128	20	15	1.33	0.16	0.12
CCDS43496.1	RWDD1	148	36	13	2.77	0.24	0.09
CCDS33011.1	RYR1	5039	169	740	0.23	0.03	0.15
CCDS42563.1	RYR1	5034	169	739	0.23	0.03	0.15
CCDS1047.1	S100A1	95	2	22	0.09	0.02	0.23
CCDS1009.1	S100A11	106	4	16	0.25	0.04	0.15
CCDS30874.1	S100A13	99	4	26	0.15	0.04	0.26
CCDS1046.1	S100A14	105	5	19	0.26	0.05	0.18
CCDS1045.1	S100A16	104	4	19	0.21	0.04	0.18
CCDS1043.1	S100A3	102	4	19	0.21	0.04	0.19
CCDS1041.2	S100A5	93	4	20	0.2	0.04	0.22
CCDS1040.1	S100A6	91	3	20	0.15	0.03	0.22
CCDS1039.1	S100A7	102	4	17	0.24	0.04	0.17
CCDS30872.1	S100A7A	102	4	17	0.24	0.04	0.17
CCDS14176.1	S100G	80	16	10	1.6	0.2	0.13
CCDS3391.1	S100P	96	4	17	0.24	0.04	0.18
CCDS44548.1	SAA2	84	5	2	2.5	0.06	0.02
CCDS9300.2	SACS	4580	528	317	1.67	0.12	0.07
CCDS30760.1	SAMD13	117	14	10	1.4	0.12	0.09
CCDS44166.1	SAMD13	103	12	9	1.33	0.12	0.09
CCDS47321.1	SAP30L	143	7	26	0.27	0.05	0.18
CCDS47322.1	SAP30L	138	7	25	0.28	0.05	0.18
CCDS14091.2	SBF1	1894	16	285	0.06	0.01	0.15
CCDS41581.1	SCGB1C1	96	4	14	0.29	0.04	0.15
CCDS8015.1	SCGB1D1	91	12	6	2	0.13	0.07
CCDS4456.1	SCGB3A1	105	0	13	0	0	0.12
CCDS33316.1	SCN1A	1999	192	123	1.56	0.1	0.06
CCDS54413.1	SCN1A	2010	192	124	1.55	0.1	0.06
CCDS54414.1	SCN1A	1982	192	121	1.59	0.1	0.06
CCDS33313.1	SCN2A	2006	197	132	1.49	0.1	0.07
CCDS33314.1	SCN2A	2006	196	133	1.47	0.1	0.07
CCDS33312.1	SCN3A	2001	180	131	1.37	0.09	0.07
CCDS46440.1	SCN3A	1952	180	127	1.42	0.09	0.07
CCDS46796.1	SCN5A	2017	49	240	0.2	0.02	0.12
CCDS46797.1	SCN5A	2016	49	239	0.21	0.02	0.12
CCDS46798.1	SCN5A	1999	49	240	0.2	0.02	0.12
CCDS46799.1	SCN5A	2017	50	240	0.21	0.02	0.12
CCDS54569.1	SCN5A	1963	47	229	0.21	0.02	0.12
CCDS54570.1	SCN5A	1984	50	237	0.21	0.03	0.12
CCDS46441.1	SCN9A	1978	197	120	1.64	0.1	0.06
CCDS3750.1	SCOC	123	22	8	2.75	0.18	0.07
CCDS54807.1	SCOC	132	14	7	2	0.11	0.05
CCDS7709.1	SCT	122	2	9	0.22	0.02	0.07
CCDS32999.1	SDHAF1	116	0	12	0	0	0.1
CCDS44263.1	SDHC	136	2	7	0.29	0.01	0.05
CCDS60958.1	SDHD	144	2	8	0.25	0.01	0.06
CCDS60959.1	SDHD	86	1	6	0.17	0.01	0.07
CCDS45769.1	SDK2	2173	49	250	0.2	0.02	0.12
CCDS6741.1	SEC61B	97	4	2	2	0.04	0.02
CCDS32218.1	SERF2	60	3	21	0.14	0.05	0.35
CCDS55964.1	SERF2	134	3	12	0.25	0.02	0.09
CCDS55965.1	SERF2	46	3	17	0.18	0.07	0.37
CCDS53838.1	SETD1B	1924	47	275	0.17	0.02	0.14
CCDS2749.2	SETD2	2565	329	235	1.4	0.13	0.09
CCDS5204.1	SF3B5	87	3	13	0.23	0.03	0.15
CCDS14449.1	SH3BGRL	115	18	9	2	0.16	0.08
CCDS278.1	SH3BGRL3	94	4	16	0.25	0.04	0.17
CCDS12799.1	SHANK1	2162	49	214	0.23	0.02	0.1
CCDS63621.1	SHISA5	138	0	9	0	0	0.07
CCDS3196.1	SI	1828	159	85	1.87	0.09	0.05
CCDS33007.1	SIPA1L3	1782	39	243	0.16	0.02	0.14
CCDS9993.1	SIVA1	111	1	14	0.07	0.01	0.13
CCDS34173.1	SLC30A5	119	15	7	2.14	0.13	0.06
CCDS58955.1	SLC30A5	78	10	5	2	0.13	0.06
CCDS6788.1	SLC31A2	144	2	8	0.25	0.01	0.06
CCDS8755.2	SLC48A1	147	1	5	0.2	0.01	0.03
CCDS31667.1	SLN	32	0	2	0	0	0.06
CCDS6387.1	SLURP1	104	1	10	0.1	0.01	0.1
CCDS45822.1	SMCHD1	2006	257	135	1.9	0.13	0.07
CCDS8292.1	SMCO4	60	2	15	0.13	0.03	0.25
CCDS14031.1	SMDT1	108	4	3	1.33	0.04	0.03
CCDS57966.1	SMIM1	79	2	9	0.22	0.03	0.11
CCDS55502.1	SMIM10	84	0	5	0	0	0.06
CCDS33550.1	SMIM11	59	12	7	1.71	0.2	0.12
CCDS53295.1	SMIM12	93	4	15	0.27	0.04	0.16
CCDS56396.1	SMIM13	92	8	3	2.67	0.09	0.03
CCDS56529.1	SMIM18	96	13	1	13	0.14	0.01
CCDS6133.2	SMIM19	108	12	6	2	0.11	0.06
CCDS32845.1	SMIM21	102	10	6	1.67	0.1	0.06
CCDS45915.1	SMIM24	131	8	33	0.24	0.06	0.25
CCDS47312.2	SMIM3	61	2	1	2	0.03	0.02
CCDS54165.1	SMIM5	78	0	12	0	0	0.15
CCDS12348.2	SMIM7	76	2	7	0.29	0.03	0.09
CCDS34496.1	SMIM8	98	12	8	1.5	0.12	0.08
CCDS55546.1	SMIM9	100	6	4	1.5	0.06	0.04
CCDS34000.1	SMR3A	135	4	2	2	0.03	0.01
CCDS3540.1	SMR3B	80	4	1	4	0.05	0.01
CCDS6553.1	SMRP1	112	2	12	0.17	0.02	0.11
CCDS7380.1	SNCG	128	6	35	0.17	0.05	0.27
CCDS10549.1	SNN	89	2	12	0.17	0.02	0.13
CCDS32801.1	SNRPD1	120	11	7	1.57	0.09	0.06
CCDS33053.1	SNRPD2	119	4	26	0.15	0.03	0.22
CCDS54281.1	SNRPD2	109	4	23	0.17	0.04	0.21
CCDS9055.1	SNRPF	87	11	6	1.83	0.13	0.07
CCDS1903.1	SNRPG	77	9	5	1.8	0.12	0.06
CCDS33779.1	SNTN	148	24	7	3.43	0.16	0.05
CCDS56470.1	SNX10	118	15	10	1.5	0.13	0.08
CCDS45481.1	SNX20	103	4	14	0.29	0.04	0.14
CCDS43700.1	SPAG11A	109	9	5	1.8	0.08	0.05
CCDS47774.1	SPAG11B	134	13	7	1.86	0.1	0.05
CCDS5966.1	SPAG11B	104	7	3	2.33	0.07	0.03
CCDS5967.1	SPAG11B	114	16	3	5.33	0.14	0.03
CCDS31020.1	SPATA45	99	12	9	1.33	0.12	0.09
CCDS43309.1	SPEF2	1823	305	178	1.71	0.17	0.1
CCDS42824.1	SPEG	3268	67	432	0.16	0.02	0.13
CCDS54432.1	SPEG	114	3	19	0.16	0.03	0.17
CCDS1576.1	SPHAR	64	6	3	2	0.09	0.05
CCDS4286.1	SPINK1	80	7	4	1.75	0.09	0.05
CCDS43383.1	SPINK13	95	8	5	1.6	0.08	0.05
CCDS4288.1	SPINK14	98	6	3	2	0.06	0.03
CCDS3508.1	SPINK2	85	6	1	6	0.07	0.01
CCDS46822.1	SPINK8	98	9	6	1.5	0.09	0.06
CCDS34269.1	SPINK9	87	11	5	2.2	0.13	0.06
CCDS33477.1	SPINT4	100	11	5	2.2	0.11	0.05
CCDS44431.1	SPOCK2	78	2	10	0.2	0.03	0.13
CCDS1032.1	SPRR1A	90	5	29	0.17	0.06	0.32
CCDS30863.1	SPRR1B	90	4	29	0.14	0.04	0.32
CCDS1034.1	SPRR2A	73	2	20	0.1	0.03	0.27
CCDS30865.1	SPRR2B	73	2	20	0.1	0.03	0.27
CCDS30864.1	SPRR2D	73	2	20	0.1	0.03	0.27
CCDS30866.1	SPRR2E	73	3	19	0.16	0.04	0.26
CCDS30867.1	SPRR2F	73	2	20	0.1	0.03	0.27
CCDS30868.1	SPRR2G	74	2	18	0.11	0.03	0.24
CCDS32099.1	SPTB	2329	85	493	0.17	0.04	0.21
CCDS32100.1	SPTB	2138	78	452	0.17	0.04	0.21
CCDS8150.1	SPTBN2	2391	83	464	0.18	0.03	0.19
CCDS12559.1	SPTBN4	2565	73	510	0.14	0.03	0.2
CCDS61599.1	SPTBN5	3675	121	810	0.15	0.03	0.22
CCDS6693.1	SPTLC1	144	16	11	1.45	0.11	0.08
CCDS33887.1	SPTSSB	77	5	3	1.67	0.06	0.04
CCDS31757.1	SPX	117	11	8	1.38	0.09	0.07
CCDS42017.1	SRP14	137	5	25	0.2	0.04	0.18
CCDS4108.1	SRP19	145	20	15	1.33	0.14	0.1
CCDS56376.1	SRP19	79	3	11	0.27	0.04	0.14
CCDS44323.1	SRP9	83	2	9	0.22	0.02	0.11
CCDS13005.1	SRXN1	138	2	12	0.17	0.01	0.09
CCDS7034.1	SSNA1	120	2	35	0.06	0.02	0.29
CCDS57992.1	ST3GAL3	102	2	10	0.2	0.02	0.1
CCDS33768.1	STAB1	2571	57	248	0.23	0.02	0.1
CCDS33998.1	STATH	53	8	3	2.67	0.15	0.06
CCDS3533.1	STATH	63	9	3	3	0.14	0.05
CCDS32772.1	STRA13	64	3	11	0.27	0.05	0.17
CCDS59303.1	STRA13	82	3	14	0.21	0.04	0.17
CCDS10098.1	STRC	1776	57	195	0.29	0.03	0.11
CCDS3897.1	SUB1	128	22	13	1.69	0.17	0.1
CCDS2352.1	SUMO1	102	18	13	1.38	0.18	0.13
CCDS46493.1	SUMO1	77	13	8	1.63	0.17	0.1
CCDS33587.1	SUMO3	104	1	26	0.04	0.01	0.25
CCDS68220.1	SUMO3	142	1	30	0.03	0.01	0.21
CCDS65177.1	SURF4	129	0	14	0	0	0.11
CCDS41627.1	SVIP	78	14	9	1.56	0.18	0.12
CCDS46070.1	SYCN	135	1	13	0.08	0.01	0.1
CCDS56192.1	SYS1	77	0	5	0	0	0.06
CCDS42358.1	TAC4	77	4	15	0.27	0.05	0.19
CCDS30788.1	TAF13	125	21	10	2.1	0.17	0.08
CCDS46436.1	TANK	120	20	15	1.33	0.17	0.13
CCDS4040.1	TBCA	109	28	12	2.33	0.26	0.11
CCDS75263.1	TBCA	130	26	12	2.17	0.2	0.09
CCDS14506.1	TCEAL7	101	20	12	1.67	0.2	0.12
CCDS34910.1	TCEB1	113	12	8	1.5	0.11	0.07
CCDS56539.1	TCEB1	97	10	6	1.67	0.1	0.06
CCDS45387.1	TCEB2	119	5	18	0.28	0.04	0.15
CCDS9941.1	TCL1A	115	1	15	0.07	0.01	0.13
CCDS33929.1	TCTEX1D2	143	16	10	1.6	0.11	0.07
CCDS45780.2	TEN1	124	4	20	0.2	0.03	0.16
CCDS44688.1	TENM4	2770	74	266	0.28	0.03	0.1
CCDS6080.1	TEX15	2790	411	193	2.13	0.15	0.07
CCDS66578.1	TEX30	114	10	4	2.5	0.09	0.04
CCDS4139.1	TEX43	135	18	5	3.6	0.13	0.04
CCDS33565.2	TFF3	95	2	10	0.2	0.02	0.11
CCDS6137.1	THAP1	54	1	6	0.17	0.02	0.11
CCDS8256.1	THRSP	147	7	26	0.27	0.05	0.18
CCDS58307.1	THTPA	106	4	18	0.22	0.04	0.17
CCDS32599.1	TIAF1	116	3	14	0.21	0.03	0.12
CCDS7959.1	TIMM10	91	4	18	0.22	0.04	0.2
CCDS7766.1	TIMM10B	104	4	15	0.27	0.04	0.14
CCDS12089.1	TIMM13	96	3	14	0.21	0.03	0.15
CCDS14481.1	TIMM8A	98	5	19	0.26	0.05	0.19
CCDS9735.1	TIMM9	90	17	9	1.89	0.19	0.1
CCDS35009.1	TLN1	2542	113	412	0.27	0.04	0.16
CCDS11781.1	TMEM105	130	2	10	0.2	0.02	0.08
CCDS45607.1	TMEM107	141	3	11	0.27	0.02	0.08
CCDS58165.1	TMEM126A	126	9	5	1.8	0.07	0.04
CCDS3373.1	TMEM128	142	9	5	1.8	0.06	0.04
CCDS46368.1	TMEM131	1884	170	118	1.44	0.09	0.06
CCDS8309.1	TMEM133	130	10	3	3.33	0.08	0.02
CCDS7007.1	TMEM141	109	2	13	0.15	0.02	0.12
CCDS47372.1	TMEM14B	81	3	2	1.5	0.04	0.02
CCDS3721.1	TMEM155	131	10	7	1.43	0.08	0.05
CCDS43425.1	TMEM170B	133	1	9	0.11	0.01	0.07
CCDS35185.1	TMEM203	137	0	14	0	0	0.1
CCDS3297.1	TMEM207	147	10	2	5	0.07	0.01
CCDS31715.1	TMEM218	116	4	2	2	0.03	0.02
CCDS44995.1	TMEM233	110	2	8	0.25	0.02	0.07
CCDS356.2	TMEM234	141	3	16	0.19	0.02	0.11
CCDS43519.1	TMEM242	142	12	8	1.5	0.08	0.06
CCDS58086.1	TMEM254	104	2	9	0.22	0.02	0.09
CCDS58087.1	TMEM254	85	1	5	0.2	0.01	0.06
CCDS8009.1	TMEM258	80	1	5	0.2	0.01	0.06
CCDS9110.1	TMEM263	117	13	8	1.63	0.11	0.07
CCDS53600.1	TMEM41B	128	12	7	1.71	0.09	0.05
CCDS5593.1	TMEM60	134	10	4	2.5	0.07	0.03
CCDS47876.1	TMEM70	108	4	2	2	0.04	0.02
CCDS42572.1	TMEM91	140	3	14	0.21	0.02	0.1
CCDS46083.1	TMEM91	128	3	14	0.21	0.02	0.11
CCDS46084.1	TMEM91	124	3	13	0.23	0.02	0.1
CCDS10489.1	TNFRSF12A	130	1	8	0.13	0.01	0.06
CCDS47534.1	TNRC18	2969	71	467	0.15	0.02	0.16
CCDS13975.1	TOMM22	143	7	25	0.28	0.05	0.17
CCDS43803.1	TOMM5	52	2	7	0.29	0.04	0.13
CCDS47967.1	TOMM5	86	2	11	0.18	0.02	0.13
CCDS47968.1	TOMM5	93	2	12	0.17	0.02	0.13
CCDS47424.1	TOMM6	75	2	1	2	0.03	0.01
CCDS5376.1	TOMM7	56	2	9	0.22	0.04	0.16
CCDS58195.1	TP53AIP1	109	2	8	0.25	0.02	0.07
CCDS41446.1	TPR	2364	421	300	1.4	0.18	0.13
CCDS66538.1	TPT1	139	22	9	2.44	0.16	0.06
CCDS10971.1	TRAPPC2L	141	1	17	0.06	0.01	0.12
CCDS43015.1	TRIOBP	2366	76	333	0.23	0.03	0.14
CCDS9899.1	TRIP11	1980	397	234	1.7	0.2	0.12
CCDS55261.1	TRIQK	87	15	4	3.75	0.17	0.05
CCDS42035.1	TRPM7	1866	227	111	2.05	0.12	0.06
CCDS10458.1	TSC2	1808	44	232	0.19	0.02	0.13
CCDS45384.1	TSC2	1785	43	230	0.19	0.02	0.13
CCDS14531.1	TSC22D3	135	5	27	0.19	0.04	0.2
CCDS44257.1	TSTD1	75	3	15	0.2	0.04	0.2
CCDS44258.1	TSTD1	110	2	16	0.13	0.02	0.15
CCDS53400.1	TSTD1	116	4	17	0.24	0.03	0.15
CCDS13651.1	TTC3	2026	275	198	1.39	0.14	0.1
CCDS33337.1	TTN	5605	852	457	1.86	0.15	0.08
CCDS54421.1	TTN	26927	3357	1892	1.77	0.12	0.07
CCDS54422.1	TTN	27119	3382	1915	1.77	0.12	0.07
CCDS54423.1	TTN	27052	3368	1905	1.77	0.12	0.07
CCDS54424.1	TTN	33424	4400	2449	1.8	0.13	0.07
CCDS59435.1	TTN	35992	4904	2703	1.81	0.14	0.08
CCDS74610.1	TTN	34351	4528	2550	1.78	0.13	0.07
CCDS14087.1	TUBGCP6	1820	42	231	0.18	0.02	0.13
CCDS2819.1	TUSC2	111	2	14	0.14	0.02	0.13
CCDS35104.1	TXNDC8	116	13	7	1.86	0.11	0.06
CCDS32852.1	TXNL4A	143	4	18	0.22	0.03	0.13
CCDS12482.1	TYROBP	114	3	12	0.25	0.03	0.11
CCDS46058.1	TYROBP	113	3	12	0.25	0.03	0.11
CCDS7252.1	UBE2D1	148	15	5	3	0.1	0.03
CCDS33586.1	UBE2G2	138	5	18	0.28	0.04	0.13
CCDS7961.1	UBE2L6	88	3	12	0.25	0.03	0.14
CCDS13427.1	UBE2V1	104	15	6	2.5	0.14	0.06
CCDS33483.1	UBE2V1	148	21	5	4.2	0.14	0.03
CCDS58775.1	UBE2V1	106	15	5	3	0.14	0.05
CCDS43738.1	UBE2V2	146	23	3	7.67	0.16	0.02
CCDS4870.1	UBR2	1756	202	131	1.54	0.12	0.07
CCDS2238.2	UBR3	1889	202	147	1.37	0.11	0.08
CCDS34933.1	UBR5	2800	256	193	1.33	0.09	0.07
CCDS64946.1	UBR5	2799	256	192	1.33	0.09	0.07
CCDS1747.1	UCN	125	0	15	0	0	0.12
CCDS2772.1	UCN2	113	1	9	0.11	0.01	0.08
CCDS66533.1	UFM1	104	6	4	1.5	0.06	0.04
CCDS9366.1	UFM1	86	7	4	1.75	0.08	0.05
CCDS45264.1	UNC13C	2215	270	204	1.32	0.12	0.09
CCDS12073.1	UQCR11	57	0	5	0	0	0.09
CCDS48035.1	URM1	147	4	17	0.24	0.03	0.12
CCDS59148.1	URM1	64	3	11	0.27	0.05	0.17
CCDS6900.1	URM1	102	3	16	0.19	0.03	0.16
CCDS7548.1	USMG5	59	7	2	3.5	0.12	0.03
CCDS42686.1	USP34	3547	368	255	1.44	0.1	0.07
CCDS43930.1	USP9X	2571	273	178	1.53	0.11	0.07
CCDS55403.1	USP9X	2555	268	175	1.53	0.1	0.07
CCDS14781.1	USP9Y	2556	274	175	1.57	0.11	0.07
CCDS90.1	UTS2	140	12	8	1.5	0.09	0.06
CCDS3300.1	UTS2B	120	16	9	1.78	0.13	0.08
CCDS32561.1	VAMP2	117	3	16	0.19	0.03	0.14
CCDS1298.1	VAMP4	142	19	9	2.11	0.13	0.06
CCDS53430.1	VAMP4	141	19	9	2.11	0.13	0.06
CCDS1980.1	VAMP5	117	3	19	0.16	0.03	0.16
CCDS4060.1	VCAN	3397	418	226	1.85	0.12	0.07
CCDS54876.1	VCAN	2410	288	160	1.8	0.12	0.07
CCDS35200.1	VCX2	140	6	32	0.19	0.04	0.23
CCDS56617.1	VCY	126	3	31	0.1	0.02	0.25
CCDS56618.1	VCY	126	3	31	0.1	0.02	0.25
CCDS10704.1	VKORC1	93	0	2	0	0	0.02
CCDS45585.1	VMO1	71	1	6	0.17	0.01	0.08
CCDS45586.1	VMO1	103	2	7	0.29	0.02	0.07
CCDS45587.1	VMO1	115	2	9	0.22	0.02	0.08
CCDS13798.1	VPREB1	146	5	18	0.28	0.03	0.12
CCDS47983.1	VPS13A	3070	400	204	1.96	0.13	0.07
CCDS55321.1	VPS13A	3136	404	211	1.91	0.13	0.07
CCDS6655.1	VPS13A	3175	411	215	1.91	0.13	0.07
CCDS6656.1	VPS13A	3096	401	206	1.95	0.13	0.07
CCDS10180.1	VPS13C	3711	417	301	1.39	0.11	0.08
CCDS32257.1	VPS13C	3754	424	307	1.38	0.11	0.08
CCDS45272.1	VPS13C	3629	412	293	1.41	0.11	0.08
CCDS58367.1	VPS13C	3586	405	287	1.41	0.11	0.08
CCDS28.2	VWA1	65	3	2	1.5	0.05	0.03
CCDS8539.1	VWF	2814	95	328	0.29	0.03	0.12
CCDS55942.1	WDR20	87	2	12	0.17	0.02	0.14
CCDS54624.1	WDR52	1855	274	206	1.33	0.15	0.11
CCDS54062.1	WDR81	1942	39	259	0.15	0.02	0.13
CCDS13366.1	WFDC10B	74	2	10	0.2	0.03	0.14
CCDS13364.1	WFDC11	88	11	5	2.2	0.13	0.06
CCDS35501.1	WFDC2	125	3	16	0.19	0.02	0.13
CCDS13358.1	WFDC6	87	12	9	1.33	0.14	0.1
CCDS75858.1	WNK2	2298	59	315	0.19	0.03	0.14
CCDS1274.1	XCL1	115	8	6	1.33	0.07	0.05
CCDS1273.1	XCL2	115	8	5	1.6	0.07	0.04
CCDS42769.1	XIRP2	3550	613	323	1.9	0.17	0.09
CCDS56144.1	XIRP2	3328	592	291	2.03	0.18	0.09
CCDS32695.1	YPEL2	120	14	7	2	0.12	0.06
CCDS46501.1	ZDBF2	2355	332	218	1.52	0.14	0.09
CCDS41813.1	ZFC3H1	1990	289	167	1.73	0.15	0.08
CCDS45922.1	ZFR2	71	1	4	0.25	0.01	0.06
CCDS3700.2	ZGRF1	2105	269	183	1.47	0.13	0.09
CCDS58857.1	ZIC4	129	3	16	0.19	0.02	0.12
CCDS32208.1	ZNF106	1884	224	159	1.41	0.12	0.08
CCDS58077.1	ZNF248	120	19	14	1.36	0.16	0.12
CCDS53853.1	ZNF268	101	12	6	2	0.12	0.06
CCDS59240.1	ZNF268	136	19	13	1.46	0.14	0.1
CCDS47457.1	ZNF292	2724	387	225	1.72	0.14	0.08
CCDS728.1	ZNF326	71	0	4	0	0	0.06
CCDS45544.1	ZNF469	3926	118	480	0.25	0.03	0.12
CCDS275.2	ZNF593	135	4	18	0.22	0.03	0.13
CCDS1917.1	ZNF638	1979	298	175	1.7	0.15	0.09
CCDS64998.1	ZNF7	149	5	17	0.29	0.03	0.11
CCDS34694.1	ZNF789	63	0	9	0	0	0.14
CCDS42266.1	ZSWIM7	141	5	18	0.28	0.04	0.13
CCDS44440.1	ZSWIM8	1843	50	212	0.24	0.03	0.12
CCDS60560.1	ZSWIM8	1838	50	212	0.24	0.03	0.12
CCDS1044.1		98	4	21	0.19	0.04	0.21
CCDS11459.2		1817	248	173	1.43	0.14	0.1
CCDS3050.1		150	2	18	0.11	0.01	0.12
CCDS33012.1		137	1	17	0.06	0.01	0.12
CCDS3381.1		94	9	6	1.5	0.1	0.06
CCDS35365.1		78	3	21	0.14	0.04	0.27
CCDS41857.2		2459	59	426	0.14	0.02	0.17
CCDS41858.2		2515	62	427	0.15	0.02	0.17
CCDS4224.1		2618	250	173	1.45	0.1	0.07
CCDS42519.1		1933	51	214	0.24	0.03	0.11
CCDS42869.1		1984	50	500	0.1	0.03	0.25
CCDS44401.1		1933	170	101	1.68	0.09	0.05
CCDS44403.1		1953	173	101	1.71	0.09	0.05
CCDS44404.1		1958	173	102	1.7	0.09	0.05
CCDS45137.1		56	6	4	1.5	0.11	0.07
CCDS45256.1		142	15	7	2.14	0.11	0.05
CCDS4628.1		129	4	21	0.19	0.03	0.16
CCDS46339.2		1796	62	270	0.23	0.03	0.15
CCDS47925.2		115	2	13	0.15	0.02	0.11
CCDS48006.1		2018	225	164	1.37	0.11	0.08
CCDS53854.1		69	10	2	5	0.14	0.03
CCDS53906.1		93	7	5	1.4	0.08	0.05
CCDS54081.1		146	2	11	0.18	0.01	0.08
CCDS54122.1		124	1	7	0.14	0.01	0.06
CCDS54287.1		71	10	7	1.43	0.14	0.1
CCDS54426.1		6997	1069	448	2.39	0.15	0.06
CCDS54660.1		133	36	11	3.27	0.27	0.08
CCDS54707.1		129	1	9	0.11	0.01	0.07
CCDS55074.1		137	20	14	1.43	0.15	0.1
CCDS55133.1		99	0	6	0	0	0.06
CCDS55193.1		65	4	2	2	0.06	0.03
CCDS55892.1		2505	61	428	0.14	0.02	0.17
CCDS56000.1		116	10	7	1.43	0.09	0.06
CCDS56140.1		1818	185	127	1.46	0.1	0.07
CCDS56141.1		1874	195	129	1.51	0.1	0.07
CCDS56463.1		114	4	15	0.27	0.04	0.13
CCDS56524.1		80	11	3	3.67	0.14	0.04
CCDS59204.1		8924	200	1478	0.14	0.02	0.17
CCDS5964.1		109	9	5	1.8	0.08	0.05
CCDS5965.1		83	8	4	2	0.1	0.05
CCDS60572.1		129	1	6	0.17	0.01	0.05
CCDS61334.1		135	9	4	2.25	0.07	0.03
CCDS62601.1		126	4	22	0.18	0.03	0.17
CCDS63971.1		135	7	5	1.4	0.05	0.04
CCDS63972.1		120	7	4	1.75	0.06	0.03
CCDS64632.1		111	10	6	1.67	0.09	0.05
CCDS6491.3		1910	189	129	1.47	0.1	0.07
CCDS65368.1		128	20	12	1.67	0.16	0.09
CCDS68173.1		122	3	20	0.15	0.02	0.16
CCDS69595.1		129	4	24	0.17	0.03	0.19
CCDS69639.1		109	15	9	1.67	0.14	0.08
CCDS7144.2		1959	229	149	1.54	0.12	0.08
CCDS72719.1		63	2	10	0.2	0.03	0.16
CCDS72721.1		63	5	3	1.67	0.08	0.05
CCDS72761.1		120	0	36	0	0	0.3
CCDS72801.1		141	6	3	2	0.04	0.02
CCDS72831.1		148	12	9	1.33	0.08	0.06
CCDS72905.1		122	12	9	1.33	0.1	0.07
CCDS72921.1		123	6	21	0.29	0.05	0.17
CCDS72944.1		143	6	27	0.22	0.04	0.19
CCDS72960.1		131	4	14	0.29	0.03	0.11
CCDS73058.1		104	14	8	1.75	0.13	0.08
CCDS73134.1		1887	168	97	1.73	0.09	0.05
CCDS73137.1		1963	174	103	1.69	0.09	0.05
CCDS73138.1		1791	188	125	1.5	0.1	0.07
CCDS73139.1		110	12	2	6	0.11	0.02
CCDS73145.1		116	1	18	0.06	0.01	0.16
CCDS73185.1		141	1	26	0.04	0.01	0.18
CCDS73275.1		123	1	28	0.04	0.01	0.23
CCDS73330.1		145	2	19	0.11	0.01	0.13
CCDS73354.1		135	7	4	1.75	0.05	0.03
CCDS73395.1		147	11	8	1.38	0.07	0.05
CCDS73418.1		136	2	12	0.17	0.01	0.09
CCDS73501.1		2300	224	115	1.95	0.1	0.05
CCDS73596.1		7082	1191	653	1.82	0.17	0.09
CCDS73725.1		1865	227	111	2.05	0.12	0.06
CCDS73730.1		89	2	9	0.22	0.02	0.1
CCDS73776.1		130	10	7	1.43	0.08	0.05
CCDS73780.1		131	4	23	0.17	0.03	0.18
CCDS73815.1		137	1	14	0.07	0.01	0.1
CCDS73899.1		93	7	3	2.33	0.08	0.03
CCDS73933.1		96	4	14	0.29	0.04	0.15
CCDS73940.1		99	4	17	0.24	0.04	0.17
CCDS73952.1		119	4	15	0.27	0.03	0.13
CCDS74086.1		89	10	7	1.43	0.11	0.08
CCDS74100.1		91	1	5	0.2	0.01	0.05
CCDS74143.1		104	0	5	0	0	0.05
CCDS74144.1		110	0	6	0	0	0.05
CCDS74173.1		2640	56	393	0.14	0.02	0.15
CCDS74178.1		64	1	9	0.11	0.02	0.14
CCDS74179.1		119	1	19	0.05	0.01	0.16
CCDS74180.1		90	4	1	4	0.04	0.01
CCDS74212.1		131	20	8	2.5	0.15	0.06
CCDS74573.1		149	4	14	0.29	0.03	0.09
CCDS74637.1		2353	330	219	1.51	0.14	0.09
CCDS74733.1		80	6	4	1.5	0.08	0.05
CCDS74740.1		106	13	4	3.25	0.12	0.04
CCDS74812.1		129	18	7	2.57	0.14	0.05
CCDS74813.1		81	18	5	3.6	0.22	0.06
CCDS74830.1		2171	77	337	0.23	0.04	0.16
CCDS74831.1		137	4	24	0.17	0.03	0.18
CCDS74832.1		138	4	24	0.17	0.03	0.17
CCDS75014.1		109	19	5	3.8	0.17	0.05
CCDS75015.1		109	19	6	3.17	0.17	0.06
CCDS75054.1		136	9	4	2.25	0.07	0.03
CCDS75202.1		123	23	15	1.53	0.19	0.12
CCDS75222.1		124	3	13	0.23	0.02	0.1
CCDS75223.1		122	1	18	0.06	0.01	0.15
CCDS75247.1		128	5	17	0.29	0.04	0.13
CCDS75286.1		121	18	13	1.38	0.15	0.11
CCDS75289.1		3049	300	175	1.71	0.1	0.06
CCDS75302.1		115	21	10	2.1	0.18	0.09
CCDS75347.1		135	4	18	0.22	0.03	0.13
CCDS75395.1		104	4	3	1.33	0.04	0.03
CCDS75397.1		118	5	3	1.67	0.04	0.03
CCDS75433.1		140	0	5	0	0	0.04
CCDS75437.1		99	0	18	0	0	0.18
CCDS75438.1		72	0	8	0	0	0.11
CCDS75447.1		4708	532	386	1.38	0.11	0.08
CCDS75493.1		77	11	7	1.57	0.14	0.09
CCDS75498.1		92	8	5	1.6	0.09	0.05
CCDS75655.1		102	19	13	1.46	0.19	0.13
CCDS75656.1		78	15	8	1.88	0.19	0.1
CCDS75740.1		145	16	1	16	0.11	0.01
CCDS75755.1		116	20	6	3.33	0.17	0.05
CCDS75800.1		5089	53	834	0.06	0.01	0.16
CCDS75833.1		73	2	8	0.25	0.03	0.11
CCDS75862.1		108	4	3	1.33	0.04	0.03
CCDS75872.1		96	11	7	1.57	0.11	0.07
CCDS75908.1		87	2	7	0.29	0.02	0.08
CCDS75918.1		136	2	18	0.11	0.01	0.13
CCDS75998.1		69	10	2	5	0.14	0.03
CCDS76013.1		62	8	6	1.33	0.13	0.1
CCDS76024.1		118	17	11	1.55	0.14	0.09
CCDS7873.2		150	24	10	2.4	0.16	0.07
CCDS8095.1		134	7	26	0.27	0.05	0.19
CCDS8384.1		2114	45	246	0.18	0.02	0.12
