# Supplementary material for: Elongator and codon bias regulate protein levels in mammalian peripheral neurons
Source: Nat Commun. 2018 Mar 1;9:889. doi: 10.1038/s41467-018-03221-z (PMC5832791; doi:10.1038/s41467-018-03221-z)
Supplement: Supplementary file 7 — Supplementary Data 4 [file 41467_2018_3221_MOESM7_ESM.xlsx]

## Sheet: Mouse
Table S4. List of genes within the mouse ORFeome that meet less stringent indicators of Elongator dependence (> 1005 codons with AA:AG>1.3 or < 150 codons with AA:AG <0.3)
CCDS ID	Gene	Total Codons	Total AA ending codons (AAA + CAA + GAA)	Total AG ending codons (AAG + CAG + GAG)	AA/AG	Percent AA	Percent AG		> 1005 codons with AA:AG >1.3 or < 300 codons with AA:AG < 0.3
CCDS36149.1	0610009B22Rik	141	14	6	2.33333	0.0992908	0.0425532
CCDS48833.1	0610010K14Rik	157	6	21	0.285714	0.0382166	0.133758		Potential Elongator targets	2807
CCDS51808.1	0610030E20Rik	167	5	24	0.208333	0.0299401	0.143713		Total ORFs	23841
CCDS36258.1	1100001G20Rik	64	2	8	0.25	0.03125	0.125		Percent of ORFeome	0.117738
CCDS50931.1	1110032F04Rik	248	0	23	0	0	0.0927419
CCDS23650.1	1110059G10Rik	156	28	20	1.4	0.179487	0.128205
CCDS51298.1	1110065P20Rik	48	1	5	0.2	0.0208333	0.104167
CCDS38338.1	1500012F01Rik	80	9	4	2.25	0.1125	0.05
CCDS53125.1	1600014K23Rik	183	7	31	0.225806	0.0382514	0.169399
CCDS19158.1	1700001C02Rik	201	5	24	0.208333	0.0248756	0.119403
CCDS16933.1	1700003F12Rik	198	7	29	0.241379	0.0353535	0.146465
CCDS48938.1	1700006E09Rik	165	20	11	1.81818	0.121212	0.0666667
CCDS15837.1	1700007K13Rik	168	8	29	0.275862	0.047619	0.172619
CCDS52714.1	1700008F21Rik	184	40	25	1.6	0.217391	0.13587
CCDS50816.1	1700010B08Rik	103	7	3	2.33333	0.0679612	0.0291262
CCDS37217.1	1700011A15Rik	172	6	28	0.214286	0.0348837	0.162791
CCDS26996.1	1700011H14Rik	295	42	29	1.44828	0.142373	0.0983051
CCDS19984.1	1700012A03Rik	131	6	23	0.26087	0.0458015	0.175573
CCDS53071.1	1700013H16Rik	292	47	33	1.42424	0.160959	0.113014
CCDS15471.1	1700015E13Rik	205	6	28	0.214286	0.0292683	0.136585
CCDS51410.1	1700015F17Rik	151	14	9	1.55556	0.0927152	0.0596026
CCDS48462.1	1700016C15Rik	146	10	7	1.42857	0.0684932	0.0479452
CCDS50393.1	1700017D01Rik	210	20	7	2.85714	0.0952381	0.0333333
CCDS52692.1	1700018B08Rik	214	5	24	0.208333	0.0233645	0.11215
CCDS48258.1	1700019A02Rik	147	27	11	2.45455	0.183673	0.0748299
CCDS39540.1	1700019G17Rik	227	6	22	0.272727	0.0264317	0.0969163
CCDS50710.1	1700020A23Rik	132	2	7	0.285714	0.0151515	0.0530303
CCDS25165.1	1700020L24Rik	190	7	31	0.225806	0.0368421	0.163158
CCDS35737.1	1700025G04Rik	122	27	11	2.45455	0.221311	0.0901639
CCDS29249.1	1700034E13Rik	109	14	7	2	0.12844	0.0642202
CCDS49746.1	1700037C18Rik	172	3	18	0.166667	0.0174419	0.104651
CCDS50252.1	1700066B19Rik	128	3	13	0.230769	0.0234375	0.101562
CCDS20041.1	1700074P13Rik	252	24	10	2.4	0.0952381	0.0396825
CCDS48881.1	1700106J16Rik	153	4	37	0.108108	0.0261438	0.24183
CCDS39001.1	1700109H08Rik	211	26	18	1.44444	0.123223	0.0853081
CCDS27099.1	1700123O20Rik	143	4	21	0.190476	0.027972	0.146853
CCDS50702.1	1810024B03Rik	201	18	13	1.38462	0.0895522	0.0646766
CCDS22908.1	1810026J23Rik	267	2	32	0.0625	0.00749064	0.11985
CCDS35954.1	1810043G02Rik	250	7	35	0.2	0.028	0.14
CCDS36388.1	1810043H04Rik	75	0	9	0	0	0.12
CCDS37330.1	2010005H15Rik	98	14	10	1.4	0.142857	0.102041
CCDS53174.1	2010106E10Rik	280	26	15	1.73333	0.0928571	0.0535714
CCDS30360.1	2010106E10Rik	270	24	15	1.6	0.0888889	0.0555556
CCDS36566.1	2010107E04Rik	59	9	2	4.5	0.152542	0.0338983
CCDS52172.1	2200002D01Rik	115	4	36	0.111111	0.0347826	0.313043
CCDS19576.1	2210016L21Rik	257	16	54	0.296296	0.0622568	0.210117
CCDS24736.1	2210407C18Rik	221	22	13	1.69231	0.0995475	0.0588235
CCDS70307.1	2300003K06Rik	263	3	11	0.272727	0.0114068	0.0418251
CCDS37103.1	2300005B03Rik	98	1	5	0.2	0.0102041	0.0510204
CCDS52830.1	2300009A05Rik	158	3	13	0.230769	0.0189873	0.0822785
CCDS50526.1	2310002J15Rik	143	4	15	0.266667	0.027972	0.104895
CCDS51211.1	2310002L09Rik	218	20	13	1.53846	0.0917431	0.059633
CCDS18285.1	2310002L09Rik	201	19	13	1.46154	0.0945274	0.0646766
CCDS49875.1	2310005G13Rik	290	25	16	1.5625	0.0862069	0.0551724
CCDS48962.1	2310007L24Rik	188	6	26	0.230769	0.0319149	0.138298
CCDS22490.1	2310036O22Rik	174	7	30	0.233333	0.0402299	0.172414
CCDS28302.1	2310057N15Rik	201	1	17	0.0588235	0.00497512	0.0845771
CCDS49893.1	2310061N02Rik	175	2	7	0.285714	0.0114286	0.04
CCDS25646.1	2310067B10Rik	1361	35	155	0.225806	0.0257164	0.113887
CCDS52228.1	2410002F23Rik	285	10	36	0.277778	0.0350877	0.126316
CCDS17898.1	2410004B18Rik	181	10	36	0.277778	0.0552486	0.198895
CCDS28908.1	2410015M20Rik	120	4	20	0.2	0.0333333	0.166667
CCDS70474.1	2410141K09Rik	96	13	7	1.85714	0.135417	0.0729167
CCDS28029.1	2510002D24Rik	106	1	21	0.047619	0.00943396	0.198113
CCDS57317.1	2610002J02Rik	187	4	21	0.190476	0.0213904	0.112299
CCDS35945.1	2610028H24Rik	271	8	37	0.216216	0.0295203	0.136531
CCDS21390.1	2610034B18Rik	227	9	34	0.264706	0.0396476	0.14978
CCDS17961.1	2610301B20Rik	210	25	15	1.66667	0.119048	0.0714286
CCDS18554.1	2610528J11Rik	112	1	7	0.142857	0.00892857	0.0625
CCDS51934.1	2700089E24Rik	68	0	4	0	0	0.0588235
CCDS20833.1	2810007J24Rik	283	37	24	1.54167	0.130742	0.0848057
CCDS23299.1	2810417H13Rik	111	18	7	2.57143	0.162162	0.0630631
CCDS20717.1	2810474O19Rik	1522	227	142	1.59859	0.149146	0.0932983
CCDS51684.1	3110082I17Rik	196	11	49	0.22449	0.0561224	0.25
CCDS57333.1	3110082J24Rik	109	1	6	0.166667	0.00917431	0.0550459
CCDS30141.1	3830403N18Rik	209	41	23	1.78261	0.196172	0.110048
CCDS40628.1	4833427G06Rik	169	28	20	1.4	0.16568	0.118343
CCDS19078.1	4921511H03Rik	254	30	20	1.5	0.11811	0.0787402
CCDS24368.1	4921536K21Rik	169	7	25	0.28	0.0414201	0.147929
CCDS20583.1	4922502D21Rik	190	21	14	1.5	0.110526	0.0736842
CCDS56981.1	4930447A16Rik	133	14	6	2.33333	0.105263	0.0451128
CCDS53117.1	4930468A15Rik	211	11	7	1.57143	0.0521327	0.0331754
CCDS30136.1	4930502E18Rik	237	25	14	1.78571	0.105485	0.0590717
CCDS48764.1	4930505A04Rik	234	36	24	1.5	0.153846	0.102564
CCDS57775.1	4930513O06Rik	162	26	19	1.36842	0.160494	0.117284
CCDS57290.1	4930522H14Rik	227	30	22	1.36364	0.132159	0.0969163
CCDS18465.1	4930522H14Rik	231	30	22	1.36364	0.12987	0.0952381
CCDS18574.1	4930538K18Rik	255	14	7	2	0.054902	0.027451
CCDS18808.1	4930549C01Rik	166	18	11	1.63636	0.108434	0.0662651
CCDS36950.1	4930578I06Rik	299	13	61	0.213115	0.0434783	0.204013
CCDS50936.1	4930579G24Rik	112	11	6	1.83333	0.0982143	0.0535714
CCDS50894.1	4932438A13Rik	5006	453	343	1.3207	0.0904914	0.0685178
CCDS52626.1	4933402J07Rik	271	16	54	0.296296	0.0590406	0.199262
CCDS50688.1	4933406J08Rik	219	26	16	1.625	0.118721	0.0730594
CCDS57458.1	5430401F13Rik	176	36	22	1.63636	0.204545	0.125
CCDS51935.1	5530400C23Rik	174	25	17	1.47059	0.143678	0.0977011
CCDS23243.1	6030419C18Rik	293	12	41	0.292683	0.0409556	0.139932
CCDS52686.1	6430548M08Rik	298	14	55	0.254545	0.0469799	0.184564
CCDS23489.1	6430571L13Rik	165	5	21	0.238095	0.030303	0.127273
CCDS51882.1	8430408G22Rik	206	6	21	0.285714	0.0291262	0.101942
CCDS50110.1	9130008F23Rik	182	6	25	0.24	0.032967	0.137363
CCDS16851.1	9230104L09Rik	134	16	11	1.45455	0.119403	0.0820896
CCDS19059.1	9430015G10Rik	200	3	18	0.166667	0.015	0.09
CCDS52424.1	9430038I01Rik	108	3	11	0.272727	0.0277778	0.101852
CCDS18603.1	9530002B09Rik	136	15	10	1.5	0.110294	0.0735294
CCDS24192.1	9530003J23Rik	152	12	9	1.33333	0.0789474	0.0592105
CCDS24672.1	9530068E07Rik	260	5	28	0.178571	0.0192308	0.107692
CCDS16941.1	a	132	4	14	0.285714	0.030303	0.106061
CCDS49180.1	A230065H16Rik	115	4	15	0.266667	0.0347826	0.130435
CCDS50171.1	A330050F15Rik	70	5	18	0.277778	0.0714286	0.257143
CCDS50138.1	A530064D06Rik	161	3	15	0.2	0.0186335	0.0931677
CCDS28859.1	A530064D06Rik	230	4	22	0.181818	0.0173913	0.0956522
CCDS57252.1	A630076J17Rik	108	9	6	1.5	0.0833333	0.0555556
CCDS22970.1	A630095E13Rik	100	10	7	1.42857	0.1	0.07
CCDS16488.1	A930018P22Rik	195	6	21	0.285714	0.0307692	0.107692
CCDS25671.1	Aanat	206	4	23	0.173913	0.0194175	0.11165
CCDS49603.1	Aard	168	5	24	0.208333	0.0297619	0.142857
CCDS25725.1	Aatk	1318	30	181	0.165746	0.0227618	0.137329
CCDS56826.1	Aatk	1375	30	182	0.164835	0.0218182	0.132364
CCDS22905.2	AB124611	197	6	22	0.272727	0.0304569	0.111675
CCDS15773.1	Abca2	2434	61	295	0.20678	0.0250616	0.1212
CCDS37264.1	Abcc1	1529	48	167	0.287425	0.0313931	0.109222
CCDS25254.1	Abcc3	1523	44	161	0.273292	0.0288903	0.105712
CCDS21272.1	Abcc6	1499	36	153	0.235294	0.024016	0.102068
CCDS21275.1	Abcc8	1589	48	169	0.284024	0.0302077	0.106356
CCDS37359.1	Abi3bp	1180	129	92	1.40217	0.109322	0.0779661
CCDS37361.1	Abi3bp	1080	113	82	1.37805	0.10463	0.0759259
CCDS37360.1	Abi3bp	1116	117	85	1.37647	0.104839	0.0761649
CCDS48506.1	Abracl	82	10	4	2.5	0.121951	0.0487805
CCDS16479.1	Abtb2	1025	29	115	0.252174	0.0282927	0.112195
CCDS19561.1	Acacb	2449	94	314	0.299363	0.038383	0.128216
CCDS25543.1	Ace	1313	47	163	0.288344	0.0357959	0.124143
CCDS28919.1	Acer1	274	2	24	0.0833333	0.00729927	0.0875912
CCDS71417.1	Acer2	230	4	14	0.285714	0.0173913	0.0608696
CCDS18311.1	Acer2	276	4	18	0.222222	0.0144928	0.0652174
CCDS24507.1	Acyp2	107	14	7	2	0.130841	0.0654206
CCDS71121.1	Adal	294	33	22	1.5	0.112245	0.0748299
CCDS35915.1	Adamts14	1207	40	139	0.28777	0.03314	0.115162
CCDS24636.1	Adamts2	1214	37	137	0.270073	0.0304778	0.11285
CCDS40724.1	Adamts7	1616	50	179	0.27933	0.0309406	0.110767
CCDS24426.1	Adcy1	1119	27	112	0.241071	0.0241287	0.100089
CCDS49017.1	Adcy3	1145	31	143	0.216783	0.0270742	0.124891
CCDS25787.1	Adcy3	1146	31	143	0.216783	0.0270506	0.124782
CCDS37322.1	Adcy5	1263	27	157	0.171975	0.0213777	0.124307
CCDS22509.1	Adcy7	1100	23	120	0.191667	0.0209091	0.109091
CCDS29029.1	Adcyap1	176	13	8	1.625	0.0738636	0.0454545
CCDS25853.1	Adi1	180	7	27	0.259259	0.0388889	0.15
CCDS27744.1	Adm2	151	1	14	0.0714286	0.00662252	0.0927152
CCDS48588.1	Ado	257	2	32	0.0625	0.0077821	0.124514
CCDS24406.1	Aebp1	1129	48	196	0.244898	0.0425155	0.173605
CCDS52277.1	Aen	299	9	48	0.1875	0.0301003	0.160535
CCDS24062.1	Aes	198	5	42	0.119048	0.0252525	0.212121
CCDS15809.1	Agpat2	279	8	29	0.275862	0.0286738	0.103943
CCDS25880.1	Agr3	166	19	12	1.58333	0.114458	0.0722892
CCDS22605.1	Agrp	132	3	15	0.2	0.0227273	0.113636
CCDS18930.1	Agtrap	162	2	10	0.2	0.0123457	0.0617284
CCDS38900.1	Ahdc1	1595	34	177	0.19209	0.0213166	0.110972
CCDS70149.1	Ahsa2	284	44	32	1.375	0.15493	0.112676
CCDS18214.1	AI314180	1841	209	155	1.34839	0.113525	0.0841934
CCDS40534.1	AK129341	1104	161	84	1.91667	0.145833	0.076087
CCDS18027.1	Akirin2	202	23	16	1.4375	0.113861	0.0792079
CCDS71954.1	Akt1s1	284	8	36	0.222222	0.028169	0.126761
CCDS21218.1	Akt1s1	258	6	35	0.171429	0.0232558	0.135659
CCDS19753.1	Alkbh4	216	6	31	0.193548	0.0277778	0.143519
CCDS51961.1	Amn1	259	23	14	1.64286	0.0888031	0.0540541
CCDS25745.1	Anapc11	85	3	13	0.230769	0.0352941	0.152941
CCDS15035.1	Ankar	1466	160	113	1.41593	0.109141	0.0770805
CCDS70494.1	Ankra2	145	12	7	1.71429	0.0827586	0.0482759
CCDS28943.1	Ankrd12	2042	320	231	1.38528	0.156709	0.113124
CCDS26657.2	Ankrd32	1055	131	100	1.31	0.124171	0.0947867
CCDS27409.1	Ankrd33b	129	3	14	0.214286	0.0232558	0.108527
CCDS14883.1	Ankrd39	184	4	16	0.25	0.0217391	0.0869565
CCDS22826.1	Ankrd49	239	35	19	1.84211	0.146444	0.0794979
CCDS37139.1	Ankrd54	300	10	36	0.277778	0.0333333	0.12
CCDS37525.1	Anks1	1151	44	161	0.273292	0.0382276	0.139878
CCDS70777.1	Anks1	1190	44	164	0.268293	0.0369748	0.137815
CCDS70778.1	Anks1	1169	42	161	0.26087	0.0359281	0.137725
CCDS52585.1	Ano8	1061	22	175	0.125714	0.0207352	0.164939
CCDS18151.1	Anp32b	273	46	34	1.35294	0.168498	0.124542
CCDS52042.1	Ap2s1	143	3	24	0.125	0.020979	0.167832
CCDS21403.1	Ap3b2	1083	46	173	0.265896	0.0424746	0.159741
CCDS35984.1	Ap3d1	1200	47	228	0.20614	0.0391667	0.19
CCDS24016.1	Apc2	2275	64	280	0.228571	0.0281319	0.123077
CCDS17624.1	Aph1a	248	1	12	0.0833333	0.00403226	0.0483871
CCDS50999.1	Aph1a	266	1	14	0.0714286	0.0037594	0.0526316
CCDS17464.1	Apoa1bp	283	7	34	0.205882	0.024735	0.120141
CCDS35773.1	Apoa2	103	4	19	0.210526	0.038835	0.184466
CCDS28105.1	Apod	190	19	13	1.46154	0.1	0.0684211
CCDS51938.1	Apold1	247	6	28	0.214286	0.0242915	0.11336
CCDS30359.1	Apool	266	30	22	1.36364	0.112782	0.0827068
CCDS20164.1	Aqp1	270	3	19	0.157895	0.0111111	0.0703704
CCDS15183.1	Aqp12	291	6	22	0.272727	0.0206186	0.0756014
CCDS27822.1	Aqp2	272	4	21	0.190476	0.0147059	0.0772059
CCDS38714.1	Aqp3	293	3	23	0.130435	0.0102389	0.0784983
CCDS27823.1	Aqp5	266	3	20	0.15	0.0112782	0.075188
CCDS27824.1	Aqp6	294	4	24	0.166667	0.0136054	0.0816327
CCDS53016.1	Araf	187	6	22	0.272727	0.0320856	0.117647
CCDS21510.1	Arap1	1194	42	171	0.245614	0.0351759	0.143216
CCDS40041.1	Arap1	1442	45	195	0.230769	0.0312067	0.135229
CCDS19421.1	Areg	249	30	23	1.30435	0.120482	0.0923695
CCDS27804.1	Arf3	182	7	24	0.291667	0.0384615	0.131868
CCDS19952.1	Arf5	181	5	27	0.185185	0.0276243	0.149171
CCDS25952.1	Arf6	176	6	22	0.272727	0.0340909	0.125
CCDS35512.1	Arfgef1	1847	217	148	1.46622	0.117488	0.0801299
CCDS36293.1	Arhgap23	1278	33	142	0.232394	0.0258216	0.111111
CCDS36350.1	Arhgap27	244	4	24	0.166667	0.0163934	0.0983607
CCDS21095.1	Arhgap33	1306	33	112	0.294643	0.025268	0.085758
CCDS49654.1	Arhgap39	1110	47	163	0.288344	0.0423423	0.146847
CCDS27592.2	Arhgap39	1079	42	155	0.270968	0.0389249	0.143652
CCDS36443.1	Arhgap5	1504	209	104	2.00962	0.138963	0.0691489
CCDS28548.1	Arhgdig	226	7	32	0.21875	0.0309735	0.141593
CCDS51342.1	Arhgef10l	1237	27	177	0.152542	0.021827	0.143088
CCDS51343.1	Arhgef10l	1242	27	177	0.152542	0.0217391	0.142512
CCDS51344.1	Arhgef10l	1276	27	185	0.145946	0.0211599	0.144984
CCDS71507.1	Arhgef10l	1281	27	185	0.145946	0.0210773	0.144418
CCDS49929.1	Arid1b	2245	85	297	0.286195	0.0378619	0.132294
CCDS36599.1	Arid4b	1315	207	155	1.33548	0.157414	0.117871
CCDS26530.1	Arl10	244	9	31	0.290323	0.0368852	0.127049
CCDS29496.1	Arl2	185	4	27	0.148148	0.0216216	0.145946
CCDS15146.1	Arl4c	193	4	36	0.111111	0.0207254	0.186528
CCDS36336.1	Arl4d	202	6	31	0.193548	0.029703	0.153465
CCDS15704.1	Arl5b	181	20	9	2.22222	0.110497	0.0497238
CCDS21769.1	Arl6ip1	204	22	14	1.57143	0.107843	0.0686275
CCDS19673.1	Arl6ip4	230	7	51	0.137255	0.0304348	0.221739
CCDS15316.1	Arl8a	187	8	30	0.266667	0.0427807	0.160428
CCDS25636.1	Armc7	199	8	29	0.275862	0.040201	0.145729
CCDS51871.1	Arpc4	92	4	16	0.25	0.0434783	0.173913
CCDS36582.1	Asb13	279	7	32	0.21875	0.0250896	0.114695
CCDS48555.1	Ascc3	2199	227	173	1.31214	0.103229	0.0786721
CCDS24101.1	Ascl1	232	5	40	0.125	0.0215517	0.172414
CCDS40194.1	Ascl2	264	6	28	0.214286	0.0227273	0.106061
CCDS59549.1	Ascl4	145	5	20	0.25	0.0344828	0.137931
CCDS59541.1	Ascl5	189	2	22	0.0909091	0.010582	0.116402
CCDS23847.1	Asf1a	205	20	12	1.66667	0.097561	0.0585366
CCDS22462.1	Asf1b	203	5	21	0.238095	0.0246305	0.103448
CCDS51111.1	Asph	216	25	15	1.66667	0.115741	0.0694444
CCDS37079.1	Atad2	1365	154	117	1.31624	0.112821	0.0857143
CCDS49020.1	Atad2b	1461	162	119	1.36134	0.110883	0.0814511
CCDS21215.1	Atf5	284	5	37	0.135135	0.0176056	0.130282
CCDS27849.1	Atg101	219	5	40	0.125	0.0228311	0.182648
CCDS23896.1	Atoh7	150	2	20	0.1	0.0133333	0.133333
CCDS36158.1	Atox1	69	2	10	0.2	0.0289855	0.144928
CCDS40223.1	Atp11a	1188	40	142	0.28169	0.03367	0.119529
CCDS38414.1	Atp11b	1176	111	72	1.54167	0.0943878	0.0612245
CCDS40988.1	Atp11c	1130	124	61	2.03279	0.109735	0.0539823
CCDS40987.1	Atp11c	1117	124	62	2	0.111012	0.0555058
CCDS22349.1	Atp13a1	1201	33	139	0.23741	0.0274771	0.115737
CCDS51345.1	Atp13a2	1116	27	113	0.238938	0.0241935	0.101254
CCDS18859.1	Atp13a2	1170	28	119	0.235294	0.0239316	0.101709
CCDS35782.1	Atp1a2	1021	31	130	0.238462	0.0303624	0.127326
CCDS20969.1	Atp1a3	1054	32	130	0.246154	0.0303605	0.12334
CCDS24991.1	Atp2a3	1039	24	121	0.198347	0.0230991	0.116458
CCDS48842.1	Atp2a3	1027	23	120	0.191667	0.0223953	0.116845
CCDS52182.1	Atp4a	1026	29	124	0.233871	0.0282651	0.120858
CCDS71932.1	Atp4a	1035	29	126	0.230159	0.0280193	0.121739
CCDS25289.1	Atp5g1	137	1	12	0.0833333	0.00729927	0.0875912
CCDS16136.1	Atp5g3	142	2	10	0.2	0.0140845	0.0704225
CCDS25633.1	Atp5h	162	9	32	0.28125	0.0555556	0.197531
CCDS25954.1	Atp5s	201	21	12	1.75	0.104478	0.0597015
CCDS20988.1	Atp5sl	258	9	37	0.243243	0.0348837	0.143411
CCDS71917.1	Atp5sl	259	9	37	0.243243	0.034749	0.142857
CCDS28476.1	Atp6v0c	156	2	8	0.25	0.0128205	0.0512821
CCDS29009.1	Atp6v1e2	227	13	47	0.276596	0.0572687	0.207048
CCDS19960.1	Atp6v1f	120	4	14	0.285714	0.0333333	0.116667
CCDS37597.1	Atp6v1g2	119	5	36	0.138889	0.0420168	0.302521
CCDS24024.1	Atp8b3	1336	52	175	0.297143	0.0389222	0.130988
CCDS71202.1	Atp9a	1032	23	130	0.176923	0.0222868	0.125969
CCDS71203.1	Atp9a	1030	22	129	0.170543	0.0213592	0.125243
CCDS38345.1	Atp9a	1048	22	132	0.166667	0.0209924	0.125954
CCDS52890.1	Atr	2642	267	204	1.30882	0.10106	0.0772142
CCDS19170.1	Atraid	224	5	24	0.208333	0.0223214	0.107143
CCDS36060.1	Atxn7l3b	98	2	17	0.117647	0.0204082	0.173469
CCDS16746.1	Avp	169	1	20	0.05	0.00591716	0.118343
CCDS29822.1	Avpi1	143	3	22	0.136364	0.020979	0.153846
CCDS72412.1	Awat2	283	7	29	0.241379	0.024735	0.102473
CCDS23198.1	AY074887	133	1	7	0.142857	0.0075188	0.0526316
CCDS51619.1	Aym1	46	1	4	0.25	0.0217391	0.0869565
CCDS57321.1	B930041F14Rik	224	2	17	0.117647	0.00892857	0.0758929
CCDS70924.1	Bad	163	4	24	0.166667	0.0245399	0.147239
CCDS29513.1	Bad	205	4	28	0.142857	0.0195122	0.136585
CCDS57072.1	Bag6	1123	35	127	0.275591	0.0311665	0.11309
CCDS28688.1	Bag6	1155	36	138	0.26087	0.0311688	0.119481
CCDS57073.1	Bag6	1137	35	136	0.257353	0.0307828	0.119613
CCDS70635.1	Bai1	1583	35	185	0.189189	0.0221099	0.116867
CCDS57300.1	Bai2	1507	39	153	0.254902	0.0258792	0.101526
CCDS71478.1	Bai2	1474	38	150	0.253333	0.0257802	0.101764
CCDS51309.1	Bai2	1550	40	158	0.253165	0.0258065	0.101935
CCDS50033.1	Baiap3	1151	34	167	0.203593	0.0295395	0.145091
CCDS28558.1	Bak1	210	7	24	0.291667	0.0333333	0.114286
CCDS49258.1	Barx1	255	12	44	0.272727	0.0470588	0.172549
CCDS27398.1	Basp1	227	9	64	0.140625	0.0396476	0.281938
CCDS26061.1	Batf	126	6	22	0.272727	0.047619	0.174603
CCDS15615.1	Batf3	119	3	29	0.103448	0.0252101	0.243697
CCDS21246.1	Bax	193	6	24	0.25	0.0310881	0.124352
CCDS49126.1	BB287469	145	22	10	2.2	0.151724	0.0689655
CCDS20847.1	Bbc3	194	4	21	0.190476	0.0206186	0.108247
CCDS57147.1	Bbip1	68	16	7	2.28571	0.235294	0.102941
CCDS51580.1	BC005561	1590	245	150	1.63333	0.154088	0.0943396
CCDS52381.1	BC030336	168	7	4	1.75	0.0416667	0.0238095
CCDS50363.1	BC048609	117	0	6	0	0	0.0512821
CCDS57558.1	BC048679	173	5	23	0.217391	0.0289017	0.132948
CCDS40008.1	BC048679	116	2	19	0.105263	0.0172414	0.163793
CCDS52782.1	BC049352	86	1	5	0.2	0.0116279	0.0581395
CCDS35790.2	BC094916	220	34	14	2.42857	0.154545	0.0636364
CCDS49840.1	BC117090	97	15	11	1.36364	0.154639	0.113402
CCDS48758.1	Bcl11a	244	27	19	1.42105	0.110656	0.0778689
CCDS15209.1	Bcl2	237	3	17	0.176471	0.0126582	0.07173
CCDS40601.1	Bcl9l	1495	40	181	0.220994	0.0267559	0.12107
CCDS35935.1	Bcr	1271	57	201	0.283582	0.0448466	0.158143
CCDS19895.1	Bet1	119	16	2	8	0.134454	0.0168067
CCDS21987.1	Bet1l	112	1	9	0.111111	0.00892857	0.0803571
CCDS30414.1	Bex4	119	19	12	1.58333	0.159664	0.10084
CCDS17474.1	Bglap	96	2	13	0.153846	0.0208333	0.135417
CCDS17473.1	Bglap2	96	2	13	0.153846	0.0208333	0.135417
CCDS17472.1	Bglap3	96	1	11	0.0909091	0.0104167	0.114583
CCDS19847.1	Bhlha15	198	7	38	0.184211	0.0353535	0.191919
CCDS25068.2	Bhlha9	232	5	17	0.294118	0.0215517	0.0732759
CCDS17187.1	Bhlhe23	224	5	21	0.238095	0.0223214	0.09375
CCDS27703.1	Bik	151	3	14	0.214286	0.0198675	0.0927152
CCDS16979.1	Blcap	88	3	2	1.5	0.0340909	0.0227273
CCDS20904.1	Bloc1s3	196	2	23	0.0869565	0.0102041	0.117347
CCDS19241.1	Bloc1s4	216	2	27	0.0740741	0.00925926	0.125
CCDS15789.1	Bmyc	171	4	20	0.2	0.0233918	0.116959
CCDS39079.1	Bod1l	3033	440	308	1.42857	0.145071	0.10155
CCDS15193.1	Bok	214	0	23	0	0	0.107477
CCDS40129.1	Bola2	87	4	18	0.222222	0.045977	0.206897
CCDS16923.1	Bpifa2	236	16	12	1.33333	0.0677966	0.0508475
CCDS39411.1	Brca2	3330	425	280	1.51786	0.127628	0.0840841
CCDS19848.1	Bri3	126	0	7	0	0	0.0555556
CCDS19686.1	Bri3bp	254	3	25	0.12	0.011811	0.0984252
CCDS49922.1	Brwd1	121	3	18	0.166667	0.0247934	0.14876
CCDS41100.1	Brwd3	1800	193	114	1.69298	0.107222	0.0633333
CCDS23517.1	Bsn	3943	155	561	0.276292	0.0393102	0.142277
CCDS22397.1	Bst2	173	5	29	0.172414	0.0289017	0.16763
CCDS24091.2	Btbd11	1110	34	127	0.267717	0.0306306	0.114414
CCDS18456.1	Btf3l4	159	23	14	1.64286	0.144654	0.0880503
CCDS15302.1	Btg2	159	5	18	0.277778	0.0314465	0.113208
CCDS50706.1	Bub1	1060	133	86	1.54651	0.125472	0.0811321
CCDS48879.1	Bzrap1	1847	79	294	0.268707	0.0427721	0.159177
CCDS35816.1	C130074G19Rik	142	4	19	0.210526	0.028169	0.133803
CCDS18811.1	C1qc	247	3	25	0.12	0.0121457	0.101215
CCDS25509.1	C1ql1	259	3	21	0.142857	0.011583	0.0810811
CCDS15233.1	C1ql2	288	5	24	0.208333	0.0173611	0.0833333
CCDS27814.1	C1ql4	239	2	16	0.125	0.0083682	0.0669456
CCDS25703.1	C1qtnf1	282	10	46	0.217391	0.035461	0.163121
CCDS52777.1	C1qtnf5	244	5	20	0.25	0.0204918	0.0819672
CCDS37134.1	C1qtnf6	265	7	24	0.291667	0.0264151	0.090566
CCDS18686.1	C77080	1071	27	123	0.219512	0.0252101	0.114846
CCDS71474.1	C77080	1014	24	114	0.210526	0.0236686	0.112426
CCDS71475.1	C77080	1026	24	114	0.210526	0.0233918	0.111111
CCDS53166.1	C77370	1516	191	139	1.3741	0.125989	0.0916887
CCDS19582.1	Cabp1	228	8	33	0.242424	0.0350877	0.144737
CCDS29416.1	Cabp4	272	11	44	0.25	0.0404412	0.161765
CCDS24390.1	Cabp7	216	1	40	0.025	0.00462963	0.185185
CCDS57160.1	Cacfd1	129	2	9	0.222222	0.0155039	0.0697674
CCDS38086.1	Cacfd1	172	3	20	0.15	0.0174419	0.116279
CCDS57161.1	Cacfd1	107	1	9	0.111111	0.00934579	0.0841121
CCDS57628.1	Cacna1a	2322	75	252	0.297619	0.0322997	0.108527
CCDS25255.1	Cacna1g	2296	61	226	0.269912	0.0265679	0.0984321
CCDS48884.1	Cacna1g	2249	58	218	0.266055	0.0257892	0.096932
CCDS48886.1	Cacna1g	2266	58	219	0.26484	0.0255958	0.0966461
CCDS48885.1	Cacna1g	2273	58	223	0.26009	0.0255169	0.0981082
CCDS37501.1	Cacna1h	2360	56	220	0.254545	0.0237288	0.0932203
CCDS49670.1	Cacna1i	2200	36	222	0.162162	0.0163636	0.100909
CCDS52916.1	Cacna2d2	1155	41	140	0.292857	0.0354978	0.121212
CCDS72304.1	Cacna2d2	1157	41	140	0.292857	0.0354365	0.121003
CCDS52917.1	Cacna2d2	1149	40	140	0.285714	0.0348129	0.121845
CCDS72305.1	Cacna2d2	1151	40	140	0.285714	0.0347524	0.121633
CCDS25572.1	Cacng5	276	4	20	0.2	0.0144928	0.0724638
CCDS39725.1	Cacng7	276	5	25	0.2	0.0181159	0.0905797
CCDS22661.1	Calb2	272	13	57	0.22807	0.0477941	0.209559
CCDS21764.1	Calcb	131	5	18	0.277778	0.0381679	0.137405
CCDS36523.1	Calm1	150	21	14	1.5	0.14	0.0933333
CCDS39789.1	Calm3	150	4	31	0.129032	0.0266667	0.206667
CCDS26215.1	Calm4	149	8	32	0.25	0.0536913	0.214765
CCDS59581.1	Calm5	141	9	31	0.290323	0.0638298	0.219858
CCDS21962.1	Caly	227	8	33	0.242424	0.0352423	0.145374
CCDS38930.1	Camk2n1	79	2	11	0.181818	0.0253165	0.139241
CCDS49795.1	Camk2n2	80	1	13	0.0769231	0.0125	0.1625
CCDS22064.1	Camsap3	1253	47	158	0.297468	0.03751	0.126097
CCDS52469.1	Camsap3	1254	47	158	0.297468	0.0374801	0.125997
CCDS57315.1	Camta1	81	9	5	1.8	0.111111	0.0617284
CCDS56788.1	Camta2	1204	43	144	0.298611	0.0357143	0.119601
CCDS24963.1	Camta2	1209	43	145	0.296552	0.0355666	0.119934
CCDS20442.1	Cand2	1236	25	159	0.157233	0.0202265	0.128641
CCDS28540.1	Capn15	1096	31	120	0.258333	0.0282847	0.109489
CCDS37040.1	Capsl	209	24	14	1.71429	0.114833	0.0669856
CCDS17250.1	Car3	261	9	31	0.290323	0.0344828	0.118774
CCDS22731.1	Car5a	300	9	32	0.28125	0.03	0.106667
CCDS22581.1	Car7	265	4	34	0.117647	0.0150943	0.128302
CCDS27623.2	Card10	1071	40	177	0.225989	0.0373483	0.165266
CCDS38203.1	Casc5	2120	294	186	1.58065	0.138679	0.0877358
CCDS50013.1	Caskin1	1432	42	190	0.221053	0.0293296	0.132682
CCDS18016.1	Casp8ap2	1963	277	190	1.45789	0.141111	0.0967906
CCDS38973.1	Casz1	1167	39	156	0.25	0.033419	0.133676
CCDS51379.1	Casz1	1763	48	235	0.204255	0.0272263	0.133296
CCDS26112.1	Catsperb	1110	100	62	1.6129	0.0900901	0.0558559
CCDS19923.1	Cav2	163	4	15	0.266667	0.0245399	0.0920245
CCDS71727.1	Cav2	114	3	12	0.25	0.0263158	0.105263
CCDS20406.1	Cav3	152	4	16	0.25	0.0263158	0.105263
CCDS52654.1	Cbfb	183	9	34	0.264706	0.0491803	0.185792
CCDS52656.1	Cbfb	149	7	27	0.259259	0.0469799	0.181208
CCDS52655.1	Cbfb	156	6	26	0.230769	0.0384615	0.166667
CCDS22506.1	Cbln1	194	5	18	0.277778	0.0257732	0.0927835
CCDS20135.1	Cbx3	184	31	21	1.47619	0.168478	0.11413
CCDS37143.1	Cbx7	159	8	30	0.266667	0.0503145	0.188679
CCDS20757.1	Ccdc106	280	8	52	0.153846	0.0285714	0.185714
CCDS14866.1	Ccdc115	181	9	31	0.290323	0.0497238	0.171271
CCDS27288.1	Ccdc122	291	71	33	2.15152	0.243986	0.113402
CCDS22384.1	Ccdc124	218	13	58	0.224138	0.059633	0.266055
CCDS49314.1	Ccdc127	164	26	17	1.52941	0.158537	0.103659
CCDS26644.1	Ccdc127	261	40	27	1.48148	0.153257	0.103448
CCDS37155.1	Ccdc134	230	8	40	0.2	0.0347826	0.173913
CCDS49571.1	Ccdc152	255	57	33	1.72727	0.223529	0.129412
CCDS59620.1	Ccdc166	212	9	33	0.272727	0.0424528	0.15566
CCDS50051.1	Ccdc167	98	5	21	0.238095	0.0510204	0.214286
CCDS50052.1	Ccdc167	105	5	21	0.238095	0.047619	0.2
CCDS39202.1	Ccdc18	1456	336	186	1.80645	0.230769	0.127747
CCDS49718.1	Ccdc184	192	5	31	0.16129	0.0260417	0.161458
CCDS15664.1	Ccdc3	274	8	45	0.177778	0.0291971	0.164234
CCDS57649.1	Ccdc7	161	28	11	2.54545	0.173913	0.068323
CCDS49047.1	Ccdc71l	219	4	16	0.25	0.0182648	0.0730594
CCDS16494.2	Ccdc73	1067	180	113	1.59292	0.168697	0.105904
CCDS50357.1	Ccdc85b	203	7	36	0.194444	0.0344828	0.17734
CCDS24494.1	Ccdc88a	1846	350	208	1.68269	0.189599	0.112676
CCDS37900.1	Ccdc88b	1482	79	324	0.243827	0.0533063	0.218623
CCDS26110.1	Ccdc88c	2010	88	450	0.195556	0.0437811	0.223881
CCDS52309.1	Ccdc90b	223	26	17	1.52941	0.116592	0.0762332
CCDS21449.1	Ccdc90b	257	31	21	1.47619	0.120623	0.0817121
CCDS36247.1	Ccl12	105	3	15	0.2	0.0285714	0.142857
CCDS51144.1	Ccl27a	88	1	12	0.0833333	0.0113636	0.136364
CCDS36256.1	Ccl4	93	1	8	0.125	0.0107527	0.0860215
CCDS36248.1	Ccl8	98	3	18	0.166667	0.0306122	0.183673
CCDS22055.1	Ccnd1	296	13	49	0.265306	0.0439189	0.165541
CCDS28850.1	Ccnd3	293	9	39	0.230769	0.0307167	0.133106
CCDS29438.1	Ccs	275	10	34	0.294118	0.0363636	0.123636
CCDS22017.1	Cd151	254	6	31	0.193548	0.023622	0.122047
CCDS51011.1	Cd160	142	14	10	1.4	0.0985915	0.0704225
CCDS17648.1	Cd160	186	17	13	1.30769	0.0913978	0.0698925
CCDS22074.1	Cd209e	209	28	19	1.47368	0.133971	0.0909091
CCDS52472.1	Cd209f	256	11	42	0.261905	0.0429688	0.164062
CCDS25484.1	Cd300lg	288	9	36	0.25	0.03125	0.125
CCDS28632.1	Cd320	261	6	22	0.272727	0.0229885	0.0842912
CCDS21237.1	Cd37	282	5	31	0.16129	0.0177305	0.109929
CCDS30152.1	Cd40lg	261	33	21	1.57143	0.126437	0.0804598
CCDS38909.1	Cd52	75	5	3	1.66667	0.0666667	0.04
CCDS16487.1	Cd59a	124	10	6	1.66667	0.0806452	0.0483871
CCDS16486.1	Cd59b	130	10	6	1.66667	0.0769231	0.0461538
CCDS28927.1	Cd70	196	4	19	0.210526	0.0204082	0.0969388
CCDS16454.1	Cd82	267	6	35	0.171429	0.0224719	0.131086
CCDS56657.1	Cd84	141	16	11	1.45455	0.113475	0.0780142
CCDS39506.1	Cd8b1	214	8	28	0.285714	0.0373832	0.130841
CCDS23983.1	Cdc34	236	5	38	0.131579	0.0211864	0.161017
CCDS50365.1	Cdc42bpg	1552	61	229	0.266376	0.0393041	0.147552
CCDS29484.1	Cdc42ep2	215	6	24	0.25	0.027907	0.111628
CCDS20733.1	Cdc42ep5	151	1	12	0.0833333	0.00662252	0.0794702
CCDS38545.1	Cdc42se1	81	2	12	0.166667	0.0246914	0.148148
CCDS36153.1	Cdc42se2	85	1	12	0.0833333	0.0117647	0.141176
CCDS56704.1	Cdh23	3353	76	303	0.250825	0.0226663	0.0903668
CCDS36669.1	Cdhr2	1309	38	133	0.285714	0.0290298	0.101604
CCDS29414.1	Cdk2ap2	128	3	12	0.25	0.0234375	0.09375
CCDS49466.1	Cdkn3	212	21	13	1.61538	0.0990566	0.0613208
CCDS27722.1	Cdpf1	120	2	21	0.0952381	0.0166667	0.175
CCDS52902.1	Cdv3	110	15	8	1.875	0.136364	0.0727273
CCDS29279.1	Cdx1	269	5	30	0.166667	0.0185874	0.111524
CCDS52047.1	Ceacam12	284	22	14	1.57143	0.0774648	0.0492958
CCDS52048.1	Ceacam12	263	21	15	1.4	0.0798479	0.0570342
CCDS39790.1	Ceacam13	264	19	13	1.46154	0.0719697	0.0492424
CCDS20866.1	Ceacam13	264	19	14	1.35714	0.0719697	0.0530303
CCDS20864.1	Ceacam14	264	21	13	1.61538	0.0795455	0.0492424
CCDS20915.1	Ceacam19	272	7	30	0.233333	0.0257353	0.110294
CCDS17105.1	Cebpb	297	2	41	0.0487805	0.00673401	0.138047
CCDS27100.1	Cebpe	282	7	41	0.170732	0.0248227	0.14539
CCDS50183.1	Cebpzos	81	13	7	1.85714	0.160494	0.0864198
CCDS37213.1	Cela1	267	2	22	0.0909091	0.00749064	0.082397
CCDS18884.1	Cela2a	272	4	16	0.25	0.0147059	0.0588235
CCDS37172.1	Celsr1	3035	69	284	0.242958	0.0227348	0.093575
CCDS17759.1	Celsr2	2920	67	266	0.25188	0.0229452	0.0910959
CCDS22012.1	Cend1	150	6	23	0.26087	0.04	0.153333
CCDS26750.1	Cenpk	254	43	26	1.65385	0.169291	0.102362
CCDS28789.1	Cenpq	270	51	31	1.64516	0.188889	0.114815
CCDS48818.1	Cenpv	253	7	38	0.184211	0.027668	0.150198
CCDS48967.1	Cep112	103	19	12	1.58333	0.184466	0.116505
CCDS36386.2	Cep131	1060	53	251	0.211155	0.05	0.236792
CCDS52783.1	Cep164	1334	80	279	0.286738	0.05997	0.209145
CCDS56867.1	Cep170b	1575	50	202	0.247525	0.031746	0.128254
CCDS48685.1	Cep290	2480	510	343	1.48688	0.205645	0.138306
CCDS17318.1	Cetn4	169	33	19	1.73684	0.195266	0.112426
CCDS48388.1	Cfh	1253	146	75	1.94667	0.11652	0.0598563
CCDS36448.1	Cfl2	167	23	17	1.35294	0.137725	0.101796
CCDS19930.1	Cftr	1477	134	103	1.30097	0.0907244	0.069736
CCDS29759.1	Ch25h	299	4	26	0.153846	0.0133779	0.0869565
CCDS24510.1	Chac2	179	22	8	2.75	0.122905	0.0446927
CCDS70154.1	Chac2	167	21	8	2.625	0.125749	0.0479042
CCDS23938.1	Chchd10	139	2	14	0.142857	0.0143885	0.100719
CCDS19702.1	Chchd2	154	0	23	0	0	0.149351
CCDS16721.1	Chchd5	111	4	18	0.222222	0.036036	0.162162
CCDS38686.1	Chchd7	86	9	3	3	0.104651	0.0348837
CCDS48825.2	Chd3	2056	106	365	0.290411	0.0515564	0.177529
CCDS38984.1	Chd5	1953	81	376	0.215426	0.0414747	0.192524
CCDS51394.1	Chd5	1916	79	371	0.212938	0.0412317	0.193633
CCDS39582.1	Chl1	1210	136	89	1.52809	0.112397	0.0735537
CCDS40509.1	Chmp1a	197	6	46	0.130435	0.0304569	0.233503
CCDS36385.1	Chmp6	201	14	50	0.28	0.0696517	0.248756
CCDS21392.1	Cib1	192	2	30	0.0666667	0.0104167	0.15625
CCDS40642.1	Cib2	188	8	29	0.275862	0.0425532	0.154255
CCDS51453.1	Cib4	186	5	24	0.208333	0.0268817	0.129032
CCDS27950.1	Ciita	1079	44	152	0.289474	0.0407785	0.140871
CCDS40363.1	Cilp2	1163	16	114	0.140351	0.0137575	0.0980224
CCDS35975.1	Cirbp	173	3	18	0.166667	0.017341	0.104046
CCDS23708.1	Cited2	270	4	23	0.173913	0.0148148	0.0851852
CCDS18592.1	Cited4	183	2	14	0.142857	0.010929	0.0765027
CCDS36664.1	Cks2	80	12	9	1.33333	0.15	0.1125
CCDS29423.1	Clcf1	226	5	20	0.25	0.0221239	0.0884956
CCDS49566.1	Cldn10	194	18	6	3	0.0927835	0.0309278
CCDS37009.1	Cldn10	230	18	8	2.25	0.0782609	0.0347826
CCDS37010.1	Cldn10	232	15	10	1.5	0.0646552	0.0431034
CCDS28345.1	Cldn14	240	3	14	0.214286	0.0125	0.0583333
CCDS57693.1	Cldn18	209	2	11	0.181818	0.00956938	0.0526316
CCDS30437.1	Cldn2	231	4	15	0.266667	0.017316	0.0649351
CCDS52550.1	Cldn22	221	6	24	0.25	0.0271493	0.108597
CCDS27937.1	Cldn26	223	3	16	0.1875	0.0134529	0.0717489
CCDS19729.1	Cldn3	220	2	20	0.1	0.00909091	0.0909091
CCDS19728.1	Cldn4	211	1	18	0.0555556	0.00473934	0.0853081
CCDS28026.1	Cldn5	219	2	18	0.111111	0.00913242	0.0821918
CCDS28457.1	Cldn6	220	4	16	0.25	0.0181818	0.0727273
CCDS39929.1	Cldnd2	168	4	14	0.285714	0.0238095	0.0833333
CCDS23656.1	Clec3b	203	7	35	0.2	0.0344828	0.172414
CCDS20510.1	Clec4a2	239	26	19	1.36842	0.108787	0.0794979
CCDS20508.1	Clec4a3	238	26	17	1.52941	0.109244	0.0714286
CCDS20509.1	Clec4a4	237	26	18	1.44444	0.109705	0.0759494
CCDS15774.1	Clic3	238	3	34	0.0882353	0.012605	0.142857
CCDS39309.1	Clip2	1013	49	210	0.233333	0.0483712	0.207305
CCDS39310.1	Clip2	1048	50	220	0.227273	0.0477099	0.209924
CCDS40239.1	Cln8	289	6	22	0.272727	0.0207612	0.0761246
CCDS28920.1	Clpp	273	8	30	0.266667	0.029304	0.10989
CCDS28581.1	Clps	114	1	14	0.0714286	0.00877193	0.122807
CCDS26533.1	Cltb	212	11	50	0.22	0.0518868	0.235849
CCDS36223.1	Cluh	1354	42	197	0.213198	0.0310192	0.145495
CCDS20304.2	Cml1	233	6	29	0.206897	0.0257511	0.124464
CCDS20302.1	Cml2	239	8	30	0.266667	0.0334728	0.125523
CCDS23597.1	Cmtm8	174	2	11	0.181818	0.0114943	0.0632184
CCDS52628.1	Cnep1r1	126	11	4	2.75	0.0873016	0.031746
CCDS39838.1	Cnfn	112	2	9	0.222222	0.0178571	0.0803571
CCDS26980.1	Cnih1	145	2	8	0.25	0.0137931	0.0551724
CCDS48471.1	Cnih3	113	2	7	0.285714	0.0176991	0.0619469
CCDS35810.1	Cnih3	180	3	15	0.2	0.0166667	0.0833333
CCDS48470.1	Cnih3	161	2	12	0.166667	0.0124224	0.0745342
CCDS30501.1	Cnksr2	1033	122	89	1.37079	0.118103	0.0861568
CCDS24722.1	Cnot8	293	13	44	0.295455	0.0443686	0.150171
CCDS28839.1	Cnpy3	277	12	54	0.222222	0.0433213	0.194946
CCDS24447.1	Cnrip1	165	7	25	0.28	0.0424242	0.151515
CCDS39581.1	Cntn3	1029	91	65	1.4	0.0884354	0.0631681
CCDS51866.1	Cntn4	1027	96	60	1.6	0.0934761	0.0584226
CCDS20394.1	Cntn6	1029	109	56	1.94643	0.105928	0.0544218
CCDS17778.1	Col11a1	1805	178	124	1.43548	0.098615	0.0686981
CCDS50844.1	Col20a1	1321	41	145	0.282759	0.0310371	0.109765
CCDS35631.1	Col4a3	1670	133	71	1.87324	0.0796407	0.042515
CCDS41154.1	Col4a5	1692	132	76	1.73684	0.0780142	0.0449173
CCDS41153.1	Col4a6	1692	122	90	1.35556	0.072104	0.0531915
CCDS35555.1	Col5a2	1498	113	83	1.36145	0.0754339	0.0554072
CCDS40647.1	Commd4	200	6	31	0.193548	0.03	0.155
CCDS28021.1	Comt	266	8	31	0.258065	0.0300752	0.116541
CCDS26868.1	Comtd1	263	9	32	0.28125	0.0342205	0.121673
CCDS39550.1	Copg1	122	5	18	0.277778	0.0409836	0.147541
CCDS20539.1	Cops7a	276	14	47	0.297872	0.0507246	0.17029
CCDS51909.1	Cops7a	278	14	50	0.28	0.0503597	0.179856
CCDS14959.1	Coq10b	193	16	10	1.6	0.0829016	0.0518135
CCDS15857.1	Coq4	267	8	28	0.285714	0.0299625	0.104869
CCDS22712.1	Cotl1	143	3	24	0.125	0.020979	0.167832
CCDS37205.1	Cox14	58	1	8	0.125	0.0172414	0.137931
CCDS40498.1	Cox4i1	170	3	26	0.115385	0.0176471	0.152941
CCDS14886.1	Cox5b	130	4	15	0.266667	0.0307692	0.115385
CCDS19590.1	Cox6a1	113	2	8	0.25	0.0176991	0.0707965
CCDS21891.1	Cox6a2	98	1	5	0.2	0.0102041	0.0510204
CCDS21081.1	Cox7a1	81	2	8	0.25	0.0246914	0.0987654
CCDS29521.1	Cox8a	70	0	8	0	0	0.114286
CCDS56857.1	Cox8c	73	6	3	2	0.0821918	0.0410959
CCDS38401.1	Cp	1062	107	77	1.38961	0.100753	0.0725047
CCDS71227.1	Cp	1086	108	78	1.38462	0.0994475	0.0718232
CCDS39206.1	Cplx1	135	8	40	0.2	0.0592593	0.296296
CCDS36667.1	Cplx2	135	9	47	0.191489	0.0666667	0.348148
CCDS23226.1	Cplx3	159	10	37	0.27027	0.0628931	0.232704
CCDS15642.1	Cr2	1033	95	68	1.39706	0.0919652	0.0658277
CCDS23195.1	Crabp1	138	3	23	0.130435	0.0217391	0.166667
CCDS50212.1	Crem	125	15	9	1.66667	0.12	0.072
CCDS29031.2	Crem	246	33	23	1.43478	0.134146	0.0934959
CCDS70863.1	Crem	283	37	26	1.42308	0.130742	0.0918728
CCDS50209.2	Crem	114	17	12	1.41667	0.149123	0.105263
CCDS50213.1	Crem	174	19	14	1.35714	0.109195	0.0804598
CCDS50214.1	Crem	295	37	28	1.32143	0.125424	0.0949153
CCDS26205.1	Crip1	78	3	13	0.230769	0.0384615	0.166667
CCDS26204.1	Crip2	209	4	35	0.114286	0.0191388	0.167464
CCDS29012.1	Cript	102	15	9	1.66667	0.147059	0.0882353
CCDS28784.1	Crisp1	245	31	12	2.58333	0.126531	0.0489796
CCDS28786.1	Crisp2	244	27	15	1.8	0.110656	0.0614754
CCDS28783.1	Crisp3	242	28	13	2.15385	0.115702	0.053719
CCDS14835.1	Crisp4	251	25	13	1.92308	0.0996016	0.0517928
CCDS70242.1	Crk	83	1	7	0.142857	0.0120482	0.0843373
CCDS38247.1	Crls1	189	8	6	1.33333	0.042328	0.031746
CCDS51346.1	Crocc	1846	72	467	0.154176	0.0390033	0.252979
CCDS18861.1	Crocc	2010	75	516	0.145349	0.0373134	0.256716
CCDS20840.1	Crx	300	7	37	0.189189	0.0233333	0.123333
CCDS37551.1	Cryaa	197	4	23	0.173913	0.0203046	0.116751
CCDS19546.1	Crybb2	206	5	39	0.128205	0.0242718	0.18932
CCDS19547.1	Crybb3	212	2	35	0.0571429	0.00943396	0.165094
CCDS15014.1	Cryga	175	1	16	0.0625	0.00571429	0.0914286
CCDS15012.1	Crygc	175	6	21	0.285714	0.0342857	0.12
CCDS35600.1	Crygc	176	6	22	0.272727	0.0340909	0.125
CCDS35599.1	Crygd	175	1	20	0.05	0.00571429	0.114286
CCDS35598.1	Cryge	175	1	19	0.0526316	0.00571429	0.108571
CCDS15018.1	Crygf	175	0	19	0	0	0.108571
CCDS19129.1	Crygn	184	3	22	0.136364	0.0163043	0.119565
CCDS27677.1	Csdc2	155	3	21	0.142857	0.0193548	0.135484
CCDS51044.1	Csf1	258	10	40	0.25	0.0387597	0.155039
CCDS25360.1	Csf3	209	5	28	0.178571	0.0239234	0.133971
CCDS49602.1	Csmd3	3708	259	165	1.5697	0.069849	0.0444984
CCDS15320.1	Csrp1	194	9	33	0.272727	0.0463918	0.170103
CCDS16848.1	Cst8	143	22	12	1.83333	0.153846	0.0839161
CCDS15048.1	Ctdsp1	262	4	31	0.129032	0.0152672	0.118321
CCDS48711.1	Ctdsp2	271	9	35	0.257143	0.0332103	0.129151
CCDS21875.1	Ctf1	204	6	22	0.272727	0.0294118	0.107843
CCDS38975.1	Ctnnbip1	82	3	16	0.1875	0.0365854	0.195122
CCDS22679.1	Ctrb1	264	6	28	0.214286	0.0227273	0.106061
CCDS37636.2	Cul9	2531	85	354	0.240113	0.0335836	0.139866
CCDS39251.1	Cux2	1427	53	247	0.214575	0.0371409	0.17309
CCDS19447.1	Cxcl13	110	11	3	3.66667	0.1	0.0272727
CCDS36679.1	Cxcl14	100	4	19	0.210526	0.04	0.19
CCDS39152.1	Cxcl9	127	19	14	1.35714	0.149606	0.110236
CCDS30134.1	Cxx1a	114	2	18	0.111111	0.0175439	0.157895
CCDS30135.1	Cxx1b	114	2	18	0.111111	0.0175439	0.157895
CCDS40975.1	Cxx1c	113	2	22	0.0909091	0.0176991	0.19469
CCDS38599.1	Cyb561d1	172	3	12	0.25	0.0174419	0.0697674
CCDS38598.1	Cyb561d1	230	3	14	0.214286	0.0130435	0.0608696
CCDS23491.1	Cyb561d2	223	4	14	0.285714	0.0179372	0.0627803
CCDS38829.1	Cyb5rl	257	8	31	0.258065	0.0311284	0.120623
CCDS22737.1	Cyba	193	5	26	0.192308	0.0259067	0.134715
CCDS24573.1	Cyfip2	1254	43	193	0.222798	0.0342903	0.153907
CCDS25673.1	Cygb	191	5	33	0.151515	0.026178	0.172775
CCDS49791.1	Cyp2ab1	281	9	36	0.25	0.0320285	0.128114
CCDS36422.1	Cys1	146	4	24	0.166667	0.0273973	0.164384
CCDS39077.1	Cytl1	140	2	14	0.142857	0.0142857	0.1
CCDS29690.1	D030056L22Rik	163	5	27	0.185185	0.0306748	0.165644
CCDS17332.1	D3Ertd751e	193	23	14	1.64286	0.119171	0.0725389
CCDS56861.1	D430019H16Rik	84	0	6	0	0	0.0714286
CCDS16986.1	D630003M21Rik	1188	49	168	0.291667	0.0412458	0.141414
CCDS57673.1	D630033O11Rik	155	12	9	1.33333	0.0774194	0.0580645
CCDS40577.1	D730048I06Rik	107	12	8	1.5	0.11215	0.0747664
CCDS50578.1	Dab2ip	1190	48	163	0.294479	0.0403361	0.136975
CCDS50577.1	Dab2ip	1133	46	158	0.291139	0.0406002	0.139453
CCDS71045.1	Dab2ip	1066	44	152	0.289474	0.0412758	0.142589
CCDS15965.2	Dab2ip	1125	44	156	0.282051	0.0391111	0.138667
CCDS27084.1	Dad1	114	1	9	0.111111	0.00877193	0.0789474
CCDS29574.1	Dagla	1045	27	113	0.238938	0.0258373	0.108134
CCDS22477.1	Dand5	186	5	18	0.277778	0.0268817	0.0967742
CCDS52702.2	Dbndd1	148	4	22	0.181818	0.027027	0.148649
CCDS22761.3	Dbndd1	195	5	29	0.172414	0.025641	0.148718
CCDS52701.2	Dbndd1	97	0	14	0	0	0.14433
CCDS38322.1	Dbndd2	159	4	22	0.181818	0.0251572	0.138365
CCDS25979.1	Dbpht2	129	10	7	1.42857	0.0775194	0.0542636
CCDS25510.1	Dcakd	232	4	30	0.133333	0.0172414	0.12931
CCDS19405.1	Dck	261	33	25	1.32	0.126437	0.0957854
CCDS57433.1	Dctn1	1240	53	253	0.209486	0.0427419	0.204032
CCDS57432.1	Dctn1	1265	54	260	0.207692	0.0426877	0.205534
CCDS39532.1	Dctn1	1282	54	261	0.206897	0.0421217	0.203588
CCDS18069.1	Dctn3	187	10	39	0.25641	0.0534759	0.208556
CCDS51143.1	Dctn3	160	8	33	0.242424	0.05	0.20625
CCDS17306.1	Dcun1d1	245	31	21	1.47619	0.126531	0.0857143
CCDS57207.1	Dcun1d1	260	33	25	1.32	0.126923	0.0961538
CCDS57350.1	Dcun1d4	258	29	19	1.52632	0.112403	0.0736434
CCDS19342.1	Dcun1d4	293	32	23	1.3913	0.109215	0.0784983
CCDS25755.1	Dcxr	245	3	24	0.125	0.0122449	0.0979592
CCDS23868.1	Ddit4	230	6	27	0.222222	0.026087	0.117391
CCDS40811.1	Deb1	78	2	14	0.142857	0.025641	0.179487
CCDS52502.1	Defa25	93	13	7	1.85714	0.139785	0.0752688
CCDS40285.1	Defb10	74	5	3	1.66667	0.0675676	0.0405405
CCDS52515.1	Defb11	78	6	2	3	0.0769231	0.025641
CCDS52496.1	Defb12	86	2	11	0.181818	0.0232558	0.127907
CCDS40290.1	Defb13	65	8	5	1.6	0.123077	0.0769231
CCDS40253.1	Defb14	68	6	4	1.5	0.0882353	0.0588235
CCDS35520.1	Defb18	86	10	7	1.42857	0.116279	0.0813953
CCDS40284.1	Defb2	72	4	3	1.33333	0.0555556	0.0416667
CCDS16890.1	Defb21	101	8	3	2.66667	0.0792079	0.029703
CCDS16886.1	Defb23	167	21	14	1.5	0.125749	0.0838323
CCDS38280.1	Defb25	72	4	3	1.33333	0.0555556	0.0416667
CCDS38276.1	Defb29	79	2	13	0.153846	0.0253165	0.164557
CCDS40258.1	Defb3	64	5	2	2.5	0.078125	0.03125
CCDS36947.1	Defb30	76	9	5	1.8	0.118421	0.0657895
CCDS52516.1	Defb35	64	1	9	0.111111	0.015625	0.140625
CCDS38279.1	Defb36	68	2	11	0.181818	0.0294118	0.161765
CCDS40248.1	Defb38	64	10	3	3.33333	0.15625	0.046875
CCDS40246.1	Defb40	74	7	4	1.75	0.0945946	0.0540541
CCDS36946.1	Defb43	70	3	12	0.25	0.0428571	0.171429
CCDS40256.1	Defb46	58	3	2	1.5	0.0517241	0.0344828
CCDS40283.1	Defb50	74	3	2	1.5	0.0405405	0.027027
CCDS40255.1	Defb6	64	3	2	1.5	0.046875	0.03125
CCDS49170.1	Degs2	287	2	20	0.1	0.00696864	0.0696864
CCDS37100.1	Dennd3	1275	41	173	0.236994	0.0321569	0.135686
CCDS27484.1	Derl1	252	2	11	0.181818	0.00793651	0.0436508
CCDS23935.1	Derl3	229	3	19	0.157895	0.0131004	0.0829694
CCDS35803.1	Desi2	195	20	14	1.42857	0.102564	0.0717949
CCDS28016.1	Dgcr6	171	6	38	0.157895	0.0350877	0.222222
CCDS50643.1	Dgkz	1124	34	156	0.217949	0.0302491	0.13879
CCDS26680.1	Dhfr	188	25	16	1.5625	0.132979	0.0851064
CCDS36261.1	Dhrs11	261	5	31	0.16129	0.0191571	0.118774
CCDS28710.1	Dhx16	1045	49	182	0.269231	0.04689	0.174163
CCDS39783.1	Dhx34	1146	24	170	0.141176	0.0209424	0.148342
CCDS22652.1	Dhx38	1229	52	192	0.270833	0.0423108	0.156225
CCDS24040.1	Diras1	199	3	37	0.0810811	0.0150754	0.18593
CCDS26516.1	Diras2	200	7	41	0.170732	0.035	0.205
CCDS22180.1	Dkk4	222	19	14	1.35714	0.0855856	0.0630631
CCDS27188.1	Dleu7	210	4	26	0.153846	0.0190476	0.12381
CCDS49416.1	Dlg5	1899	78	304	0.256579	0.0410742	0.160084
CCDS49417.1	Dlg5	1922	78	305	0.255738	0.0405827	0.158689
CCDS38300.1	Dlgap4	286	9	53	0.169811	0.0314685	0.185315
CCDS49173.1	Dlk1	291	7	31	0.225806	0.024055	0.106529
CCDS25272.1	Dlx3	288	10	35	0.285714	0.0347222	0.121528
CCDS41047.1	Dmd	3679	557	423	1.31678	0.1514	0.114977
CCDS37816.2	Dmxl1	3014	300	168	1.78571	0.0995355	0.0557399
CCDS49436.1	Dnah1	4251	168	640	0.2625	0.0395201	0.150553
CCDS48994.1	Dnah17	4454	193	679	0.284242	0.0433318	0.152447
CCDS36192.1	Dnah2	4463	178	647	0.275116	0.0398835	0.14497
CCDS39043.1	Dnajb6	243	26	17	1.52941	0.106996	0.0699588
CCDS25897.1	Dnajb9	223	24	17	1.41176	0.107623	0.0762332
CCDS38412.1	Dnajc19	117	17	5	3.4	0.145299	0.042735
CCDS71234.1	Dnajc19	111	17	6	2.83333	0.153153	0.0540541
CCDS38411.1	Dnajc19	158	16	6	2.66667	0.101266	0.0379747
CCDS71233.1	Dnajc19	131	12	6	2	0.0916031	0.0458015
CCDS17215.1	Dnajc5	199	7	29	0.241379	0.0351759	0.145729
CCDS27650.1	Dnal4	106	4	21	0.190476	0.0377358	0.198113
CCDS40555.1	Dock6	2112	73	258	0.282946	0.0345644	0.122159
CCDS35985.1	Dot1l	1541	55	212	0.259434	0.0356911	0.137573
CCDS29862.1	Dpcd	204	10	38	0.263158	0.0490196	0.186275
CCDS38104.1	Dpm2	85	2	7	0.285714	0.0235294	0.0823529
CCDS38487.1	Dpm3	93	0	9	0	0	0.0967742
CCDS24581.1	Dppa1	117	10	7	1.42857	0.0854701	0.0598291
CCDS19509.1	Dr1	177	31	17	1.82353	0.175141	0.0960452
CCDS17725.1	Dram2	268	16	11	1.45455	0.0597015	0.0410448
CCDS40608.1	Dscaml1	2112	65	224	0.290179	0.0307765	0.106061
CCDS35688.1	Dsel	1208	115	64	1.79688	0.0951987	0.0529801
CCDS50231.1	Dsg1a	1058	79	56	1.41071	0.0746692	0.0529301
CCDS29081.1	Dsg1b	1061	76	58	1.31034	0.0716305	0.0546654
CCDS16812.1	Dstn	166	23	17	1.35294	0.138554	0.10241
CCDS16824.1	Dtd1	210	11	42	0.261905	0.052381	0.2
CCDS38222.1	Duox1	1552	36	176	0.204545	0.0231959	0.113402
CCDS38221.1	Duox2	1518	46	168	0.27381	0.030303	0.110672
CCDS26863.1	Dupd1	216	4	26	0.153846	0.0185185	0.12037
CCDS26864.1	Dusp13	264	4	31	0.129032	0.0151515	0.117424
CCDS25182.1	Dusp14	199	4	18	0.222222	0.0201005	0.0904523
CCDS24369.1	Dusp18	189	0	24	0	0	0.126984
CCDS30036.1	Dusp21	190	12	8	1.5	0.0631579	0.0421053
CCDS22219.1	Dusp26	212	3	18	0.166667	0.0141509	0.0849057
CCDS15179.1	Dusp28	164	2	19	0.105263	0.0121951	0.115854
CCDS36272.1	Dynll2	90	4	15	0.266667	0.0444444	0.166667
CCDS39535.1	Dysf	2100	81	279	0.290323	0.0385714	0.132857
CCDS39536.1	Dysf	2101	81	280	0.289286	0.0385531	0.13327
CCDS49866.1	Dzip3	1205	163	120	1.35833	0.13527	0.0995851
CCDS56696.1	E030030I06Rik	247	3	29	0.103448	0.0121457	0.117409
CCDS56697.1	E030030I06Rik	206	2	26	0.0769231	0.00970874	0.126214
CCDS25033.1	E130309D14Rik	300	12	47	0.255319	0.04	0.156667
CCDS38445.1	E130311K13Rik	295	32	24	1.33333	0.108475	0.0813559
CCDS30438.1	E230019M04Rik	219	36	17	2.11765	0.164384	0.0776256
CCDS28232.1	E330017A01Rik	193	26	19	1.36842	0.134715	0.0984456
CCDS48528.1	Echdc1	300	34	25	1.36	0.113333	0.0833333
CCDS28480.1	Eci1	290	8	38	0.210526	0.0275862	0.131034
CCDS38864.1	Edn2	176	3	19	0.157895	0.0170455	0.107955
CCDS27554.1	Eef1d	282	15	51	0.294118	0.0531915	0.180851
CCDS70638.1	Eef1d	258	14	48	0.291667	0.0542636	0.186047
CCDS70639.1	Eef1d	277	14	51	0.27451	0.0505415	0.184116
CCDS49048.1	Efcab10	133	13	9	1.44444	0.0977444	0.0676692
CCDS15557.1	Efcab2	165	23	14	1.64286	0.139394	0.0848485
CCDS15132.1	Efhd1	241	12	45	0.266667	0.0497925	0.186722
CCDS18885.1	Efhd2	241	10	58	0.172414	0.0414938	0.240664
CCDS24013.1	Efna2	210	3	17	0.176471	0.0142857	0.0809524
CCDS38488.1	Efna3	231	7	25	0.28	0.030303	0.108225
CCDS28666.1	Ehmt2	1173	37	166	0.222892	0.0315431	0.141517
CCDS70798.1	Ehmt2	1230	37	168	0.220238	0.0300813	0.136585
CCDS70797.1	Ehmt2	1207	37	170	0.217647	0.0306545	0.140845
CCDS28667.1	Ehmt2	1264	37	172	0.215116	0.0292722	0.136076
CCDS50696.1	Eid1	160	7	29	0.241379	0.04375	0.18125
CCDS21038.1	Eid2	237	6	24	0.25	0.0253165	0.101266
CCDS52161.1	Eid2b	152	4	14	0.285714	0.0263158	0.0921053
CCDS29233.1	Eif1a	145	21	11	1.90909	0.144828	0.0758621
CCDS41192.1	Eif1ax	145	20	13	1.53846	0.137931	0.0896552
CCDS38219.1	Eif3j1	262	52	29	1.7931	0.198473	0.110687
CCDS57122.1	Eif3j2	264	52	29	1.7931	0.19697	0.109848
CCDS17277.1	Eif5a2	154	21	10	2.1	0.136364	0.0649351
CCDS16956.1	Eif6	246	5	26	0.192308	0.0203252	0.105691
CCDS23994.1	Elane	266	4	17	0.235294	0.0150376	0.0639098
CCDS49109.1	Elmsan1	1090	48	185	0.259459	0.0440367	0.169725
CCDS52937.1	Elp6	267	9	31	0.290323	0.0337079	0.116105
CCDS52231.1	Emc10	269	5	31	0.16129	0.0185874	0.115242
CCDS27453.1	Emc2	298	40	29	1.37931	0.134228	0.0973154
CCDS16553.1	Emc4	184	5	18	0.277778	0.0271739	0.0978261
CCDS22719.1	Emc8	208	6	21	0.285714	0.0288462	0.100962
CCDS17861.1	Emcn	249	20	15	1.33333	0.0803213	0.060241
CCDS20290.1	Emx1	258	6	37	0.162162	0.0232558	0.143411
CCDS19400.1	Enam	1275	150	77	1.94805	0.117647	0.0603922
CCDS15872.1	Endog	295	3	28	0.107143	0.0101695	0.0949153
CCDS25718.1	Endov	256	10	36	0.277778	0.0390625	0.140625
CCDS39183.1	Enoph1	258	9	37	0.243243	0.0348837	0.143411
CCDS26260.1	Epdr1	225	8	33	0.242424	0.0355556	0.146667
CCDS19419.1	Epgn	153	13	8	1.625	0.0849673	0.0522876
CCDS18813.1	Epha8	1005	21	102	0.205882	0.0208955	0.101493
CCDS17043.1	Eppin	135	16	10	1.6	0.118519	0.0740741
CCDS71422.1	Eqtn	297	36	26	1.38462	0.121212	0.0875421
CCDS25349.1	Erbb2	1257	42	141	0.297872	0.0334129	0.112172
CCDS19634.1	Erp29	263	8	53	0.150943	0.0304183	0.201521
CCDS28785.1	Esp1	103	14	8	1.75	0.135922	0.0776699
CCDS57090.1	Esp15	86	8	1	8	0.0930233	0.0116279
CCDS57089.1	Esp16	86	8	1	8	0.0930233	0.0116279
CCDS57088.1	Esp18	92	12	3	4	0.130435	0.0326087
CCDS57087.1	Esp23	105	14	4	3.5	0.133333	0.0380952
CCDS57086.1	Esp24	69	8	2	4	0.115942	0.0289855
CCDS57094.1	Esp3	88	11	8	1.375	0.125	0.0909091
CCDS57085.1	Esp31	115	16	3	5.33333	0.13913	0.026087
CCDS57084.1	Esp34	84	13	4	3.25	0.154762	0.047619
CCDS57083.1	Esp36	118	14	5	2.8	0.118644	0.0423729
CCDS57091.1	Esp38	81	8	2	4	0.0987654	0.0246914
CCDS57093.1	Esp4	118	19	7	2.71429	0.161017	0.059322
CCDS50109.1	Esp6	137	19	10	1.9	0.138686	0.0729927
CCDS70814.1	Esp6-esp5	151	20	12	1.66667	0.13245	0.0794702
CCDS57092.1	Esp8	150	22	9	2.44444	0.146667	0.06
CCDS18994.1	Espn	254	9	60	0.15	0.0354331	0.23622
CCDS15160.1	Espnl	1006	29	115	0.252174	0.028827	0.114314
CCDS21171.1	Etfb	256	12	46	0.26087	0.046875	0.179688
CCDS20957.1	Ethe1	255	7	25	0.28	0.027451	0.0980392
CCDS20261.1	Eva1a	157	3	18	0.166667	0.0191083	0.11465
CCDS18643.1	Eva1b	165	3	18	0.166667	0.0181818	0.109091
CCDS19248.1	Evc2	1221	67	224	0.299107	0.0548731	0.183456
CCDS25661.1	Evpl	2036	90	493	0.182556	0.0442043	0.242141
CCDS37119.1	Exosc4	246	3	32	0.09375	0.0121951	0.130081
CCDS30238.1	F8	2320	260	169	1.53846	0.112069	0.0728448
CCDS53114.1	F8	2250	255	166	1.53614	0.113333	0.0737778
CCDS18709.1	Fabp3	134	3	23	0.130435	0.0223881	0.171642
CCDS24560.1	Fabp6	129	6	26	0.230769	0.0465116	0.20155
CCDS17237.1	Fabp9	133	19	11	1.72727	0.142857	0.0827068
CCDS22050.1	Fadd	206	7	31	0.225806	0.0339806	0.150485
CCDS25600.2	Fam104a	186	3	14	0.214286	0.016129	0.0752688
CCDS19642.1	Fam109a	267	4	33	0.121212	0.0149813	0.123596
CCDS27687.1	Fam109b	260	8	32	0.25	0.0307692	0.123077
CCDS40973.1	Fam122c	181	14	10	1.4	0.0773481	0.0552486
CCDS14853.1	Fam135a	1507	157	100	1.57	0.10418	0.066357
CCDS49044.1	Fam150b	152	5	18	0.277778	0.0328947	0.118421
CCDS38833.1	Fam159a	190	2	19	0.105263	0.0105263	0.1
CCDS17442.2	Fam160a1	1082	46	155	0.296774	0.0425139	0.143253
CCDS15390.1	Fam163a	169	4	16	0.25	0.0236686	0.0946746
CCDS51307.1	Fam167b	163	6	27	0.222222	0.0368098	0.165644
CCDS27412.1	Fam173b	248	7	29	0.241379	0.0282258	0.116935
CCDS20001.1	Fam180a	174	5	20	0.25	0.0287356	0.114943
CCDS56858.1	Fam181a	293	8	36	0.222222	0.0273038	0.122867
CCDS28535.1	Fam195a	161	5	26	0.192308	0.0310559	0.161491
CCDS36391.1	Fam195b	98	3	16	0.1875	0.0306122	0.163265
CCDS51032.1	Fam19a3	133	2	19	0.105263	0.0150376	0.142857
CCDS49693.1	Fam19a5	126	3	15	0.2	0.0238095	0.119048
CCDS38766.1	Fam206a	194	24	18	1.33333	0.123711	0.0927835
CCDS49201.1	Fam208b	2383	289	202	1.43069	0.121276	0.0847671
CCDS38718.1	Fam219a	158	5	23	0.217391	0.0316456	0.14557
CCDS51141.1	Fam219a	169	5	25	0.2	0.0295858	0.147929
CCDS52808.1	Fam219b	129	3	16	0.1875	0.0232558	0.124031
CCDS52807.1	Fam219b	198	4	26	0.153846	0.020202	0.131313
CCDS36400.1	Fam228b	233	38	25	1.52	0.16309	0.107296
CCDS38885.1	Fam229a	129	1	10	0.1	0.00775194	0.0775194
CCDS23786.1	Fam229b	81	7	5	1.4	0.0864198	0.0617284
CCDS40158.1	Fam24a	99	3	12	0.25	0.030303	0.121212
CCDS52400.1	Fam57b	276	5	22	0.227273	0.0181159	0.0797101
CCDS52401.1	Fam57b	276	4	23	0.173913	0.0144928	0.0833333
CCDS25114.1	Fam58b	251	6	30	0.2	0.0239044	0.119522
CCDS52232.1	Fam71e1	213	10	37	0.27027	0.0469484	0.173709
CCDS15270.1	Fam72a	150	12	6	2	0.08	0.04
CCDS51320.1	Fam76a	279	14	70	0.2	0.0501792	0.250896
CCDS15905.1	Fam78a	284	7	34	0.205882	0.0246479	0.119718
CCDS25820.1	Fam84a	293	8	48	0.166667	0.0273038	0.163823
CCDS40516.1	Fam89a	176	2	24	0.0833333	0.0113636	0.136364
CCDS50361.1	Fam89b	177	4	14	0.285714	0.0225989	0.079096
CCDS37890.1	Fam89b	190	4	16	0.25	0.0210526	0.0842105
CCDS22717.1	Fam92b	293	16	54	0.296296	0.0546075	0.1843
CCDS50420.1	Fas	64	8	3	2.66667	0.125	0.046875
CCDS25659.1	Fbf1	1174	65	252	0.257937	0.0553663	0.214651
CCDS39566.1	Fbln2	1222	42	147	0.285714	0.0343699	0.120295
CCDS39567.1	Fbln2	1175	40	143	0.27972	0.0340426	0.121702
CCDS51609.1	Fbrsl1	1032	23	125	0.184	0.0222868	0.121124
CCDS23304.1	Fbxl22	237	3	17	0.176471	0.0126582	0.07173
CCDS18935.1	Fbxo2	298	12	56	0.214286	0.0402685	0.187919
CCDS24445.1	Fbxo48	162	24	10	2.4	0.148148	0.0617284
CCDS15058.1	Fev	238	4	25	0.16	0.0168067	0.105042
CCDS70218.1	Fgf11	198	4	28	0.142857	0.020202	0.141414
CCDS24911.1	Fgf11	226	4	33	0.121212	0.0176991	0.146018
CCDS27260.1	Fgf17	217	8	37	0.216216	0.0368664	0.170507
CCDS24531.1	Fgf18	208	7	37	0.189189	0.0336538	0.177885
CCDS20562.1	Fgf23	252	1	18	0.0555556	0.00396825	0.0714286
CCDS22051.1	Fgf3	246	7	28	0.25	0.0284553	0.113821
CCDS16681.1	Fgf7	195	26	12	2.16667	0.133333	0.0615385
CCDS50452.1	Fgf8	245	5	39	0.128205	0.0204082	0.159184
CCDS29864.1	Fgf8	269	5	44	0.113636	0.0185874	0.163569
CCDS50450.1	Fgf8	205	3	33	0.0909091	0.0146341	0.160976
CCDS50451.1	Fgf8	216	3	35	0.0857143	0.0138889	0.162037
CCDS29774.2	Fgfbp3	251	4	20	0.2	0.0159363	0.0796813
CCDS40980.1	Fhl1	297	12	46	0.26087	0.040404	0.154882
CCDS30148.1	Fhl1	281	11	45	0.244444	0.0391459	0.160142
CCDS38874.1	Fhl3	290	10	34	0.294118	0.0344828	0.117241
CCDS38315.1	Fitm2	263	5	23	0.217391	0.0190114	0.0874525
CCDS16161.1	Fkbp7	219	31	18	1.72222	0.141553	0.0821918
CCDS39948.1	Flt3l	233	7	26	0.269231	0.0300429	0.111588
CCDS36348.1	Fmnl1	1095	45	168	0.267857	0.0410959	0.153425
CCDS36349.1	Fmnl1	1091	45	172	0.261628	0.0412466	0.157654
CCDS25777.1	Fn3k	209	2	35	0.0571429	0.00956938	0.167464
CCDS27264.1	Fndc3a	1199	118	82	1.43902	0.0984153	0.0683903
CCDS30342.1	Fndc3c1	1357	136	80	1.7	0.100221	0.0589536
CCDS18683.1	Fndc5	210	6	34	0.176471	0.0285714	0.161905
CCDS27973.1	Fopnl	175	18	11	1.63636	0.102857	0.0628571
CCDS18483.1	Foxe3	289	5	22	0.227273	0.017301	0.0761246
CCDS29813.1	Frat2	232	1	25	0.04	0.00431034	0.107759
CCDS22263.1	Frg1	259	40	29	1.37931	0.15444	0.111969
CCDS41149.1	Frmpd3	129	5	19	0.263158	0.0387597	0.147287
CCDS49073.1	Fscb	1063	164	115	1.42609	0.15428	0.108184
CCDS30003.1	Fthl17	177	7	28	0.25	0.039548	0.158192
CCDS39355.1	Ftsj2	247	7	25	0.28	0.0283401	0.101215
CCDS22666.1	Fuk	1091	21	117	0.179487	0.0192484	0.107241
CCDS21125.1	Fxyd3	89	7	3	2.33333	0.0786517	0.0337079
CCDS23133.1	Fxyd6	95	3	16	0.1875	0.0315789	0.168421
CCDS15636.1	G0s2	104	4	19	0.210526	0.0384615	0.182692
CCDS28676.1	G6b	198	3	14	0.214286	0.0151515	0.0707071
CCDS57071.1	G6b	243	4	20	0.2	0.0164609	0.0823045
CCDS26766.1	Gapt	158	16	11	1.45455	0.101266	0.0696203
CCDS23859.1	Gcc2	1681	347	238	1.45798	0.206425	0.141582
CCDS19595.1	Gcn1l1	2672	73	381	0.191601	0.0273204	0.14259
CCDS22696.1	Gcsh	171	20	15	1.33333	0.116959	0.0877193
CCDS27371.1	Gdnf	241	18	13	1.38462	0.0746888	0.0539419
CCDS36457.1	Gemin2	270	32	20	1.6	0.118519	0.0740741
CCDS41207.1	Gemin8	239	9	39	0.230769	0.0376569	0.16318
CCDS59638.1	Gfra4	261	5	19	0.263158	0.0191571	0.0727969
CCDS59637.1	Gfra4	270	5	21	0.238095	0.0185185	0.0777778
CCDS57061.1	Ggnbp1	263	11	47	0.234043	0.0418251	0.178707
CCDS25554.1	Gh	217	9	31	0.290323	0.0414747	0.142857
CCDS37024.1	Ghr	298	35	20	1.75	0.11745	0.0671141
CCDS51673.1	Gigyf1	1045	51	204	0.25	0.0488038	0.195215
CCDS57422.1	Gimap4	59	7	3	2.33333	0.118644	0.0508475
CCDS40496.1	Gins2	186	8	28	0.285714	0.0430108	0.150538
CCDS18670.1	Gjb5	272	6	28	0.214286	0.0220588	0.102941
CCDS19782.1	Gjc3	270	9	32	0.28125	0.0333333	0.118519
CCDS25369.1	Gjd3	279	2	26	0.0769231	0.00716846	0.09319
CCDS20319.1	Gkn1	185	3	19	0.157895	0.0162162	0.102703
CCDS35692.1	Gli2	1545	43	167	0.257485	0.0278317	0.108091
CCDS24169.1	Glipr1	256	18	12	1.5	0.0703125	0.046875
CCDS48691.1	Glipr1l1	237	22	15	1.46667	0.092827	0.0632911
CCDS18117.1	Glipr2	155	5	28	0.178571	0.0322581	0.180645
CCDS35661.1	Glrp1	175	14	83	0.168675	0.08	0.474286
CCDS15344.1	Glrx2	124	14	10	1.4	0.112903	0.0806452
CCDS15343.1	Glrx2	157	14	10	1.4	0.089172	0.0636943
CCDS19569.1	Gltp	210	5	34	0.147059	0.0238095	0.161905
CCDS19047.1	Gltpd1	217	5	27	0.185185	0.0230415	0.124424
CCDS48605.1	Gm10024	120	1	7	0.142857	0.00833333	0.0583333
CCDS40899.1	Gm10058	213	37	23	1.6087	0.173709	0.107981
CCDS52642.1	Gm10094	173	7	25	0.28	0.0404624	0.144509
CCDS53031.1	Gm10096	213	37	23	1.6087	0.173709	0.107981
CCDS56725.1	Gm10100	121	0	8	0	0	0.0661157
CCDS56724.1	Gm10142	121	1	7	0.142857	0.00826446	0.0578512
CCDS53030.1	Gm10147	213	37	23	1.6087	0.173709	0.107981
CCDS53029.1	Gm10230	213	37	23	1.6087	0.173709	0.107981
CCDS70890.1	Gm10267	86	6	2	3	0.0697674	0.0232558
CCDS39468.1	Gm10334	247	5	23	0.217391	0.0202429	0.0931174
CCDS40921.1	Gm10486	213	37	23	1.6087	0.173709	0.107981
CCDS53034.1	Gm10487	213	37	23	1.6087	0.173709	0.107981
CCDS53032.1	Gm10488	213	37	23	1.6087	0.173709	0.107981
CCDS56889.1	Gm10767	104	14	7	2	0.134615	0.0673077
CCDS48889.1	Gm11541	109	15	8	1.875	0.137615	0.0733945
CCDS48920.1	Gm11554	191	2	12	0.166667	0.0104712	0.0628272
CCDS48923.1	Gm11559	192	2	20	0.1	0.0104167	0.104167
CCDS56800.1	Gm11562	137	0	10	0	0	0.0729927
CCDS70306.1	Gm11564	202	2	11	0.181818	0.00990099	0.0544554
CCDS48924.1	Gm11567	196	3	20	0.15	0.0153061	0.102041
CCDS56803.1	Gm11568	212	2	23	0.0869565	0.00943396	0.108491
CCDS48919.1	Gm11569	181	2	12	0.166667	0.0110497	0.0662983
CCDS48915.1	Gm11595	290	1	15	0.0666667	0.00344828	0.0517241
CCDS48918.1	Gm11596	206	1	13	0.0769231	0.00485437	0.0631068
CCDS48910.1	Gm11937	132	0	9	0	0	0.0681818
CCDS48909.1	Gm11938	132	0	9	0	0	0.0681818
CCDS36164.1	Gm12253	230	21	15	1.4	0.0913043	0.0652174
CCDS38882.1	Gm12942	151	3	15	0.2	0.0198675	0.0993377
CCDS51332.1	Gm13011	284	7	25	0.28	0.0246479	0.0880282
CCDS57271.1	Gm13308	88	1	12	0.0833333	0.0113636	0.136364
CCDS57603.1	Gm14378	298	0	16	0	0	0.0536913
CCDS50818.1	Gm14393	188	33	12	2.75	0.175532	0.0638298
CCDS52995.1	Gm14458	177	7	28	0.25	0.039548	0.158192
CCDS52994.1	Gm14511	177	7	26	0.269231	0.039548	0.146893
CCDS53027.1	Gm14525	213	38	23	1.65217	0.178404	0.107981
CCDS53033.1	Gm14632	213	37	23	1.6087	0.173709	0.107981
CCDS53119.1	Gm14743	172	26	17	1.52941	0.151163	0.0988372
CCDS53049.1	Gm14819	213	37	23	1.6087	0.173709	0.107981
CCDS52514.1	Gm15315	94	12	9	1.33333	0.12766	0.0957447
CCDS35521.1	Gm15386	66	7	5	1.4	0.106061	0.0757576
CCDS56738.1	Gm1553	95	6	1	6	0.0631579	0.0105263
CCDS49548.1	Gm1587	124	5	18	0.277778	0.0403226	0.145161
CCDS35802.1	Gm16432	146	14	6	2.33333	0.0958904	0.0410959
CCDS57218.1	Gm1647	103	3	12	0.25	0.0291262	0.116505
CCDS24802.1	Gm16515	111	3	18	0.166667	0.027027	0.162162
CCDS57669.1	Gm17252	126	14	6	2.33333	0.111111	0.047619
CCDS52758.1	Gm17677	117	15	3	5	0.128205	0.025641
CCDS52759.1	Gm17727	110	13	5	2.6	0.118182	0.0454545
CCDS57502.1	Gm19345	125	1	6	0.166667	0.008	0.048
CCDS56723.1	Gm19402	267	2	23	0.0869565	0.00749064	0.0861423
CCDS51845.1	Gm1965	121	6	4	1.5	0.0495868	0.0330579
CCDS70050.1	Gm19668	249	4	21	0.190476	0.0160643	0.0843373
CCDS53023.1	Gm1993	213	35	25	1.4	0.164319	0.117371
CCDS53024.1	Gm2012	213	37	23	1.6087	0.173709	0.107981
CCDS49128.1	Gm2016	145	22	10	2.2	0.151724	0.0689655
CCDS53025.1	Gm2030	213	39	23	1.69565	0.183099	0.107981
CCDS57431.1	Gm20594	38	3	2	1.5	0.0789474	0.0526316
CCDS49147.1	Gm20604	76	2	11	0.181818	0.0263158	0.144737
CCDS57888.1	Gm20736	189	37	24	1.54167	0.195767	0.126984
CCDS57268.1	Gm20878	88	1	12	0.0833333	0.0113636	0.136364
CCDS56850.1	Gm21319	145	24	9	2.66667	0.165517	0.062069
CCDS57273.1	Gm21586	88	1	12	0.0833333	0.0113636	0.136364
CCDS26179.1	Gm266	201	5	26	0.192308	0.0248756	0.129353
CCDS56727.1	Gm3238	231	3	20	0.15	0.012987	0.0865801
CCDS49959.1	Gm3417	192	27	18	1.5	0.140625	0.09375
CCDS49961.1	Gm3448	192	27	18	1.5	0.140625	0.09375
CCDS56625.1	Gm3646	54	3	2	1.5	0.0555556	0.037037
CCDS41114.1	Gm382	1251	197	97	2.03093	0.157474	0.077538
CCDS49124.1	Gm4027	145	22	10	2.2	0.151724	0.0689655
CCDS57577.1	Gm4070	2428	322	225	1.43111	0.132619	0.0926689
CCDS53021.1	Gm4297	212	36	22	1.63636	0.169811	0.103774
CCDS48680.1	Gm4302	295	18	67	0.268657	0.0610169	0.227119
CCDS48681.1	Gm4303	290	18	62	0.290323	0.062069	0.213793
CCDS48682.1	Gm4305	290	18	62	0.290323	0.062069	0.213793
CCDS48683.1	Gm4307	290	18	62	0.290323	0.062069	0.213793
CCDS57596.1	Gm4559	200	4	16	0.25	0.02	0.08
CCDS48533.1	Gm4794	294	38	12	3.16667	0.129252	0.0408163
CCDS30055.1	Gm4836	213	37	23	1.6087	0.173709	0.107981
CCDS53115.1	Gm4937	210	10	7	1.42857	0.047619	0.0333333
CCDS49249.1	Gm5082	139	5	3	1.66667	0.0359712	0.0215827
CCDS49401.1	Gm5087	140	11	7	1.57143	0.0785714	0.05
CCDS57348.1	Gm5108	102	13	7	1.85714	0.127451	0.0686275
CCDS30343.1	Gm5127	213	12	9	1.33333	0.056338	0.0422535
CCDS40895.1	Gm5168	212	37	25	1.48	0.174528	0.117925
CCDS40894.1	Gm5169	213	36	23	1.56522	0.169014	0.107981
CCDS36279.1	Gm525	91	3	14	0.214286	0.032967	0.153846
CCDS16823.1	Gm561	108	14	6	2.33333	0.12963	0.0555556
CCDS52766.1	Gm5615	102	14	7	2	0.137255	0.0686275
CCDS52993.1	Gm5634	177	7	26	0.269231	0.039548	0.146893
CCDS40854.1	Gm5635	177	8	27	0.296296	0.0451977	0.152542
CCDS49133.1	Gm5662	145	22	10	2.2	0.151724	0.0689655
CCDS20048.1	Gm5771	246	5	23	0.217391	0.0203252	0.0934959
CCDS57707.1	Gm590	98	5	19	0.263158	0.0510204	0.193878
CCDS52762.1	Gm5916	103	8	5	1.6	0.0776699	0.0485437
CCDS53020.1	Gm5934	213	36	23	1.56522	0.169014	0.107981
CCDS53022.1	Gm5935	213	35	25	1.4	0.164319	0.117371
CCDS41039.1	Gm5938	164	21	13	1.61538	0.128049	0.0792683
CCDS50100.1	Gm6034	118	2	9	0.222222	0.0169492	0.0762712
CCDS53028.1	Gm6121	213	39	23	1.69565	0.183099	0.107981
CCDS17888.1	Gm6289	157	19	11	1.72727	0.121019	0.0700637
CCDS57691.1	Gm6432	179	22	11	2	0.122905	0.0614525
CCDS57533.1	Gm6537	275	16	78	0.205128	0.0581818	0.283636
CCDS52511.1	Gm6696	95	13	8	1.625	0.136842	0.0842105
CCDS51989.1	Gm6792	165	18	8	2.25	0.109091	0.0484848
CCDS49509.1	Gm6904	203	27	14	1.92857	0.133005	0.0689655
CCDS50101.1	Gm7030	286	11	38	0.289474	0.0384615	0.132867
CCDS50119.1	Gm7325	85	2	10	0.2	0.0235294	0.117647
CCDS51863.1	Gm765	190	21	15	1.4	0.110526	0.0789474
CCDS49122.1	Gm8300	145	23	9	2.55556	0.158621	0.062069
CCDS50396.1	Gm8369	167	10	5	2	0.0598802	0.0299401
CCDS51293.1	Gm8439	97	2	14	0.142857	0.0206186	0.14433
CCDS30073.1	Gm9	163	20	15	1.33333	0.122699	0.0920245
CCDS53157.1	Gm9112	76	0	7	0	0	0.0921053
CCDS57028.1	Gm933	142	3	14	0.214286	0.0211268	0.0985915
CCDS37804.1	Gm94	94	8	4	2	0.0851064	0.0425532
CCDS57077.1	Gm9573	1607	20	13	1.53846	0.0124456	0.00808961
CCDS17149.1	Gnas	254	5	56	0.0892857	0.019685	0.220472
CCDS18217.1	Gng10	69	0	14	0	0	0.202899
CCDS37503.1	Gng13	68	1	19	0.0526316	0.0147059	0.279412
CCDS29550.1	Gng3	76	3	12	0.25	0.0394737	0.157895
CCDS20856.1	Gng8	71	2	12	0.166667	0.028169	0.169014
CCDS19324.1	Gnpda2	277	26	14	1.85714	0.0938628	0.0505415
CCDS26976.1	Gnpnat1	185	21	15	1.4	0.113514	0.0810811
CCDS38100.1	Golga2	1027	63	258	0.244186	0.0613437	0.251217
CCDS29827.1	Golga7b	168	2	29	0.0689655	0.0119048	0.172619
CCDS35709.1	Golt1a	134	2	9	0.222222	0.0149254	0.0671642
CCDS25070.1	Gosr1	251	24	13	1.84615	0.0956175	0.0517928
CCDS25521.1	Gosr2	213	8	39	0.205128	0.0375587	0.183099
CCDS20328.1	Gp9	178	2	12	0.166667	0.011236	0.0674157
CCDS29498.1	Gpha2	129	1	11	0.0909091	0.00775194	0.0852713
CCDS25982.1	Gphb5	131	3	11	0.272727	0.0229008	0.0839695
CCDS71484.1	Gpn2	288	8	32	0.25	0.0277778	0.111111
CCDS19647.1	Gpn3	285	8	50	0.16	0.0280702	0.175439
CCDS22210.2	Gpr124	1337	25	105	0.238095	0.0186986	0.078534
CCDS18450.1	Gpx7	187	7	25	0.28	0.0374332	0.13369
CCDS24817.1	Grap	218	8	34	0.235294	0.0366972	0.155963
CCDS16560.1	Grem1	185	8	33	0.242424	0.0432432	0.178378
CCDS15545.1	Grem2	169	4	32	0.125	0.0236686	0.189349
CCDS19841.1	Grid2ip	1025	32	124	0.258065	0.0312195	0.120976
CCDS51689.1	Grid2ip	1204	37	145	0.255172	0.0307309	0.120432
CCDS25624.1	Grin2c	1240	27	107	0.252336	0.0217742	0.0862903
CCDS21267.1	Grin2d	1324	13	112	0.116071	0.00981873	0.0845921
CCDS51852.1	Grip2	1043	32	110	0.290909	0.0306807	0.105465
CCDS39070.1	Grk4	178	26	18	1.44444	0.146067	0.101124
CCDS38913.1	Grrp1	272	5	30	0.166667	0.0183824	0.110294
CCDS26153.1	Gsc	257	7	35	0.2	0.0272374	0.136187
CCDS49786.1	Gsc2	215	4	23	0.173913	0.0186047	0.106977
CCDS52688.1	Gse1	1214	43	216	0.199074	0.0354201	0.177924
CCDS52689.1	Gse1	1211	42	216	0.194444	0.0346821	0.178365
CCDS52687.1	Gse1	1224	42	217	0.193548	0.0343137	0.177288
CCDS17747.1	Gstm1	219	2	36	0.0555556	0.00913242	0.164384
CCDS17746.1	Gstm2	219	4	38	0.105263	0.0182648	0.173516
CCDS17744.1	Gstm3	219	4	34	0.117647	0.0182648	0.155251
CCDS17748.1	Gstm4	219	8	29	0.275862	0.0365297	0.13242
CCDS51045.1	Gstm4	185	6	27	0.222222	0.0324324	0.145946
CCDS38596.1	Gstm6	219	8	31	0.258065	0.0365297	0.141553
CCDS38595.1	Gstm7	219	6	30	0.2	0.0273973	0.136986
CCDS29893.1	Gsto1	241	10	42	0.238095	0.0414938	0.174274
CCDS23931.1	Gstt3	242	9	37	0.243243	0.0371901	0.152893
CCDS23933.1	Gstt4	241	9	34	0.264706	0.0373444	0.141079
CCDS19877.1	Gsx1	262	7	27	0.259259	0.0267176	0.103053
CCDS37423.1	Gtf2h5	72	3	12	0.25	0.0416667	0.166667
CCDS49855.1	Gtpbp8	219	22	16	1.375	0.100457	0.0730594
CCDS28847.1	Guca1b	202	6	40	0.15	0.029703	0.19802
CCDS18586.1	Guca2a	117	5	17	0.294118	0.042735	0.145299
CCDS35936.1	Gucd1	240	6	29	0.206897	0.025	0.120833
CCDS21663.1	Gvin1	2428	322	224	1.4375	0.132619	0.092257
CCDS57118.1	Gypc	96	3	12	0.25	0.03125	0.125
CCDS20331.1	H1fx	189	2	41	0.0487805	0.010582	0.216931
CCDS37583.1	H2-Ab1	266	4	34	0.117647	0.0150376	0.12782
CCDS37579.1	H2-DMa	262	7	25	0.28	0.0267176	0.0954198
CCDS28646.1	H2-Eb2	288	8	29	0.275862	0.0277778	0.100694
CCDS37582.1	H2-Ob	272	9	32	0.28125	0.0330882	0.117647
CCDS57076.1	H2-Q7	216	8	30	0.266667	0.037037	0.138889
CCDS20654.1	H2afj	130	0	26	0	0	0.2
CCDS23105.1	H2afx	144	1	25	0.04	0.00694444	0.173611
CCDS70773.1	Haghl	241	8	29	0.275862	0.033195	0.120332
CCDS28527.1	Haghl	284	9	39	0.230769	0.0316901	0.137324
CCDS70772.1	Haghl	236	6	33	0.181818	0.0254237	0.139831
CCDS22315.1	Hand2	218	6	32	0.1875	0.0275229	0.146789
CCDS71120.1	Haus2	203	29	18	1.61111	0.142857	0.08867
CCDS16624.1	Haus2	235	29	21	1.38095	0.123404	0.0893617
CCDS24522.1	Hba-x	143	1	21	0.047619	0.00699301	0.146853
CCDS52339.1	Hbb-bs	148	3	16	0.1875	0.0202703	0.108108
CCDS40060.1	Hbb-bt	148	3	16	0.1875	0.0202703	0.108108
CCDS15957.1	Hc	1681	171	128	1.33594	0.101725	0.0761452
CCDS52815.1	Hcn4	1202	26	119	0.218487	0.0216306	0.0990017
CCDS25436.1	Hcrt	131	1	10	0.1	0.00763359	0.0763359
CCDS39882.1	Hcst	80	2	1	2	0.025	0.0125
CCDS48324.1	Hdac4	1077	37	187	0.197861	0.0343547	0.17363
CCDS70321.1	Hdac5	1103	39	199	0.19598	0.0353581	0.180417
CCDS36341.1	Hdac5	1116	39	204	0.191176	0.0349462	0.182796
CCDS70320.1	Hdac5	1122	39	204	0.191176	0.0347594	0.181818
CCDS26388.1	Hdgfl1	284	18	75	0.24	0.0633803	0.264085
CCDS40011.1	Hdgfrp3	203	33	23	1.43478	0.162562	0.1133
CCDS38380.1	Helz2	2948	98	383	0.255875	0.0332429	0.129919
CCDS18995.1	Hes2	158	1	20	0.05	0.00632911	0.126582
CCDS18997.1	Hes3	176	4	21	0.190476	0.0227273	0.119318
CCDS19018.1	Hes5	168	5	29	0.172414	0.0297619	0.172619
CCDS15163.1	Hes6	225	7	33	0.212121	0.0311111	0.146667
CCDS24883.1	Hes7	226	4	23	0.173913	0.0176991	0.10177
CCDS26884.1	Hesx1	186	22	14	1.57143	0.11828	0.0752688
CCDS51582.1	Hfm1	1435	148	111	1.33333	0.103136	0.0773519
CCDS40812.1	Higd1a	96	3	11	0.272727	0.03125	0.114583
CCDS36345.1	Higd1b	99	0	14	0	0	0.141414
CCDS26532.1	Higd2a	107	3	11	0.272727	0.0280374	0.102804
CCDS39450.1	Hilpda	65	0	7	0	0	0.107692
CCDS18106.1	Hint2	164	5	19	0.263158	0.0304878	0.115854
CCDS39276.1	Hip1r	1069	37	216	0.171296	0.0346118	0.202058
CCDS26369.1	Hist1h1a	214	11	56	0.196429	0.0514019	0.261682
CCDS26295.1	Hist1h1b	224	10	63	0.15873	0.0446429	0.28125
CCDS26361.1	Hist1h1c	213	8	58	0.137931	0.0375587	0.2723
CCDS26346.1	Hist1h1d	222	4	65	0.0615385	0.018018	0.292793
CCDS26355.1	Hist1h1e	220	14	54	0.259259	0.0636364	0.245455
CCDS26374.1	Hist1h2aa	130	3	21	0.142857	0.0230769	0.161538
CCDS26364.1	Hist1h2ab	131	0	25	0	0	0.19084
CCDS26356.1	Hist1h2ac	131	1	24	0.0416667	0.00763359	0.183206
CCDS26351.1	Hist1h2ad	131	2	23	0.0869565	0.0152672	0.175573
CCDS26348.1	Hist1h2ae	131	3	22	0.136364	0.0229008	0.167939
CCDS26341.1	Hist1h2af	131	1	24	0.0416667	0.00763359	0.183206
CCDS26307.1	Hist1h2ag	131	2	23	0.0869565	0.0152672	0.175573
CCDS26304.1	Hist1h2ah	129	0	24	0	0	0.186047
CCDS26288.1	Hist1h2ai	131	0	25	0	0	0.19084
CCDS26293.1	Hist1h2ak	131	1	24	0.0416667	0.00763359	0.183206
CCDS26297.1	Hist1h2an	131	2	23	0.0869565	0.0152672	0.175573
CCDS49214.1	Hist1h2ao	131	1	24	0.0416667	0.00763359	0.183206
CCDS26301.1	Hist1h2ap	131	1	24	0.0416667	0.00763359	0.183206
CCDS26373.1	Hist1h2ba	128	6	24	0.25	0.046875	0.1875
CCDS26363.1	Hist1h2bb	127	2	28	0.0714286	0.015748	0.220472
CCDS26357.1	Hist1h2bc	127	1	29	0.0344828	0.00787402	0.228346
CCDS26354.1	Hist1h2be	127	1	29	0.0344828	0.00787402	0.228346
CCDS26350.1	Hist1h2bf	127	1	29	0.0344828	0.00787402	0.228346
CCDS26349.1	Hist1h2bg	127	1	29	0.0344828	0.00787402	0.228346
CCDS26343.1	Hist1h2bh	127	2	28	0.0714286	0.015748	0.220472
CCDS26308.1	Hist1h2bj	127	1	29	0.0344828	0.00787402	0.228346
CCDS26305.1	Hist1h2bk	127	1	29	0.0344828	0.00787402	0.228346
CCDS26287.1	Hist1h2bl	127	1	29	0.0344828	0.00787402	0.228346
CCDS26290.1	Hist1h2bm	127	1	29	0.0344828	0.00787402	0.228346
CCDS26294.1	Hist1h2bn	127	2	28	0.0714286	0.015748	0.220472
CCDS26298.2	Hist1h2bp	139	4	27	0.148148	0.028777	0.194245
CCDS49213.1	Hist1h2bq	135	2	28	0.0714286	0.0148148	0.207407
CCDS49215.1	Hist1h2br	135	2	28	0.0714286	0.0148148	0.207407
CCDS26368.1	Hist1h3a	137	2	26	0.0769231	0.0145985	0.189781
CCDS26365.1	Hist1h3b	137	0	28	0	0	0.20438
CCDS26362.1	Hist1h3c	137	1	27	0.037037	0.00729927	0.19708
CCDS26352.1	Hist1h3d	137	0	28	0	0	0.20438
CCDS26347.1	Hist1h3e	137	1	27	0.037037	0.00729927	0.19708
CCDS26344.1	Hist1h3f	137	1	27	0.037037	0.00729927	0.19708
CCDS26342.1	Hist1h3g	137	0	28	0	0	0.20438
CCDS26289.1	Hist1h3h	137	0	28	0	0	0.20438
CCDS26296.1	Hist1h3i	137	0	28	0	0	0.20438
CCDS26367.1	Hist1h4a	104	2	15	0.133333	0.0192308	0.144231
CCDS26366.1	Hist1h4b	104	3	14	0.214286	0.0288462	0.134615
CCDS26359.1	Hist1h4c	104	2	15	0.133333	0.0192308	0.144231
CCDS26353.1	Hist1h4d	104	2	15	0.133333	0.0192308	0.144231
CCDS26345.1	Hist1h4f	104	3	14	0.214286	0.0288462	0.134615
CCDS26340.1	Hist1h4h	104	3	14	0.214286	0.0288462	0.134615
CCDS26291.1	Hist1h4j	104	3	14	0.214286	0.0288462	0.134615
CCDS26292.1	Hist1h4k	104	3	14	0.214286	0.0288462	0.134615
CCDS57242.1	Hist2h2aa1	131	2	24	0.0833333	0.0152672	0.183206
CCDS57241.1	Hist2h2aa2	131	2	24	0.0833333	0.0152672	0.183206
CCDS17634.1	Hist2h2ac	130	2	24	0.0833333	0.0153846	0.184615
CCDS57243.1	Hist2h2bb	127	6	23	0.26087	0.0472441	0.181102
CCDS17635.1	Hist2h2be	127	6	24	0.25	0.0472441	0.188976
CCDS17638.1	Hist2h3b	137	1	27	0.037037	0.00729927	0.19708
CCDS38554.2	Hist2h3c1	137	1	27	0.037037	0.00729927	0.19708
CCDS57240.1	Hist2h3c2	137	1	27	0.037037	0.00729927	0.19708
CCDS51002.1	Hist2h4	104	1	16	0.0625	0.00961538	0.153846
CCDS24755.1	Hist3h2a	131	4	21	0.190476	0.0305344	0.160305
CCDS24754.1	Hist3h2ba	127	6	23	0.26087	0.0472441	0.181102
CCDS39684.1	Hist4h4	104	2	15	0.133333	0.0192308	0.144231
CCDS50044.1	Hmga1	97	7	28	0.25	0.0721649	0.28866
CCDS28564.1	Hmga1	108	7	29	0.241379	0.0648148	0.268519
CCDS49010.1	Hmga1-rs1	108	7	29	0.241379	0.0648148	0.268519
CCDS22423.1	Hmox1	290	10	54	0.185185	0.0344828	0.186207
CCDS21918.1	Hmx2	274	7	40	0.175	0.0255474	0.145985
CCDS28504.1	Hn1l	191	20	14	1.42857	0.104712	0.0732984
CCDS15731.1	Hnmt	296	37	27	1.37037	0.125	0.0912162
CCDS52284.1	Homer2	291	18	68	0.264706	0.0618557	0.233677
CCDS39120.1	Hopx	74	3	15	0.2	0.0405405	0.202703
CCDS20142.1	Hoxa4	286	8	28	0.285714	0.027972	0.0979021
CCDS25291.1	Hoxb13	287	9	35	0.257143	0.0313589	0.121951
CCDS25297.1	Hoxb4	251	4	31	0.129032	0.0159363	0.123506
CCDS25295.1	Hoxb6	225	4	38	0.105263	0.0177778	0.168889
CCDS25293.1	Hoxb8	244	9	48	0.1875	0.0368852	0.196721
CCDS27891.1	Hoxc12	281	8	32	0.25	0.0284698	0.113879
CCDS18682.1	Hpca	194	6	35	0.171429	0.0309278	0.180412
CCDS18611.1	Hpcal4	192	3	44	0.0681818	0.015625	0.229167
CCDS40341.1	Hpgd	270	27	19	1.42105	0.1	0.0703704
CCDS20205.1	Hpgds	200	21	13	1.61538	0.105	0.065
CCDS52439.1	Hras	189	6	24	0.25	0.031746	0.126984
CCDS51169.1	Hrct1	110	1	4	0.25	0.00909091	0.0363636
CCDS39236.1	Hrk	93	0	4	0	0	0.0430108
CCDS27418.1	Hrsp12	136	13	9	1.44444	0.0955882	0.0661765
CCDS40492.1	Hsbp1	77	4	15	0.266667	0.0519481	0.194805
CCDS18435.1	Hspb11	144	16	12	1.33333	0.111111	0.0833333
CCDS21097.1	Hspb6	163	4	17	0.235294	0.0245399	0.104294
CCDS35570.1	Hspe1	103	13	7	1.85714	0.126214	0.0679612
CCDS52260.1	Htatip2	243	28	20	1.4	0.115226	0.0823045
CCDS39694.1	Iapp	94	4	3	1.33333	0.0425532	0.0319149
CCDS16897.1	Id1	149	3	18	0.166667	0.0201342	0.120805
CCDS18800.1	Id3	120	4	14	0.285714	0.0333333	0.116667
CCDS26492.1	Id4	162	2	16	0.125	0.0123457	0.0987654
CCDS37862.1	Ier3ip1	83	2	7	0.285714	0.0240964	0.0843373
CCDS26132.1	Ifi27	166	2	11	0.181818	0.0120482	0.0662651
CCDS26131.1	Ifi27	206	2	13	0.153846	0.00970874	0.0631068
CCDS26130.1	Ifi27	216	2	14	0.142857	0.00925926	0.0648148
CCDS26133.1	Ifi27l2b	284	6	54	0.111111	0.0211268	0.190141
CCDS21995.1	Ifitm1	107	1	9	0.111111	0.00934579	0.0841121
CCDS21993.1	Ifitm5	135	2	12	0.166667	0.0148148	0.0888889
CCDS18322.1	Ifna12	190	7	29	0.241379	0.0368421	0.152632
CCDS18319.1	Ifna15	191	8	28	0.285714	0.0418848	0.146597
CCDS18342.1	Ifna7	191	7	29	0.241379	0.0366492	0.151832
CCDS18037.1	Ifnk	200	24	18	1.33333	0.12	0.09
CCDS39861.1	Ifnl2	194	5	34	0.147059	0.0257732	0.175258
CCDS21047.1	Ifnl3	194	6	35	0.171429	0.0309278	0.180412
CCDS26064.1	Ift43	196	7	28	0.25	0.0357143	0.142857
CCDS72258.1	Igdcc4	1254	40	137	0.291971	0.0318979	0.10925
CCDS48661.1	Igf1	154	4	17	0.235294	0.025974	0.11039
CCDS48663.1	Igf1	138	2	15	0.133333	0.0144928	0.108696
CCDS38756.1	Igfbpl1	271	4	23	0.173913	0.0147601	0.0848708
CCDS17682.1	Igsf3	1195	37	170	0.217647	0.0309623	0.142259
CCDS21801.1	Igsf6	238	22	15	1.46667	0.092437	0.0630252
CCDS52746.1	Igsf9b	1329	33	152	0.217105	0.0248307	0.114372
CCDS49507.1	Il17d	206	2	12	0.166667	0.00970874	0.0582524
CCDS40622.1	Il18	193	26	13	2	0.134715	0.0673575
CCDS15735.1	Il1f10	153	6	21	0.285714	0.0392157	0.137255
CCDS36070.1	Il22	180	6	28	0.214286	0.0333333	0.155556
CCDS52670.1	Il34	220	6	25	0.24	0.0272727	0.113636
CCDS19153.1	Il6	212	24	17	1.41176	0.113208	0.0801887
CCDS50859.1	Il7	155	23	11	2.09091	0.148387	0.0709677
CCDS38192.1	Immp1l	167	11	6	1.83333	0.0658683	0.0359281
CCDS23213.1	Imp3	185	6	22	0.272727	0.0324324	0.118919
CCDS35536.1	Imp4	292	10	38	0.263158	0.0342466	0.130137
CCDS36571.1	Inf2	1272	50	186	0.268817	0.0393082	0.146226
CCDS22097.1	Ing1	280	13	59	0.220339	0.0464286	0.210714
CCDS20163.1	Inmt	265	9	40	0.225	0.0339623	0.150943
CCDS21848.1	Ino80e	206	3	17	0.176471	0.0145631	0.0825243
CCDS21515.1	Inppl1	1258	32	175	0.182857	0.0254372	0.13911
CCDS22034.1	Ins2	111	3	16	0.1875	0.027027	0.144144
CCDS15236.1	Insig2	226	15	8	1.875	0.0663717	0.0353982
CCDS22404.1	Insl3	123	1	15	0.0666667	0.00813008	0.121951
CCDS57399.1	Ints1	2223	55	314	0.175159	0.0247413	0.141251
CCDS56689.1	Ipcef1	243	25	19	1.31579	0.102881	0.0781893
CCDS40085.1	Ipo7	1039	124	92	1.34783	0.119346	0.0885467
CCDS51851.1	Iqsec1	1100	36	149	0.241611	0.0327273	0.135455
CCDS53224.1	Iqsec2	1480	53	183	0.289617	0.0358108	0.123649
CCDS20491.1	Iqsec3	1196	47	191	0.246073	0.0392977	0.159699
CCDS15096.1	Irs1	1232	31	114	0.27193	0.0251623	0.0925325
CCDS52477.1	Irs2	1322	26	116	0.224138	0.0196672	0.0877458
CCDS49111.1	Isca2	155	14	10	1.4	0.0903226	0.0645161
CCDS51405.1	Isg15	162	6	28	0.214286	0.037037	0.17284
CCDS21376.1	Isg20	182	6	22	0.272727	0.032967	0.120879
CCDS51978.1	Isoc2a	207	4	29	0.137931	0.0193237	0.140097
CCDS40391.1	Isx	241	11	37	0.297297	0.0456432	0.153527
CCDS23265.1	Itga11	1189	35	130	0.269231	0.0294365	0.109336
CCDS16168.1	Itga4	1033	94	63	1.49206	0.0909971	0.0609874
CCDS24300.1	Itga7	1137	34	124	0.274194	0.0299033	0.109059
CCDS18387.1	Itgb3bp	177	30	14	2.14286	0.169492	0.079096
CCDS36376.1	Itgb4	1803	60	218	0.275229	0.0332779	0.12091
CCDS27269.1	Itm2b	267	10	35	0.285714	0.0374532	0.131086
CCDS35641.1	Itm2c	270	8	29	0.275862	0.0296296	0.107407
CCDS16748.1	Itpa	199	8	33	0.242424	0.040201	0.165829
CCDS28560.1	Itpr3	2671	55	437	0.125858	0.0205915	0.163609
CCDS51231.1	Izumo3	264	31	21	1.47619	0.117424	0.0795455
CCDS22403.1	Jak3	1101	23	125	0.184	0.0208901	0.113533
CCDS20152.1	Jazf1	244	9	34	0.264706	0.0368852	0.139344
CCDS21208.1	Josd2	189	5	20	0.25	0.026455	0.10582
CCDS49836.1	Kalrn	1655	82	312	0.262821	0.0495468	0.18852
CCDS28336.1	Kcne1	130	4	20	0.2	0.0307692	0.153846
CCDS30447.1	Kcne1l	144	3	16	0.1875	0.0208333	0.111111
CCDS28333.1	Kcne2	124	5	18	0.277778	0.0403226	0.145161
CCDS15088.1	Kcne4	171	5	23	0.217391	0.0292398	0.134503
CCDS19116.1	Kcnh2	1163	24	104	0.230769	0.0206363	0.0894239
CCDS36334.1	Kcnh4	1019	25	89	0.280899	0.0245339	0.0873405
CCDS38128.1	Kcnh7	1196	108	79	1.36709	0.090301	0.0660535
CCDS16703.1	Kcnip3	257	10	41	0.243902	0.0389105	0.159533
CCDS50703.1	Kcnip3	231	8	38	0.210526	0.034632	0.164502
CCDS57340.1	Kcnip4	226	29	22	1.31818	0.128319	0.0973451
CCDS39084.1	Kcnip4	230	30	23	1.30435	0.130435	0.1
CCDS49407.1	Kcnk16	293	6	27	0.222222	0.0204778	0.0921502
CCDS24184.1	Kcnmb4	211	7	31	0.225806	0.0331754	0.146919
CCDS50537.1	Kcnt1	1219	29	146	0.19863	0.02379	0.11977
CCDS15794.1	Kcnt1	1239	29	150	0.193333	0.023406	0.121065
CCDS48389.1	Kcnt2	1136	100	75	1.33333	0.0880282	0.0660211
CCDS57415.1	Kcp	1551	42	165	0.254545	0.0270793	0.106383
CCDS21459.1	Kctd14	235	9	34	0.264706	0.0382979	0.144681
CCDS21456.1	Kctd21	261	9	34	0.264706	0.0344828	0.130268
CCDS27282.1	Kctd4	260	32	22	1.45455	0.123077	0.0846154
CCDS26812.1	Kctd6	145	7	36	0.194444	0.0482759	0.248276
CCDS21268.1	Kdelr1	213	4	16	0.25	0.0187793	0.0751174
CCDS39369.1	Kdelr2	213	3	17	0.176471	0.0140845	0.0798122
CCDS28904.1	Kdm4b	1087	30	152	0.197368	0.0275989	0.139834
CCDS24895.1	Kdm6b	1642	49	193	0.253886	0.0298417	0.11754
CCDS39050.1	Khk	299	8	43	0.186047	0.0267559	0.143813
CCDS18823.1	Kif17	1039	35	202	0.173267	0.0336862	0.194418
CCDS24965.1	Kif1c	1101	43	165	0.260606	0.0390554	0.149864
CCDS15324.1	Kif21b	1625	70	277	0.252708	0.0430769	0.170462
CCDS49186.1	Kif26a	1882	41	195	0.210256	0.0217853	0.103613
CCDS24233.1	Kif5a	1028	38	232	0.163793	0.036965	0.225681
CCDS52278.1	Kif7	1348	68	260	0.261538	0.0504451	0.192878
CCDS48362.1	Kiss1	127	4	15	0.266667	0.0314961	0.11811
CCDS36046.1	Kitl	274	28	19	1.47368	0.10219	0.0693431
CCDS21331.1	Klf13	290	8	34	0.235294	0.0275862	0.117241
CCDS24026.1	Klf16	252	3	12	0.25	0.0119048	0.047619
CCDS39935.1	Klk11	250	7	27	0.259259	0.028	0.108
CCDS20600.1	Klra10	267	37	19	1.94737	0.138577	0.071161
CCDS20601.1	Klra3	267	37	20	1.85	0.138577	0.0749064
CCDS20596.1	Klra5	267	34	23	1.47826	0.127341	0.0861423
CCDS20597.1	Klra6	267	34	23	1.47826	0.127341	0.0861423
CCDS51927.1	Klra8	267	34	22	1.54545	0.127341	0.082397
CCDS39667.1	Klra9	267	37	20	1.85	0.138577	0.0749064
CCDS39653.1	Klrb1	215	30	9	3.33333	0.139535	0.0418605
CCDS51918.1	Klrb1a	201	22	11	2	0.109453	0.0547264
CCDS20574.2	Klrb1a	234	22	12	1.83333	0.0940171	0.0512821
CCDS39655.1	Klrb1b	224	26	10	2.6	0.116071	0.0446429
CCDS39654.2	Klrb1c	269	26	16	1.625	0.0966543	0.0594796
CCDS51919.1	Klrb1c	272	26	16	1.625	0.0955882	0.0588235
CCDS20579.1	Klrb1f	218	23	15	1.53333	0.105505	0.0688073
CCDS57456.1	Klrd1	180	21	10	2.1	0.116667	0.0555556
CCDS20594.1	Klri2	249	28	21	1.33333	0.11245	0.0843373
CCDS39661.1	Klrk1	220	26	17	1.52941	0.118182	0.0772727
CCDS71846.1	Klrk1	226	26	17	1.52941	0.115044	0.0752212
CCDS39660.1	Klrk1	233	26	19	1.36842	0.111588	0.0815451
CCDS51430.1	Kmt2e	1869	195	146	1.33562	0.104334	0.0781166
CCDS18499.1	Kncn	125	2	9	0.222222	0.016	0.072
CCDS36310.1	Krtap1-3	174	2	18	0.111111	0.0114943	0.103448
CCDS48908.1	Krtap1-4	189	3	21	0.142857	0.015873	0.111111
CCDS25388.1	Krtap1-5	123	0	9	0	0	0.0731707
CCDS23959.1	Krtap12-1	131	0	10	0	0	0.0763359
CCDS28300.1	Krtap13	198	0	17	0	0	0.0858586
CCDS28299.1	Krtap13-1	169	1	9	0.111111	0.00591716	0.0532544
CCDS36330.1	Krtap17-1	110	2	8	0.25	0.0181818	0.0727273
CCDS48911.1	Krtap2-4	132	0	9	0	0	0.0681818
CCDS28311.1	Krtap21-1	129	1	0	100	0.00775194	0
CCDS49892.1	Krtap27-1	203	21	16	1.3125	0.103448	0.0788177
CCDS48907.1	Krtap3-1	99	1	7	0.142857	0.010101	0.0707071
CCDS25386.1	Krtap3-2	100	0	7	0	0	0.07
CCDS25385.1	Krtap3-3	100	0	7	0	0	0.07
CCDS36316.1	Krtap4-1	170	2	8	0.25	0.0117647	0.0470588
CCDS48921.1	Krtap4-13	166	2	11	0.181818	0.0120482	0.0662651
CCDS36326.1	Krtap4-16	203	2	15	0.133333	0.00985222	0.0738916
CCDS48914.1	Krtap4-6	196	1	9	0.111111	0.00510204	0.0459184
CCDS48916.1	Krtap4-8	210	1	12	0.0833333	0.0047619	0.0571429
CCDS48917.1	Krtap4-9	245	1	13	0.0769231	0.00408163	0.0530612
CCDS22026.1	Krtap5-5	242	3	28	0.107143	0.0123967	0.115702
CCDS49901.1	Krtap8-1	62	0	1	0	0	0.016129
CCDS25399.1	Krtap9-1	187	2	18	0.111111	0.0106952	0.0962567
CCDS36311.1	Krtap9-3	137	0	14	0	0	0.10219
CCDS38375.1	Lama5	3719	94	407	0.230958	0.0252756	0.109438
CCDS15903.1	Lamc3	1582	56	213	0.262911	0.0353982	0.13464
CCDS21519.1	Lamtor1	162	6	22	0.272727	0.037037	0.135802
CCDS51078.1	Lamtor3	125	12	7	1.71429	0.096	0.056
CCDS25332.1	Lasp1	264	10	56	0.178571	0.0378788	0.212121
CCDS39312.1	Lat2	204	6	32	0.1875	0.0294118	0.156863
CCDS39311.1	Lat2	192	5	30	0.166667	0.0260417	0.15625
CCDS27158.1	Lats2	1043	35	146	0.239726	0.033557	0.139981
CCDS29859.1	Lbx1	283	9	47	0.191489	0.0318021	0.166078
CCDS20271.1	Lbx2	196	4	24	0.166667	0.0204082	0.122449
CCDS17562.1	Lce1a1	144	2	13	0.153846	0.0138889	0.0902778
CCDS17564.1	Lce1a2	150	2	13	0.153846	0.0133333	0.0866667
CCDS17563.1	Lce1b	138	3	13	0.230769	0.0217391	0.0942029
CCDS38514.1	Lce1c	148	2	14	0.142857	0.0135135	0.0945946
CCDS38515.1	Lce1f	148	2	14	0.142857	0.0135135	0.0945946
CCDS17569.1	Lce1g	140	3	12	0.25	0.0214286	0.0857143
CCDS17570.1	Lce1h	141	3	12	0.25	0.0212766	0.0851064
CCDS38516.1	Lce1i	150	2	13	0.153846	0.0133333	0.0866667
CCDS17579.1	Lce1m	183	2	10	0.2	0.010929	0.0546448
CCDS38519.1	Lce3a	99	0	14	0	0	0.141414
CCDS38520.1	Lce3b	99	1	13	0.0769231	0.010101	0.131313
CCDS38521.1	Lce3c	99	0	14	0	0	0.141414
CCDS57228.1	Lce3d	99	0	14	0	0	0.141414
CCDS57229.1	Lce3e	99	0	14	0	0	0.141414
CCDS38522.1	Lce3f	99	0	14	0	0	0.141414
CCDS15787.1	Lcn10	183	4	24	0.166667	0.0218579	0.131148
CCDS17389.1	Lekr1	117	24	14	1.71429	0.205128	0.119658
CCDS18396.1	Leprot	132	5	3	1.66667	0.0378788	0.0227273
CCDS21242.1	Lhb	142	1	6	0.166667	0.00704225	0.0422535
CCDS17344.1	Lhfp	201	3	17	0.176471	0.0149254	0.0845771
CCDS39591.1	Lhfpl4	248	3	19	0.157895	0.0120968	0.0766129
CCDS37530.1	Lhfpl5	220	2	18	0.111111	0.00909091	0.0818182
CCDS21168.1	Lim2	174	1	7	0.142857	0.00574713	0.0402299
CCDS18761.1	Lin28a	210	9	37	0.243243	0.0428571	0.17619
CCDS21239.1	Lin7b	208	8	33	0.242424	0.0384615	0.158654
CCDS21494.1	Lipt2	232	4	19	0.210526	0.0172414	0.0818966
CCDS48812.1	Llgl1	1063	21	123	0.170732	0.0197554	0.11571
CCDS48813.1	Llgl1	1037	20	119	0.168067	0.0192864	0.114754
CCDS25649.1	Llgl2	1028	33	124	0.266129	0.0321012	0.120623
CCDS56820.1	Llgl2	1052	34	128	0.265625	0.0323194	0.121673
CCDS40080.1	Lmo1	157	4	23	0.173913	0.0254777	0.146497
CCDS51085.1	Lmo4	166	2	13	0.153846	0.0120482	0.0783133
CCDS39961.1	Lmtk3	1425	25	175	0.142857	0.0175439	0.122807
CCDS51199.1	LOC100048884	182	21	14	1.5	0.115385	0.0769231
CCDS51936.1	Loh12cr1	197	9	37	0.243243	0.0456853	0.187817
CCDS20638.1	Loh12cr1	196	7	40	0.175	0.0357143	0.204082
CCDS52613.1	Lphn1	1467	33	139	0.23741	0.0224949	0.0947512
CCDS17430.1	Lrat	232	6	24	0.25	0.0258621	0.103448
CCDS17727.1	Lrif1	238	47	19	2.47368	0.197479	0.0798319
CCDS38586.1	Lrif1	258	47	23	2.04348	0.182171	0.0891473
CCDS24245.1	Lrp1	4546	106	463	0.228942	0.0233172	0.101848
CCDS37881.1	Lrp5	1615	31	146	0.212329	0.019195	0.0904025
CCDS50389.1	Lrrc10b	293	7	30	0.233333	0.0238908	0.102389
CCDS23881.1	Lrrc20	185	3	25	0.12	0.0162162	0.135135
CCDS22375.1	Lrrc25	298	6	25	0.24	0.0201342	0.0838926
CCDS57641.1	Lrrc29	167	3	18	0.166667	0.0179641	0.107784
CCDS23960.1	Lrrc3	258	4	28	0.142857	0.0155039	0.108527
CCDS51351.1	Lrrc38	299	6	24	0.25	0.0200669	0.0802676
CCDS39478.1	Lrrc61	260	6	34	0.176471	0.0230769	0.130769
CCDS50866.1	Lrrcc1	1027	177	115	1.53913	0.172347	0.111977
CCDS50865.1	Lrrcc1	1011	173	113	1.53097	0.171118	0.111771
CCDS40374.1	Lsm4	139	2	25	0.08	0.0143885	0.179856
CCDS51788.1	Lsm5	92	12	2	6	0.130435	0.0217391
CCDS40396.1	Lsm6	81	3	11	0.272727	0.037037	0.135802
CCDS35987.1	Lsm7	104	5	18	0.277778	0.0480769	0.173077
CCDS37891.1	Ltbp3	1254	41	142	0.288732	0.0326954	0.113238
CCDS51275.1	Lurap1	240	4	31	0.129032	0.0166667	0.129167
CCDS28682.1	Ly6g5c	150	2	13	0.153846	0.0133333	0.0866667
CCDS28679.1	Ly6g6e	135	3	14	0.214286	0.0222222	0.103704
CCDS49640.1	Ly6h	140	2	9	0.222222	0.0142857	0.0642857
CCDS27544.1	Ly6h	161	2	10	0.2	0.0124224	0.0621118
CCDS22476.1	Lyl1	279	3	30	0.1	0.0107527	0.107527
CCDS27529.1	Lypd2	128	2	8	0.25	0.015625	0.0625
CCDS39830.1	Lypd5	257	4	19	0.210526	0.0155642	0.07393
CCDS18797.1	Lypla2	232	6	22	0.272727	0.0258621	0.0948276
CCDS21790.1	Lyrm1	123	19	10	1.9	0.154472	0.0813008
CCDS38703.1	Lyrm2	89	11	8	1.375	0.123596	0.0898876
CCDS36154.2	Lyrm7	105	17	12	1.41667	0.161905	0.114286
CCDS16805.1	Macrod2	115	14	10	1.4	0.121739	0.0869565
CCDS18932.1	Mad2l2	212	8	32	0.25	0.0377358	0.150943
CCDS27568.1	Maf1	259	9	36	0.25	0.034749	0.138996
CCDS27638.1	Maff	157	3	28	0.107143	0.0191083	0.178344
CCDS25748.1	Mafg	163	2	39	0.0512821	0.0122699	0.239264
CCDS19814.1	Mafk	157	3	34	0.0882353	0.0191083	0.216561
CCDS52264.1	Magel2	1285	42	163	0.257669	0.0326848	0.126848
CCDS24632.2	Maml1	1021	31	154	0.201299	0.0303624	0.150833
CCDS57556.1	Man2a2	1153	34	124	0.274194	0.0294883	0.107546
CCDS40646.1	Man2c1	1040	34	117	0.290598	0.0326923	0.1125
CCDS38304.1	Manbal	86	1	20	0.05	0.0116279	0.232558
CCDS16945.1	Map1lc3a	122	5	22	0.227273	0.0409836	0.180328
CCDS22726.1	Map1lc3b	126	6	21	0.285714	0.047619	0.166667
CCDS18744.1	Map3k6	1292	38	169	0.224852	0.0294118	0.130805
CCDS49104.1	Map3k9	1078	43	145	0.296552	0.0398887	0.134508
CCDS37286.1	Map6d1	192	4	15	0.266667	0.0208333	0.078125
CCDS49469.1	Mapk1ip1l	243	6	3	2	0.0246914	0.0123457
CCDS18695.1	Marcksl1	201	10	48	0.208333	0.0497512	0.238806
CCDS50439.1	Marveld1	174	0	16	0	0	0.091954
CCDS18942.1	Masp2	186	4	19	0.210526	0.0215054	0.102151
CCDS52577.1	Mast3	1306	26	141	0.184397	0.0199081	0.107963
CCDS27597.1	Mb	155	6	34	0.176471	0.0387097	0.219355
CCDS24020.1	Mbd3	286	11	57	0.192982	0.0384615	0.199301
CCDS29742.1	Mbl2	245	23	14	1.64286	0.0938776	0.0571429
CCDS29379.1	Mbp	159	5	18	0.277778	0.0314465	0.113208
CCDS29377.1	Mbp	170	5	18	0.277778	0.0294118	0.105882
CCDS29373.1	Mbp	251	8	31	0.258065	0.0318725	0.123506
CCDS37875.1	Mbp	185	5	21	0.238095	0.027027	0.113514
CCDS29376.1	Mbp	196	5	21	0.238095	0.0255102	0.107143
CCDS29378.1	Mbp	155	3	14	0.214286	0.0193548	0.0903226
CCDS29374.1	Mbp	196	5	27	0.185185	0.0255102	0.137755
CCDS40225.2	Mcf2l	1176	60	208	0.288462	0.0510204	0.176871
CCDS52482.1	Mcf2l	1102	52	201	0.258706	0.0471869	0.182396
CCDS52483.1	Mcf2l	1098	51	200	0.255	0.0464481	0.182149
CCDS29015.1	Mcfd2	146	5	20	0.25	0.0342466	0.136986
CCDS30094.1	Mcts1	182	28	11	2.54545	0.153846	0.0604396
CCDS50134.1	Mdfi	247	7	24	0.291667	0.0283401	0.097166
CCDS24947.1	Med11	118	5	20	0.25	0.0423729	0.169492
CCDS36267.1	Med13	2172	202	134	1.50746	0.0930018	0.0616943
CCDS16189.1	Med19	245	11	38	0.289474	0.044898	0.155102
CCDS28851.1	Med20	213	7	30	0.233333	0.0328638	0.140845
CCDS15813.1	Med22	201	6	35	0.171429	0.0298507	0.174129
CCDS15814.1	Med22	141	4	33	0.121212	0.0283688	0.234043
CCDS71014.1	Med27	209	7	24	0.291667	0.0334928	0.114833
CCDS21042.1	Med29	200	7	34	0.205882	0.035	0.17
CCDS36134.1	Med7	234	33	21	1.57143	0.141026	0.0897436
CCDS24780.1	Med9	143	4	30	0.133333	0.027972	0.20979
CCDS51398.1	Megf6	1573	38	147	0.258503	0.0241577	0.093452
CCDS52148.1	Megf8	2790	43	225	0.191111	0.0154122	0.0806452
CCDS38038.1	Meig1	89	16	11	1.45455	0.179775	0.123596
CCDS28969.1	Memo1	298	27	18	1.5	0.090604	0.0604027
CCDS21387.1	Mesp1	244	5	23	0.217391	0.0204918	0.0942623
CCDS14931.1	Mettl21e	245	26	16	1.625	0.106122	0.0653061
CCDS27833.1	Mettl7a1	245	5	36	0.138889	0.0204082	0.146939
CCDS27836.1	Mettl7a2	245	3	35	0.0857143	0.0122449	0.142857
CCDS27835.1	Mettl7a2Higd1c	265	6	35	0.171429	0.0226415	0.132075
CCDS37209.1	Mettl7a3	245	4	35	0.114286	0.0163265	0.142857
CCDS24813.1	Mfap4	258	8	27	0.296296	0.0310078	0.104651
CCDS15098.1	Mff	292	28	18	1.55556	0.0958904	0.0616438
CCDS40319.1	Mfhas1	1049	33	126	0.261905	0.0314585	0.120114
CCDS20668.1	Mgst1	156	3	12	0.25	0.0192308	0.0769231
CCDS15457.1	Mgst3	154	1	12	0.0833333	0.00649351	0.0779221
CCDS30018.1	Mid1ip1	183	5	24	0.208333	0.0273224	0.131148
CCDS23934.1	Mif	116	0	11	0	0	0.0948276
CCDS56818.1	Mif4gd	204	5	35	0.142857	0.0245098	0.171569
CCDS25643.1	Mif4gd	223	5	36	0.138889	0.0224215	0.161435
CCDS24954.1	Mink1	1301	56	215	0.260465	0.0430438	0.165257
CCDS36205.1	Mink1	1338	57	219	0.260274	0.0426009	0.163677
CCDS24955.1	Mink1	1309	56	217	0.258065	0.0427807	0.165775
CCDS48837.1	Mink1	1345	57	221	0.257919	0.0423792	0.164312
CCDS51339.1	Minos1	77	2	9	0.222222	0.025974	0.116883
CCDS27745.1	Miox	286	8	32	0.25	0.027972	0.111888
CCDS24265.1	Mip	264	4	15	0.266667	0.0151515	0.0568182
CCDS15571.1	Mixl1	232	5	28	0.178571	0.0215517	0.12069
CCDS19581.1	Mlec	292	11	39	0.282051	0.0376712	0.133562
CCDS17396.1	Mlf1	268	27	16	1.6875	0.100746	0.0597015
CCDS17395.1	Mlf1	283	27	16	1.6875	0.0954064	0.0565371
CCDS20538.1	Mlf2	248	4	26	0.153846	0.016129	0.104839
CCDS36497.1	Mlh3	1412	160	121	1.32231	0.113314	0.0856941
CCDS71418.1	Mllt3	139	16	12	1.33333	0.115108	0.0863309
CCDS36179.1	Mmgt2	124	2	9	0.222222	0.016129	0.0725806
CCDS39214.1	Mn1	1298	43	152	0.282895	0.0331279	0.117103
CCDS35982.1	Mob3a	218	8	28	0.285714	0.0366972	0.12844
CCDS18036.1	Mob3b	217	8	30	0.266667	0.0368664	0.138249
CCDS18497.1	Mob3c	217	4	31	0.129032	0.0184332	0.142857
CCDS14960.1	Mob4	226	30	14	2.14286	0.132743	0.0619469
CCDS40808.1	Mobp	82	1	20	0.05	0.0121951	0.243902
CCDS23626.1	Mobp	171	1	35	0.0285714	0.00584795	0.204678
CCDS49371.1	Mocs2	190	22	15	1.46667	0.115789	0.0789474
CCDS15968.1	Morn5	171	5	20	0.25	0.0292398	0.116959
CCDS19771.1	Mospd3	236	3	25	0.12	0.0127119	0.105932
CCDS15442.1	Mpc2	128	9	6	1.5	0.0703125	0.046875
CCDS27615.1	Mpst	298	8	35	0.228571	0.0268456	0.11745
CCDS19175.1	Mpv17	177	4	17	0.235294	0.0225989	0.0960452
CCDS27970.1	Mpv17l	195	1	21	0.047619	0.00512821	0.107692
CCDS22380.1	Mpv17l2	201	4	16	0.25	0.0199005	0.079602
CCDS52781.1	Mpzl3	238	6	23	0.26087	0.0252101	0.0966387
CCDS28317.1	Mrap	128	2	13	0.153846	0.015625	0.101562
CCDS25539.1	Mrc2	1480	48	184	0.26087	0.0324324	0.124324
CCDS19242.1	Mrfap1	126	0	35	0	0	0.277778
CCDS49651.1	Mroh1	1641	41	205	0.2	0.0249848	0.124924
CCDS49652.1	Mroh1	1095	23	147	0.156463	0.0210046	0.134247
CCDS51253.1	Mroh7	1280	46	161	0.285714	0.0359375	0.125781
CCDS51567.1	Mrpl1	277	34	20	1.7	0.122744	0.0722022
CCDS25312.1	Mrpl10	263	9	36	0.25	0.0342205	0.136882
CCDS27477.1	Mrpl13	179	21	10	2.1	0.117318	0.0558659
CCDS28815.1	Mrpl14	146	3	14	0.214286	0.0205479	0.0958904
CCDS29610.1	Mrpl16	252	23	17	1.35294	0.0912698	0.0674603
CCDS19041.1	Mrpl20	150	6	21	0.285714	0.04	0.14
CCDS37509.1	Mrpl28	258	7	50	0.14	0.0271318	0.193798
CCDS39056.1	Mrpl33	66	8	6	1.33333	0.121212	0.0909091
CCDS40383.1	Mrpl34	93	0	12	0	0	0.129032
CCDS40548.1	Mrpl4	295	6	31	0.193548	0.020339	0.105085
CCDS18174.1	Mrpl50	160	16	8	2	0.1	0.05
CCDS20272.1	Mrpl53	119	2	10	0.2	0.0168067	0.0840336
CCDS27161.1	Mrpl57	103	3	17	0.176471	0.0291262	0.165049
CCDS15838.1	Mrps2	292	6	33	0.181818	0.0205479	0.113014
CCDS24402.1	Mrps24	168	4	18	0.222222	0.0238095	0.107143
CCDS37923.1	Ms4a1	292	37	21	1.7619	0.126712	0.0719178
CCDS29595.1	Ms4a13	204	19	6	3.16667	0.0931373	0.0294118
CCDS70936.1	Ms4a2	199	23	8	2.875	0.115578	0.040201
CCDS29604.1	Ms4a2	236	23	9	2.55556	0.0974576	0.0381356
CCDS29600.1	Ms4a4b	227	16	12	1.33333	0.0704846	0.0528634
CCDS29599.1	Ms4a4c	227	20	11	1.81818	0.0881057	0.0484581
CCDS29602.1	Ms4a4d	226	22	6	3.66667	0.0973451	0.0265487
CCDS29596.1	Ms4a5	198	13	6	2.16667	0.0656566	0.030303
CCDS29598.1	Ms4a7	235	21	10	2.1	0.0893617	0.0425532
CCDS70935.1	Ms4a7	268	23	12	1.91667	0.0858209	0.0447761
CCDS29597.1	Ms4a7	216	18	10	1.8	0.0833333	0.0462963
CCDS19221.1	Msantd1	279	10	54	0.185185	0.0358423	0.193548
CCDS21961.1	Msx3	205	7	27	0.259259	0.0341463	0.131707
CCDS40435.1	Mt4	63	5	2	2.5	0.0793651	0.031746
CCDS50168.1	Mtcl1	1894	76	299	0.254181	0.0401267	0.157867
CCDS28946.2	Mtcl1	1946	77	309	0.249191	0.0395683	0.158787
CCDS24376.1	Mtfp1	167	3	14	0.214286	0.0179641	0.0838323
CCDS53089.1	Mtm1	163	16	9	1.77778	0.0981595	0.0552147
CCDS16148.1	Mtx2	264	33	21	1.57143	0.125	0.0795455
CCDS71111.1	Muc15	285	21	11	1.90909	0.0736842	0.0385965
CCDS40189.1	Muc5ac	2752	79	297	0.265993	0.0287064	0.107922
CCDS18231.1	Mup1	181	21	14	1.5	0.116022	0.0773481
CCDS51188.1	Mup1	236	24	18	1.33333	0.101695	0.0762712
CCDS51189.1	Mup10	181	22	14	1.57143	0.121547	0.0773481
CCDS51190.1	Mup11	182	21	14	1.5	0.115385	0.0769231
CCDS51192.1	Mup12	181	21	14	1.5	0.116022	0.0773481
CCDS51193.1	Mup13	236	25	18	1.38889	0.105932	0.0762712
CCDS51195.1	Mup14	181	21	14	1.5	0.116022	0.0773481
CCDS51196.1	Mup15	181	21	14	1.5	0.116022	0.0773481
CCDS57278.1	Mup16	181	21	14	1.5	0.116022	0.0773481
CCDS51198.1	Mup17	181	22	14	1.57143	0.121547	0.0773481
CCDS51200.1	Mup19	181	21	14	1.5	0.116022	0.0773481
CCDS18230.1	Mup2	181	21	14	1.5	0.116022	0.0773481
CCDS18235.1	Mup21	182	23	15	1.53333	0.126374	0.0824176
CCDS18234.1	Mup3	185	24	15	1.6	0.12973	0.0810811
CCDS38773.1	Mup6	180	22	15	1.46667	0.122222	0.0833333
CCDS51186.1	Mup8	236	24	18	1.33333	0.101695	0.0762712
CCDS51187.2	Mup9	181	21	14	1.5	0.116022	0.0773481
CCDS36849.1	Mustn1	83	5	17	0.294118	0.060241	0.204819
CCDS22398.1	Mvb12a	272	7	27	0.259259	0.0257353	0.0992647
CCDS26543.1	Mxd3	207	8	42	0.190476	0.0386473	0.202899
CCDS19212.1	Mxd4	210	8	34	0.235294	0.0380952	0.161905
CCDS24986.1	Mybbp1a	1345	62	232	0.267241	0.0460967	0.172491
CCDS52233.1	Mybpc2	1137	56	187	0.299465	0.0492524	0.164468
CCDS50631.1	Mybpc3	1279	54	194	0.278351	0.0422205	0.151681
CCDS24161.1	Myf5	256	7	34	0.205882	0.0273438	0.132812
CCDS27972.1	Myh11	1939	139	487	0.285421	0.0716864	0.25116
CCDS39943.1	Myh14	1993	101	467	0.216274	0.0506774	0.23432
CCDS71951.1	Myh14	2001	101	467	0.216274	0.0504748	0.233383
CCDS24854.2	Myh2	1943	136	466	0.291845	0.0699949	0.239835
CCDS36927.1	Myh6	1939	78	513	0.152047	0.0402269	0.264569
CCDS27106.1	Myh7	1936	63	516	0.122093	0.0325413	0.266529
CCDS50768.1	Myh7b	1942	85	465	0.182796	0.0437693	0.239444
CCDS27605.1	Myh9	1961	75	547	0.137112	0.0382458	0.278939
CCDS28954.1	Myl12b	173	8	28	0.285714	0.0462428	0.16185
CCDS25535.1	Myl4	194	10	36	0.277778	0.0515464	0.185567
CCDS48728.1	Myl6	152	7	26	0.269231	0.0460526	0.171053
CCDS24279.1	Myl6b	208	8	41	0.195122	0.0384615	0.197115
CCDS50779.1	Myl9	173	1	35	0.0285714	0.00578035	0.202312
CCDS40140.1	Mylpf	170	8	31	0.258065	0.0470588	0.182353
CCDS48811.1	Myo15	3494	125	444	0.281532	0.0357756	0.127075
CCDS24792.1	Myo15	3512	125	451	0.277162	0.0355923	0.128417
CCDS24793.1	Myo15	2307	71	322	0.220497	0.0307759	0.139575
CCDS25085.1	Myo18a	2036	103	405	0.254321	0.0505894	0.198919
CCDS70252.1	Myo18a	2048	103	407	0.253071	0.050293	0.19873
CCDS70253.1	Myo18a	2084	103	409	0.251834	0.0494242	0.196257
CCDS36083.1	Myo1a	1044	48	172	0.27907	0.045977	0.164751
CCDS25054.1	Myo1c	1029	33	156	0.211538	0.03207	0.151603
CCDS36228.1	Myo1c	1045	33	156	0.211538	0.0315789	0.149282
CCDS57565.1	Myo7a	2216	56	370	0.151351	0.0252708	0.166968
CCDS57563.1	Myo7a	2167	55	367	0.149864	0.0253807	0.169359
CCDS57564.1	Myo7a	2173	55	367	0.149864	0.0253106	0.168891
CCDS40026.1	Myo7a	2178	55	369	0.149051	0.0252525	0.169421
CCDS50244.1	Myo7b	2114	87	306	0.284314	0.0411542	0.144749
CCDS40379.1	Myo9b	1962	82	350	0.234286	0.0417941	0.178389
CCDS52581.1	Myo9b	1976	82	353	0.232295	0.041498	0.178644
CCDS52580.1	Myo9b	2129	83	365	0.227397	0.0389854	0.171442
CCDS15306.1	Myog	225	8	32	0.25	0.0355556	0.142222
CCDS36819.1	Myoz1	297	11	38	0.289474	0.037037	0.127946
CCDS17816.1	Myoz2	265	29	18	1.61111	0.109434	0.0679245
CCDS29273.1	Myoz3	246	6	37	0.162162	0.0243902	0.150407
CCDS50387.1	Myrf	1113	32	135	0.237037	0.0287511	0.121294
CCDS27979.1	Mzt2	160	4	18	0.222222	0.025	0.1125
CCDS28289.1	N6amt1	215	16	11	1.45455	0.0744186	0.0511628
CCDS19453.1	Naa11	219	3	34	0.0882353	0.0136986	0.155251
CCDS50735.1	Naa20	179	17	11	1.54545	0.0949721	0.0614525
CCDS16827.1	Naa20	189	17	12	1.41667	0.0899471	0.0634921
CCDS35559.1	Nabp1	199	18	11	1.63636	0.0904523	0.0552764
CCDS20883.1	Nanos2	137	2	23	0.0869565	0.0145985	0.167883
CCDS16864.1	Nanp	249	27	20	1.35	0.108434	0.0803213
CCDS20197.1	Nap1l5	157	11	42	0.261905	0.0700637	0.267516
CCDS19210.1	Nat8l	300	2	32	0.0625	0.00666667	0.106667
CCDS48274.1	Nbeal1	2689	292	202	1.44554	0.108591	0.0751209
CCDS52939.1	Nbeal2	2751	81	312	0.259615	0.0294438	0.113413
CCDS18839.1	Nbl1	179	5	30	0.166667	0.027933	0.167598
CCDS39862.1	Nccrp1	292	9	39	0.230769	0.0308219	0.133562
CCDS57304.1	Ncmap	119	1	12	0.0833333	0.00840336	0.10084
CCDS18784.1	Ncmap	101	0	10	0	0	0.0990099
CCDS57381.1	Ncor2	2333	91	372	0.244624	0.0390056	0.159451
CCDS57382.1	Ncor2	2254	83	348	0.238506	0.0368234	0.154392
CCDS39285.2	Ncor2	2469	93	392	0.237245	0.0376671	0.158769
CCDS15896.1	Ncs1	191	9	35	0.257143	0.0471204	0.183246
CCDS21337.1	Ndnl2	280	12	42	0.285714	0.0428571	0.15
CCDS50155.1	Ndufa11	144	3	11	0.272727	0.0208333	0.0763889
CCDS22353.1	Ndufa13	145	2	21	0.0952381	0.0137931	0.144828
CCDS29161.1	Ndufa2	100	4	14	0.285714	0.04	0.14
CCDS39728.1	Ndufa3	85	0	7	0	0	0.0823529
CCDS36080.1	Ndufa4l2	88	1	9	0.111111	0.0113636	0.102273
CCDS28631.1	Ndufa7	114	5	19	0.263158	0.0438596	0.166667
CCDS49357.1	Ndufaf2	169	27	15	1.8	0.159763	0.0887574
CCDS18007.1	Ndufaf4	174	24	18	1.33333	0.137931	0.103448
CCDS28494.1	Ndufb10	177	9	35	0.257143	0.0508475	0.19774
CCDS20025.1	Ndufb2	106	2	8	0.25	0.0188679	0.0754717
CCDS18045.1	Ndufb6	129	4	14	0.285714	0.0310078	0.108527
CCDS38426.1	Ndufc1	77	5	3	1.66667	0.0649351	0.038961
CCDS24015.1	Ndufs7	225	4	20	0.2	0.0177778	0.0888889
CCDS29402.1	Ndufs8	213	5	32	0.15625	0.0234742	0.150235
CCDS25951.1	Nemf	1065	158	111	1.42342	0.148357	0.104225
CCDS15618.1	Nenf	172	3	23	0.130435	0.0174419	0.133721
CCDS17825.1	Neurog2	264	3	34	0.0882353	0.0113636	0.128788
CCDS22628.1	Nfatc3	1077	92	60	1.53333	0.0854225	0.0557103
CCDS36501.1	Ngb	152	4	16	0.25	0.0263158	0.105263
CCDS51025.1	Ngf	242	6	22	0.272727	0.0247934	0.0909091
CCDS30419.1	Ngfrap1	125	5	17	0.294118	0.04	0.136
CCDS53194.1	Ngfrap1	115	3	15	0.2	0.026087	0.130435
CCDS15506.1	Nhlh1	134	2	17	0.117647	0.0149254	0.126866
CCDS17685.1	Nhlh2	136	4	17	0.235294	0.0294118	0.125
CCDS28539.1	Nhlrc4	137	3	15	0.2	0.0218978	0.109489
CCDS24655.1	Nhp2	154	7	34	0.205882	0.0454545	0.220779
CCDS26497.1	Ninj1	153	0	18	0	0	0.117647
CCDS37035.1	Nipbl	2799	356	248	1.43548	0.127188	0.0886031
CCDS24392.1	Nipsnap1	285	10	40	0.25	0.0350877	0.140351
CCDS51177.1	Nipsnap3a	246	26	15	1.73333	0.105691	0.0609756
CCDS57302.1	Nkain1	208	4	18	0.222222	0.0192308	0.0865385
CCDS17997.1	Nkain3	167	2	10	0.2	0.011976	0.0598802
CCDS25429.1	Nkiras2	192	1	42	0.0238095	0.00520833	0.21875
CCDS16834.1	Nkx2-2	274	11	42	0.261905	0.040146	0.153285
CCDS25923.1	Nkx2-9	236	3	32	0.09375	0.0127119	0.135593
CCDS27237.1	Nkx3-1	238	9	33	0.272727	0.0378151	0.138655
CCDS40170.1	Nkx6-2	278	9	33	0.272727	0.0323741	0.118705
CCDS52524.1	Nkx6-3	263	3	37	0.0810811	0.0114068	0.140684
CCDS39844.1	Nlrp9a	1005	106	73	1.45205	0.105473	0.0726368
CCDS39843.1	Nlrp9c	1005	112	78	1.4359	0.111443	0.0776119
CCDS21400.1	Nmb	122	3	11	0.272727	0.0245902	0.0901639
CCDS25247.1	Nme1	153	2	29	0.0689655	0.0130719	0.189542
CCDS38306.1	Nnat	82	2	8	0.25	0.0243902	0.097561
CCDS38307.1	Nnat	55	1	6	0.166667	0.0181818	0.109091
CCDS25236.1	Nog	233	4	31	0.129032	0.0171674	0.133047
CCDS38715.1	Nol6	1153	33	145	0.227586	0.028621	0.125759
CCDS36658.1	Nol8	1166	176	119	1.47899	0.150943	0.102058
CCDS26531.1	Nop16	179	6	35	0.171429	0.0335196	0.195531
CCDS52242.1	Nosip	277	10	43	0.232558	0.0361011	0.155235
CCDS15806.1	Notch1	2532	53	264	0.200758	0.0209321	0.104265
CCDS28614.1	Notch3	2319	39	203	0.192118	0.0168176	0.0875377
CCDS20293.1	Noto	241	7	32	0.21875	0.0290456	0.13278
CCDS40637.1	Npat	1421	164	125	1.312	0.115412	0.0879662
CCDS38985.1	Nphp4	1426	28	193	0.145078	0.0196353	0.135344
CCDS39884.1	Nphs1	1257	39	134	0.291045	0.0310263	0.106603
CCDS56765.1	Npm1	258	42	27	1.55556	0.162791	0.104651
CCDS24532.1	Npm1	293	46	32	1.4375	0.156997	0.109215
CCDS20133.1	Npvf	189	22	13	1.69231	0.116402	0.0687831
CCDS50017.1	Npw	177	3	14	0.214286	0.0169492	0.079096
CCDS18751.1	Nr0b2	261	7	29	0.241379	0.0268199	0.111111
CCDS40366.1	Nr2c2ap	141	4	22	0.181818	0.0283688	0.156028
CCDS38066.1	Nrarp	115	3	18	0.166667	0.026087	0.156522
CCDS70414.1	Nrde2	1173	52	196	0.265306	0.0443308	0.167093
CCDS40585.1	Nrgn	79	1	8	0.125	0.0126582	0.101266
CCDS27113.1	Nrl	238	5	34	0.147059	0.0210084	0.142857
CCDS28913.1	Nrtn	196	2	17	0.117647	0.0102041	0.0867347
CCDS57132.1	Nrxn2	1704	34	154	0.220779	0.0199531	0.0903756
CCDS57133.1	Nrxn2	1504	31	142	0.21831	0.0206117	0.0944149
CCDS24516.1	Nsg2	172	6	24	0.25	0.0348837	0.139535
CCDS57424.1	Nt5c3	298	36	26	1.38462	0.120805	0.0872483
CCDS48930.1	Nt5c3b	262	11	37	0.297297	0.0419847	0.141221
CCDS24779.1	Nt5m	221	2	30	0.0666667	0.00904977	0.135747
CCDS21241.1	Ntf5	210	3	16	0.1875	0.0142857	0.0761905
CCDS15886.1	Ntmt1	224	5	30	0.166667	0.0223214	0.133929
CCDS24154.1	Nts	170	18	13	1.38462	0.105882	0.0764706
CCDS48356.1	Nucks1	235	46	34	1.35294	0.195745	0.144681
CCDS29957.1	Nudt10	165	3	35	0.0857143	0.0181818	0.212121
CCDS29955.1	Nudt11	165	3	35	0.0857143	0.0181818	0.212121
CCDS51008.1	Nudt17	297	8	38	0.210526	0.026936	0.127946
CCDS28566.1	Nudt3	169	6	28	0.214286	0.035503	0.16568
CCDS15667.1	Nudt5	219	27	16	1.6875	0.123288	0.0730594
CCDS29408.1	Nudt8	211	5	26	0.192308	0.0236967	0.123223
CCDS51654.1	Nupr1l	103	2	14	0.142857	0.0194175	0.135922
CCDS40385.1	Nxnl1	218	8	28	0.285714	0.0366972	0.12844
CCDS26511.1	Nxnl2	157	5	20	0.25	0.0318471	0.127389
CCDS23091.1	Oaf	283	8	35	0.228571	0.0282686	0.123675
CCDS56736.1	Oaz1	228	4	30	0.133333	0.0175439	0.131579
CCDS57683.1	Oaz2	190	6	23	0.26087	0.0315789	0.121053
CCDS52034.1	Obox2	152	25	9	2.77778	0.164474	0.0592105
CCDS39777.1	Obox5	292	36	26	1.38462	0.123288	0.0890411
CCDS30251.1	Obp1a	164	25	12	2.08333	0.152439	0.0731707
CCDS56775.1	Obscn	8033	309	1266	0.244076	0.0384663	0.1576
CCDS56774.1	Obscn	7497	274	1243	0.220434	0.036548	0.1658
CCDS22391.1	Ocel1	220	6	36	0.166667	0.0272727	0.163636
CCDS40177.1	Odf3	255	5	28	0.178571	0.0196078	0.109804
CCDS23210.1	Odf3l1	276	8	31	0.258065	0.0289855	0.112319
CCDS23980.1	Odf3l2	278	6	22	0.272727	0.0215827	0.0791367
CCDS56759.1	Ogdh	1020	38	128	0.296875	0.0372549	0.12549
CCDS36106.1	Ogdh	1024	38	129	0.294574	0.0371094	0.125977
CCDS36866.1	Ogdhl	1030	25	134	0.186567	0.0242718	0.130097
CCDS26505.1	Ogn	299	40	21	1.90476	0.133779	0.0702341
CCDS15835.1	Olfm1	154	5	29	0.172414	0.0324675	0.188312
CCDS57672.1	Olfr936	268	13	9	1.44444	0.0485075	0.0335821
CCDS28324.1	Olig1	261	6	31	0.193548	0.0229885	0.118774
CCDS35855.1	Olig3	274	6	29	0.206897	0.0218978	0.105839
CCDS21466.1	Omp	164	1	38	0.0263158	0.00609756	0.231707
CCDS52867.1	Omt2a	101	8	4	2	0.0792079	0.039604
CCDS52868.1	Omt2a	91	5	3	1.66667	0.0549451	0.032967
CCDS52869.1	Omt2b	120	7	4	1.75	0.0583333	0.0333333
CCDS23361.1	Ooep	165	21	13	1.61538	0.127273	0.0787879
CCDS29607.1	Oosp1	203	17	8	2.125	0.0837438	0.0394089
CCDS20894.1	Opa3	180	3	38	0.0789474	0.0166667	0.211111
CCDS27565.1	Oplah	1289	34	124	0.274194	0.026377	0.0961986
CCDS39326.1	Orai2	251	5	28	0.178571	0.0199203	0.111554
CCDS50582.1	Orc4	139	20	9	2.22222	0.143885	0.0647482
CCDS39049.1	Ost4	38	1	4	0.25	0.0263158	0.105263
CCDS38639.1	Ostc	150	7	5	1.4	0.0466667	0.0333333
CCDS52251.1	Otog	2912	75	284	0.264085	0.0257555	0.0975275
CCDS16809.1	Otor	129	5	19	0.263158	0.0387597	0.147287
CCDS35668.1	Otos	90	2	10	0.2	0.0222222	0.111111
CCDS29520.1	Otub1	272	15	51	0.294118	0.0551471	0.1875
CCDS25041.1	Ovca2	226	6	27	0.222222	0.0265487	0.119469
CCDS29469.1	Ovol1	268	6	42	0.142857	0.0223881	0.156716
CCDS16745.1	Oxt	126	1	13	0.0769231	0.00793651	0.103175
CCDS29143.1	Paip2	125	22	11	2	0.176	0.088
CCDS26031.1	Papln	1281	34	138	0.246377	0.0265418	0.107728
CCDS56847.1	Papln	1303	34	139	0.244604	0.0260936	0.106677
CCDS28461.1	Paqr4	274	2	8	0.25	0.00729927	0.0291971
CCDS39039.1	Paxip1	1057	54	209	0.258373	0.051088	0.197729
CCDS30334.1	Pbdc1	199	35	15	2.33333	0.175879	0.0753769
CCDS72419.1	Pbdc1	138	19	10	1.9	0.137681	0.0724638
CCDS29197.1	Pcdh1	1039	37	128	0.289062	0.0356112	0.123195
CCDS52311.1	Pcf11	1554	204	141	1.44681	0.131274	0.0907336
CCDS29772.1	Pcgf5	237	32	18	1.77778	0.135021	0.0759494
CCDS29475.2	Pcnxl3	2029	45	192	0.234375	0.0221784	0.0946279
CCDS29979.1	Pcsk1n	259	3	27	0.111111	0.011583	0.104247
CCDS29430.1	Pcx	1179	34	151	0.225166	0.028838	0.128075
CCDS50352.1	Pcx	1180	34	151	0.225166	0.0288136	0.127966
CCDS15354.1	Pdc	245	36	26	1.38462	0.146939	0.106122
CCDS39116.1	Pdcl2	241	47	19	2.47368	0.195021	0.0788382
CCDS52444.1	Pddc1	221	4	18	0.222222	0.0180995	0.081448
CCDS21760.1	Pde3b	1100	93	58	1.60345	0.0845455	0.0527273
CCDS15121.1	Pde6d	151	20	13	1.53846	0.13245	0.0860927
CCDS19802.1	Pdgfa	197	6	31	0.193548	0.0304569	0.15736
CCDS27656.1	Pdgfb	242	7	33	0.212121	0.0289256	0.136364
CCDS27627.1	Pdxp	293	4	26	0.153846	0.0136519	0.0887372
CCDS39234.1	Pebp1	188	5	25	0.2	0.0265957	0.132979
CCDS18706.1	Pef1	276	3	32	0.09375	0.0108696	0.115942
CCDS21328.1	Peg12	284	5	30	0.166667	0.0176056	0.105634
CCDS24782.1	Pemt	200	3	13	0.230769	0.015	0.065
CCDS35663.1	Per2	1258	50	170	0.294118	0.0397456	0.135135
CCDS23714.1	Perp	194	0	12	0	0	0.0618557
CCDS57601.1	Pet100	77	5	22	0.227273	0.0649351	0.285714
CCDS22061.1	Pex11g	242	5	20	0.25	0.0206612	0.0826446
CCDS26545.1	Pfn3	138	0	10	0	0	0.0724638
CCDS24404.1	Pgam2	254	9	41	0.219512	0.0354331	0.161417
CCDS22400.1	Pgls	258	6	25	0.24	0.0232558	0.0968992
CCDS22377.1	Pgpep1	210	6	27	0.222222	0.0285714	0.128571
CCDS25280.1	Phb	273	9	38	0.236842	0.032967	0.139194
CCDS39627.1	Phb2	300	14	47	0.297872	0.0466667	0.156667
CCDS27169.1	Phf11a	294	41	25	1.64	0.139456	0.085034
CCDS49510.1	Phf11b	277	41	24	1.70833	0.148014	0.0866426
CCDS72380.1	Phf6	285	37	27	1.37037	0.129825	0.0947368
CCDS57182.1	Phgr1	113	0	2	0	0	0.0176991
CCDS22042.1	Phlda2	145	5	24	0.208333	0.0344828	0.165517
CCDS35722.1	Phlda3	126	4	22	0.181818	0.031746	0.174603
CCDS23118.1	Phldb1	1372	52	213	0.244131	0.0379009	0.155248
CCDS16099.1	Phospho2	242	22	13	1.69231	0.0909091	0.053719
CCDS21514.1	Phox2a	281	6	34	0.176471	0.0213523	0.120996
CCDS15781.1	Phpt1	125	5	17	0.294118	0.04	0.136
CCDS48225.1	Pi15	270	16	10	1.6	0.0592593	0.037037
CCDS52695.1	Piezo1	2547	64	302	0.211921	0.0251276	0.118571
CCDS26006.1	Pigh	189	4	24	0.166667	0.021164	0.126984
CCDS28348.1	Pigp	133	14	2	7	0.105263	0.0150376
CCDS49919.1	Pigp	162	15	5	3	0.0925926	0.0308642
CCDS49918.1	Pigp	140	8	3	2.66667	0.0571429	0.0214286
CCDS49920.1	Pigp	206	17	9	1.88889	0.0825243	0.0436893
CCDS35531.1	Pih1d3	219	33	17	1.94118	0.150685	0.0776256
CCDS52371.1	Pik3c2a	1687	174	128	1.35938	0.103142	0.0758743
CCDS48360.1	Pik3c2b	1633	52	202	0.257426	0.0318432	0.123699
CCDS51380.1	Pik3cd	1044	38	162	0.234568	0.0363985	0.155172
CCDS51382.1	Pik3cd	1045	38	163	0.233129	0.0363636	0.155981
CCDS51383.1	Pik3cd	1046	38	163	0.233129	0.0363289	0.155832
CCDS51381.1	Pik3cd	1047	38	163	0.233129	0.0362942	0.155683
CCDS51384.1	Pik3cd	1048	38	164	0.231707	0.0362595	0.156489
CCDS22882.1	Pin1	166	6	28	0.214286	0.0361446	0.168675
CCDS41082.1	Pin4	132	19	9	2.11111	0.143939	0.0681818
CCDS39469.1	Pip	147	13	8	1.625	0.0884354	0.0544218
CCDS37883.1	Pitpnm1	1244	39	133	0.293233	0.0313505	0.106913
CCDS19674.1	Pitpnm2	1282	38	149	0.255034	0.0296412	0.116225
CCDS71669.1	Pitpnm2	1336	39	153	0.254902	0.0291916	0.114521
CCDS38383.1	Pkia	77	10	4	2.5	0.12987	0.0519481
CCDS23855.1	Pkib	79	12	5	2.4	0.151899	0.0632911
CCDS23854.1	Pkib	111	16	10	1.6	0.144144	0.0900901
CCDS17014.1	Pkig	77	3	11	0.272727	0.038961	0.142857
CCDS17836.1	Pla2g12a	193	6	25	0.24	0.0310881	0.129534
CCDS18835.1	Pla2g2e	143	2	14	0.142857	0.013986	0.0979021
CCDS18832.1	Pla2g2f	211	5	24	0.208333	0.0236967	0.113744
CCDS70925.1	Plcb3	1235	46	218	0.211009	0.037247	0.176518
CCDS16996.1	Plcg1	1303	49	198	0.247475	0.0376055	0.151957
CCDS38990.2	Plch2	1239	46	180	0.255556	0.0371267	0.145278
CCDS71533.1	Plch2	1502	46	206	0.223301	0.0306258	0.13715
CCDS70199.1	Pld6	222	3	27	0.111111	0.0135135	0.121622
CCDS37113.1	Plec	4535	174	1057	0.164617	0.0383682	0.233076
CCDS37116.1	Plec	4544	174	1057	0.164617	0.0382923	0.232614
CCDS49649.1	Plec	4590	174	1057	0.164617	0.0379085	0.230283
CCDS49648.1	Plec	4522	173	1053	0.164292	0.0382574	0.232862
CCDS49644.1	Plec	4544	173	1056	0.163826	0.0380722	0.232394
CCDS49645.1	Plec	4549	173	1057	0.163671	0.0380303	0.232359
CCDS37115.1	Plec	4551	173	1057	0.163671	0.0380136	0.232257
CCDS49646.1	Plec	4512	172	1052	0.163498	0.0381206	0.233156
CCDS37114.1	Plec	4687	175	1072	0.163246	0.0373373	0.228718
CCDS49647.1	Plec	4692	175	1073	0.163094	0.0372975	0.228687
CCDS37117.2	Plec	4387	166	1035	0.160386	0.0378391	0.235924
CCDS15292.1	Plekha6	1174	44	178	0.247191	0.0374787	0.151618
CCDS48361.1	Plekha6	1070	38	168	0.22619	0.035514	0.157009
CCDS40099.1	Plekha7	1031	50	172	0.290698	0.0484966	0.166828
CCDS52326.1	Plekhb1	209	5	18	0.277778	0.0239234	0.0861244
CCDS21504.1	Plekhb1	244	5	21	0.238095	0.0204918	0.0860656
CCDS52324.1	Plekhb1	190	2	18	0.111111	0.0105263	0.0947368
CCDS52325.1	Plekhb1	225	2	21	0.0952381	0.00888889	0.0933333
CCDS14874.1	Plekhb2	222	5	22	0.227273	0.0225225	0.0990991
CCDS21158.1	Plekhf1	280	5	42	0.119048	0.0178571	0.15
CCDS22546.1	Pllp	183	2	7	0.285714	0.010929	0.0382514
CCDS35899.1	Pln	53	5	3	1.66667	0.0943396	0.0566038
CCDS20344.1	Plxna1	1895	50	235	0.212766	0.0263852	0.124011
CCDS30228.1	Plxna3	1873	43	218	0.197248	0.0229578	0.116391
CCDS19985.2	Plxna4	1894	66	242	0.272727	0.0348469	0.127772
CCDS23546.1	Plxnb1	2120	59	222	0.265766	0.0278302	0.104717
CCDS49698.1	Plxnb2	1843	55	249	0.220884	0.0298426	0.135106
CCDS20448.1	Plxnd1	1926	47	225	0.208889	0.0244029	0.116822
CCDS24105.1	Pmch	166	17	13	1.30769	0.10241	0.0783133
CCDS27678.1	Pmm1	263	8	44	0.181818	0.0304183	0.1673
CCDS70650.1	Pmm1	203	5	32	0.15625	0.0246305	0.157635
CCDS27941.1	Pmm2	243	30	20	1.5	0.123457	0.0823045
CCDS24837.1	Pmp22	161	7	5	1.4	0.0434783	0.0310559
CCDS17511.1	Pmvk	193	5	32	0.15625	0.0259067	0.165803
CCDS71270.1	Pmvk	172	4	28	0.142857	0.0232558	0.162791
CCDS25347.1	Pnmt	296	5	39	0.128205	0.0168919	0.131757
CCDS27213.1	Pnoc	188	7	31	0.225806	0.037234	0.164894
CCDS21210.1	Pold1	1106	28	154	0.181818	0.0253165	0.139241
CCDS29424.1	Pold4	108	5	20	0.25	0.0462963	0.185185
CCDS21382.1	Polg	1218	46	164	0.280488	0.0377668	0.134647
CCDS40442.1	Polr2c	276	9	40	0.225	0.0326087	0.144928
CCDS35972.1	Polr2e	211	6	45	0.133333	0.028436	0.21327
CCDS27634.1	Polr2f	128	4	23	0.173913	0.03125	0.179688
CCDS52446.1	Polr2l	68	2	9	0.222222	0.0294118	0.132353
CCDS36738.1	Polr3g	224	41	25	1.64	0.183036	0.111607
CCDS17641.1	Polr3gl	219	14	47	0.297872	0.0639269	0.214612
CCDS27676.1	Polr3h	205	8	29	0.275862	0.0390244	0.141463
CCDS23987.1	Polrmt	1208	34	197	0.172589	0.0281457	0.163079
CCDS51662.1	Pom121	1201	20	97	0.206186	0.0166528	0.080766
CCDS25785.1	Pomc	236	6	41	0.146341	0.0254237	0.173729
CCDS19583.1	Pop5	170	5	19	0.263158	0.0294118	0.111765
CCDS19768.1	Pop7	141	4	18	0.222222	0.0283688	0.12766
CCDS23176.1	Pou2af1	257	8	29	0.275862	0.0311284	0.11284
CCDS35966.1	Ppap2c	277	3	19	0.157895	0.0108303	0.0685921
CCDS15906.1	Ppapdc3	272	2	26	0.0769231	0.00735294	0.0955882
CCDS19415.1	Ppbp	114	7	3	2.33333	0.0614035	0.0263158
CCDS23221.1	Ppcdc	205	6	26	0.230769	0.0292683	0.126829
CCDS56746.1	Ppfia2	1258	167	116	1.43966	0.13275	0.0922099
CCDS48369.1	Ppfia4	1188	53	210	0.252381	0.0446128	0.176768
CCDS26874.1	Ppif	207	5	19	0.263158	0.0241546	0.0917874
CCDS28593.1	Ppil1	167	5	18	0.277778	0.0299401	0.107784
CCDS27932.1	Ppl	1755	113	435	0.25977	0.0643875	0.247863
CCDS21070.1	Ppp1r14a	148	5	26	0.192308	0.0337838	0.175676
CCDS29514.1	Ppp1r14b	148	6	24	0.25	0.0405405	0.162162
CCDS71118.1	Ppp1r14d	176	6	27	0.222222	0.0340909	0.153409
CCDS25344.1	Ppp1r1b	195	10	43	0.232558	0.0512821	0.220513
CCDS19777.1	Ppp1r35	261	9	36	0.25	0.0344828	0.137931
CCDS19917.1	Ppp1r3a	1090	141	84	1.67857	0.129358	0.0770642
CCDS56958.1	Ppp1r3e	280	3	27	0.111111	0.0107143	0.0964286
CCDS52900.1	Ppp2r3a	1151	135	99	1.36364	0.117289	0.0860122
CCDS25486.1	Ppy	101	2	11	0.181818	0.019802	0.108911
CCDS29367.1	Pqlc1	272	6	21	0.285714	0.0220588	0.0772059
CCDS50334.1	Pqlc1	254	4	20	0.2	0.015748	0.0787402
CCDS18843.2	Pqlc2	294	4	26	0.153846	0.0136054	0.0884354
CCDS49926.1	Prdm15	1175	56	196	0.285714	0.0476596	0.166809
CCDS51400.1	Prdm16	1178	49	170	0.288235	0.0415959	0.144312
CCDS71532.1	Prdm16	1179	49	170	0.288235	0.0415606	0.14419
CCDS38334.1	Prex1	1651	54	261	0.206897	0.0327075	0.158086
CCDS17657.1	Prkab2	272	10	36	0.277778	0.0367647	0.132353
CCDS26407.1	Prl2a1	229	27	20	1.35	0.117904	0.0873362
CCDS26397.1	Prl2b1	229	21	15	1.4	0.0917031	0.0655022
CCDS36626.1	Prl2c1	227	27	12	2.25	0.118943	0.0528634
CCDS36596.1	Prl2c2	225	23	10	2.3	0.102222	0.0444444
CCDS36595.1	Prl2c3	225	23	10	2.3	0.102222	0.0444444
CCDS26242.1	Prl2c5	223	23	10	2.3	0.103139	0.044843
CCDS26394.1	Prl3a1	228	24	13	1.84615	0.105263	0.0570175
CCDS49223.1	Prl3c1	193	22	12	1.83333	0.11399	0.0621762
CCDS26392.1	Prl3c1	213	23	14	1.64286	0.107981	0.0657277
CCDS56874.1	Prl3d1	225	25	12	2.08333	0.111111	0.0533333
CCDS49222.1	Prl3d2	224	24	12	2	0.107143	0.0535714
CCDS26391.1	Prl3d3	224	25	12	2.08333	0.111607	0.0535714
CCDS26409.1	Prl4a1	228	25	15	1.66667	0.109649	0.0657895
CCDS26403.1	Prl7a1	266	25	15	1.66667	0.093985	0.056391
CCDS49224.1	Prl7a1	267	25	15	1.66667	0.093633	0.0561798
CCDS26404.1	Prl7a2	254	24	14	1.71429	0.0944882	0.0551181
[truncated: 809 more rows]

## Sheet: Human
Supplementary Data 4. List of genes within the human ORFeome that meet less stringent indicators of Elongator dependence (> 1005 codons with AA:AG>1.3 or < 150 codons with AA:AG <0.3)
CCDS ID	Gene	Total Codons	Total AA ending codons (AAA + CAA + GAA)	Total AG ending codons (AAG + CAG + GAG)	AA/AG	Percent AA	Percent AG		> 1005 codons with AA:AG >1.3 or < 300 codons with AA:AG < 0.3
CCDS61679.1	AAGAB	207	25	15	1.67	0.12	0.07
CCDS11745.1	AANAT	208	2	22	0.09	0.01	0.11		Potential Elongator targets	5601
CCDS54169.1	AANAT	253	2	31	0.06	0.01	0.12		Total ORFs	30452
CCDS3504.1	AASDH	1099	113	67	1.69	0.1	0.06		Percent of ORFeome	0.183929
CCDS45807.1	AATK	1375	16	196	0.08	0.01	0.14
CCDS11684.1	ABCA10	1544	149	112	1.33	0.1	0.07
CCDS43909.1	ABCA2	2437	21	319	0.07	0.01	0.13
CCDS10466.1	ABCA3	1705	46	198	0.23	0.03	0.12
CCDS11685.1	ABCA5	1643	179	98	1.83	0.11	0.06
CCDS11683.1	ABCA6	1618	171	100	1.71	0.11	0.06
CCDS12055.1	ABCA7	2147	38	217	0.18	0.02	0.1
CCDS11681.1	ABCA9	1625	152	113	1.35	0.09	0.07
CCDS42122.1	ABCC1	1532	46	177	0.26	0.03	0.12
CCDS4896.1	ABCC10	1465	34	154	0.22	0.02	0.11
CCDS56430.1	ABCC10	1493	34	156	0.22	0.02	0.1
CCDS32681.1	ABCC3	1528	35	160	0.22	0.02	0.1
CCDS10568.1	ABCC6	1504	40	165	0.24	0.03	0.11
CCDS31437.1	ABCC8	1582	38	180	0.21	0.02	0.11
CCDS73264.1	ABCC8	1583	38	180	0.21	0.02	0.11
CCDS8693.1	ABCC9	1550	125	93	1.34	0.08	0.06
CCDS47607.1	ABHD11	259	2	25	0.08	0.01	0.1
CCDS2843.1	ABHD14A	272	2	28	0.07	0.01	0.1
CCDS2842.1	ABHD14B	211	3	26	0.12	0.01	0.12
CCDS35042.1	ABHD17B	294	25	16	1.56	0.09	0.05
CCDS35043.1	ABHD17B	289	22	14	1.57	0.08	0.05
CCDS46880.1	ABI3BP	1076	128	70	1.83	0.12	0.07
CCDS43509.1	ABRACL	82	9	5	1.8	0.11	0.06
CCDS7890.2	ABTB2	1026	23	119	0.19	0.02	0.12
CCDS45711.1	ACBD4	269	10	37	0.27	0.04	0.14
CCDS31153.1	ACBD7	89	17	4	4.25	0.19	0.04
CCDS11637.1	ACE	1307	33	175	0.19	0.03	0.13
CCDS12161.1	ACER1	265	3	20	0.15	0.01	0.08
CCDS34992.1	ACER2	276	4	20	0.2	0.01	0.07
CCDS5648.1	ACN9	126	20	12	1.67	0.16	0.1
CCDS4558.1	ACOT13	141	13	9	1.44	0.09	0.06
CCDS54972.1	ACOT13	118	13	4	3.25	0.11	0.03
CCDS1639.1	ACP1	159	17	12	1.42	0.11	0.08
CCDS1640.1	ACP1	159	18	9	2	0.11	0.06
CCDS33463.1	ACTL10	246	2	24	0.08	0.01	0.1
CCDS9838.1	ACYP1	100	15	9	1.67	0.15	0.09
CCDS1850.1	ACYP2	100	11	8	1.38	0.11	0.08
CCDS32214.1	ADAL	268	36	25	1.44	0.13	0.09
CCDS55225.1	ADAM18	183	17	11	1.55	0.09	0.06
CCDS12206.1	ADAMTS10	1104	28	114	0.25	0.03	0.1
CCDS6970.1	ADAMTS13	1428	25	155	0.16	0.02	0.11
CCDS6971.1	ADAMTS13	1341	21	149	0.14	0.02	0.11
CCDS6972.1	ADAMTS13	1372	22	150	0.15	0.02	0.11
CCDS7306.1	ADAMTS14	1224	16	154	0.1	0.01	0.13
CCDS7307.1	ADAMTS14	1227	17	154	0.11	0.01	0.13
CCDS4444.1	ADAMTS2	1212	29	139	0.21	0.02	0.11
CCDS31778.2	ADAMTS20	1911	192	115	1.67	0.1	0.06
CCDS32303.1	ADAMTS7	1687	23	194	0.12	0.01	0.11
CCDS43511.1	ADAT2	192	25	18	1.39	0.13	0.09
CCDS69219.1	ADAT2	145	20	10	2	0.14	0.07
CCDS34631.1	ADCY1	1120	29	113	0.26	0.03	0.1
CCDS1715.1	ADCY3	1145	29	145	0.2	0.03	0.13
CCDS9627.1	ADCY4	1078	23	115	0.2	0.02	0.11
CCDS3022.1	ADCY5	1262	16	166	0.1	0.01	0.13
CCDS8767.1	ADCY6	1169	21	135	0.16	0.02	0.12
CCDS8768.1	ADCY6	1116	21	131	0.16	0.02	0.12
CCDS10741.1	ADCY7	1081	16	127	0.13	0.01	0.12
CCDS7801.1	ADM	186	3	23	0.13	0.02	0.12
CCDS7266.2	ADO	271	5	31	0.16	0.02	0.11
CCDS5476.1	AEBP1	1159	30	216	0.14	0.03	0.19
CCDS759.1	AGL	1533	161	86	1.87	0.11	0.06
CCDS760.1	AGL	1517	155	83	1.87	0.1	0.05
CCDS761.1	AGL	1516	155	83	1.87	0.1	0.05
CCDS4744.1	AGPAT1	284	6	23	0.26	0.02	0.08
CCDS35181.1	AGPAT2	247	1	27	0.04	0	0.11
CCDS7003.1	AGPAT2	279	2	32	0.06	0.01	0.11
CCDS5364.1	AGR2	176	20	15	1.33	0.11	0.09
CCDS5365.1	AGR3	167	19	14	1.36	0.11	0.08
CCDS30551.1	AGRN	2046	21	225	0.09	0.01	0.11
CCDS10839.1	AGRP	133	2	18	0.11	0.02	0.14
CCDS6672.1	AGTPBP1	1187	132	77	1.71	0.11	0.06
CCDS136.1	AGTRAP	160	1	10	0.1	0.01	0.06
CCDS30585.1	AGTRAP	153	1	9	0.11	0.01	0.06
CCDS1629.2	AHCTF1	2276	294	156	1.88	0.13	0.07
CCDS30652.1	AHDC1	1604	27	182	0.15	0.02	0.11
CCDS47483.1	AHI1	1197	156	103	1.51	0.13	0.09
CCDS47484.1	AHI1	1054	136	87	1.56	0.13	0.08
CCDS44625.1	AHNAK	150	7	24	0.29	0.05	0.16
CCDS10716.1	AHSP	103	4	18	0.22	0.04	0.17
CCDS55348.1	AIF1L	177	9	31	0.29	0.05	0.18
CCDS55349.1	AIF1L	103	6	22	0.27	0.06	0.21
CCDS4001.1	AK6	173	25	13	1.92	0.14	0.08
CCDS43324.1	AK6	170	25	14	1.79	0.15	0.08
CCDS55048.1	AK9	1912	342	186	1.84	0.18	0.1
CCDS9383.1	AKAP11	1902	226	165	1.37	0.12	0.09
CCDS5622.1	AKAP9	3908	850	459	1.85	0.22	0.12
CCDS5013.1	AKIRIN2	204	25	14	1.79	0.12	0.07
CCDS6805.1	AKNA	1440	55	200	0.28	0.04	0.14
CCDS55170.1	AKR1D1	286	28	21	1.33	0.1	0.07
CCDS12784.1	AKT1S1	257	1	37	0.03	0	0.14
CCDS59410.1	AKT1S1	277	1	38	0.03	0	0.14
CCDS45033.1	ALG5	295	37	16	2.31	0.13	0.05
CCDS12485.2	ALKBH6	267	7	25	0.28	0.03	0.09
CCDS74342.1	ALKBH6	239	6	23	0.26	0.03	0.1
CCDS10333.1	ALPK3	1908	71	289	0.25	0.04	0.15
CCDS54430.1	ALS2CR11	1821	302	134	2.25	0.17	0.07
CCDS14144.1	AMELX	192	7	25	0.28	0.04	0.13
CCDS14145.1	AMELX	206	7	26	0.27	0.03	0.13
CCDS14146.1	AMELX	176	7	24	0.29	0.04	0.14
CCDS61089.1	AMN1	241	20	15	1.33	0.08	0.06
CCDS64582.1	AMZ1	298	2	33	0.06	0.01	0.11
CCDS43273.1	ANAPC10	186	18	13	1.38	0.1	0.07
CCDS11789.1	ANAPC11	85	1	15	0.07	0.01	0.18
CCDS55227.1	ANK1	157	2	33	0.06	0.01	0.21
CCDS6122.1	ANK1	156	3	35	0.09	0.02	0.22
CCDS55711.1	ANK3	1869	196	125	1.57	0.1	0.07
CCDS55712.1	ANK3	1862	186	123	1.51	0.1	0.07
CCDS7258.1	ANK3	4378	545	373	1.46	0.12	0.09
CCDS33351.2	ANKAR	1435	177	75	2.36	0.12	0.05
CCDS4225.1	ANKHD1	2543	244	168	1.45	0.1	0.07
CCDS47639.1	ANKIB1	1090	131	65	2.02	0.12	0.06
CCDS11843.1	ANKRD12	2063	419	161	2.6	0.2	0.08
CCDS42411.1	ANKRD12	2040	418	160	2.61	0.2	0.08
CCDS34003.1	ANKRD17	2353	190	144	1.32	0.08	0.06
CCDS45925.1	ANKRD24	1147	52	230	0.23	0.05	0.2
CCDS41499.1	ANKRD26	1711	333	183	1.82	0.19	0.11
CCDS46769.1	ANKRD28	1054	74	51	1.45	0.07	0.05
CCDS54182.1	ANKRD30B	1393	256	138	1.86	0.18	0.1
CCDS47233.1	ANKRD31	1874	268	156	1.72	0.14	0.08
CCDS4071.2	ANKRD32	1059	152	80	1.9	0.14	0.08
CCDS54379.1	ANKRD36	1942	330	196	1.68	0.17	0.1
CCDS74543.1	ANKRD36B	1354	245	136	1.8	0.18	0.1
CCDS2028.1	ANKRD39	184	3	17	0.18	0.02	0.09
CCDS1309.1	ANKRD45	267	44	25	1.76	0.16	0.09
CCDS59109.1	ANKRD46	233	19	13	1.46	0.08	0.06
CCDS6287.1	ANKRD46	229	20	13	1.54	0.09	0.06
CCDS8300.1	ANKRD49	240	33	13	2.54	0.14	0.05
CCDS34060.1	ANKRD50	1430	140	96	1.46	0.1	0.07
CCDS54802.1	ANKRD50	1251	127	78	1.63	0.1	0.06
CCDS57962.1	ANKRD65	175	5	22	0.23	0.03	0.13
CCDS57963.1	ANKRD65	66	4	14	0.29	0.06	0.21
CCDS55872.1	ANKS1B	1249	133	88	1.51	0.11	0.07
CCDS5447.1	ANLN	1125	164	77	2.13	0.15	0.07
CCDS64628.1	ANLN	1088	156	73	2.14	0.14	0.07
CCDS46563.1	ANO7	180	3	19	0.16	0.02	0.11
CCDS32949.1	ANO8	1233	27	193	0.14	0.02	0.16
CCDS6732.1	ANP32B	252	44	31	1.42	0.17	0.12
CCDS31788.1	ANP32D	132	18	11	1.64	0.14	0.08
CCDS44214.1	ANP32E	228	48	35	1.37	0.21	0.15
CCDS44215.1	ANP32E	221	48	29	1.66	0.22	0.13
CCDS946.1	ANP32E	269	53	37	1.43	0.2	0.14
CCDS62198.1	AOC3	221	2	26	0.08	0.01	0.12
CCDS47125.1	AP1AR	270	34	23	1.48	0.13	0.09
CCDS33062.1	AP2S1	143	6	21	0.29	0.04	0.15
CCDS61736.1	AP3B2	1051	46	156	0.29	0.04	0.15
CCDS42459.1	AP3D1	1154	30	236	0.13	0.03	0.2
CCDS58638.1	AP3D1	1216	31	249	0.12	0.03	0.2
CCDS32240.1	AP4E1	1138	140	84	1.67	0.12	0.07
CCDS58362.1	AP4E1	1063	133	76	1.75	0.13	0.07
CCDS13070.1	AP5S1	201	5	24	0.21	0.02	0.12
CCDS4107.1	APC	2844	365	197	1.85	0.13	0.07
CCDS12068.1	APC2	2304	21	318	0.07	0.01	0.14
CCDS41390.1	APH1A	266	0	15	0	0	0.06
CCDS41391.1	APH1A	248	0	13	0	0	0.05
CCDS58025.1	APH1A	196	0	6	0	0	0.03
CCDS8378.1	APOA1	268	11	60	0.18	0.04	0.22
CCDS1226.1	APOA2	101	4	23	0.17	0.04	0.23
CCDS8579.1	APOBEC1	237	19	11	1.73	0.08	0.05
CCDS4848.1	APOBEC2	225	13	45	0.29	0.06	0.2
CCDS8377.1	APOC3	100	1	16	0.06	0.01	0.16
CCDS12649.1	APOC4	128	4	15	0.27	0.03	0.12
CCDS44833.1	APOLD1	280	2	33	0.06	0.01	0.12
CCDS8654.1	APOLD1	249	2	31	0.06	0.01	0.12
CCDS48138.1	APOOL	269	34	22	1.55	0.13	0.08
CCDS9983.2	APOPT1	207	29	18	1.61	0.14	0.09
CCDS46792.1	APRG1	120	9	6	1.5	0.08	0.05
CCDS32511.1	APRT	181	1	27	0.04	0.01	0.15
CCDS45546.1	APRT	135	1	17	0.06	0.01	0.13
CCDS5431.1	AQP1	270	2	20	0.1	0.01	0.07
CCDS55096.1	AQP1	155	1	10	0.1	0.01	0.06
CCDS55097.1	AQP1	219	2	14	0.14	0.01	0.06
CCDS55098.1	AQP1	187	1	14	0.07	0.01	0.07
CCDS8792.1	AQP2	272	1	23	0.04	0	0.08
CCDS6542.1	AQP3	293	1	25	0.04	0	0.09
CCDS8793.1	AQP5	266	2	24	0.08	0.01	0.09
CCDS31798.1	AQP6	283	2	21	0.1	0.01	0.07
CCDS10626.1	AQP8	262	3	21	0.14	0.01	0.08
CCDS10165.1	AQP9	296	17	13	1.31	0.06	0.04
CCDS59164.1	ARAF	187	5	22	0.23	0.03	0.12
CCDS41687.1	ARAP1	1451	26	224	0.12	0.02	0.15
CCDS44671.1	ARAP1	1134	25	182	0.14	0.02	0.16
CCDS8217.2	ARAP1	1206	25	195	0.13	0.02	0.16
CCDS3441.1	ARAP2	1705	222	137	1.62	0.13	0.08
CCDS4266.1	ARAP3	1545	45	200	0.23	0.03	0.13
CCDS3565.1	AREG	253	35	19	1.84	0.14	0.08
CCDS1565.1	ARF1	182	6	24	0.25	0.03	0.13
CCDS8774.1	ARF3	182	6	25	0.24	0.03	0.14
CCDS34745.1	ARF5	181	7	25	0.28	0.04	0.14
CCDS63328.1	ARFGAP1	294	7	41	0.17	0.02	0.14
CCDS6199.1	ARFGEF1	1850	215	149	1.44	0.12	0.08
CCDS55739.1	ARFIP2	257	13	49	0.27	0.05	0.19
CCDS13533.1	ARFRP1	202	4	33	0.12	0.02	0.16
CCDS46630.1	ARFRP1	174	3	29	0.1	0.02	0.17
CCDS10028.1	ARHGAP11A	1024	125	84	1.49	0.12	0.08
CCDS56027.1	ARHGAP23	1492	26	175	0.15	0.02	0.12
CCDS32670.1	ARHGAP27	264	2	25	0.08	0.01	0.09
CCDS748.1	ARHGAP29	1262	178	102	1.75	0.14	0.08
CCDS12477.1	ARHGAP33	1127	16	115	0.14	0.01	0.1
CCDS54254.1	ARHGAP33	1124	15	106	0.14	0.01	0.09
CCDS34971.1	ARHGAP39	1115	17	198	0.09	0.02	0.18
CCDS32062.1	ARHGAP5	1503	211	103	2.05	0.14	0.07
CCDS45095.1	ARHGAP5	1502	211	102	2.07	0.14	0.07
CCDS11788.1	ARHGDIA	205	2	47	0.04	0.01	0.23
CCDS58609.1	ARHGDIA	161	2	39	0.05	0.01	0.24
CCDS10404.1	ARHGDIG	226	3	30	0.1	0.01	0.13
CCDS182.1	ARHGEF10L	1280	16	195	0.08	0.01	0.15
CCDS30617.1	ARHGEF10L	1241	16	187	0.09	0.01	0.15
CCDS8221.1	ARHGEF17	2064	47	256	0.18	0.02	0.12
CCDS12177.1	ARHGEF18	1016	53	192	0.28	0.05	0.19
CCDS45946.1	ARHGEF18	1174	57	201	0.28	0.05	0.17
CCDS45114.1	ARID4A	1204	216	122	1.77	0.18	0.1
CCDS9732.1	ARID4A	1258	224	127	1.76	0.18	0.1
CCDS9733.1	ARID4A	1189	214	122	1.75	0.18	0.1
CCDS31060.1	ARID4B	1227	215	122	1.76	0.18	0.1
CCDS31061.1	ARID4B	1313	237	133	1.78	0.18	0.1
CCDS44958.1	ARL1	182	19	12	1.58	0.1	0.07
CCDS4400.1	ARL10	245	5	38	0.13	0.02	0.16
CCDS9419.1	ARL11	197	6	25	0.24	0.03	0.13
CCDS7869.1	ARL14EP	261	30	18	1.67	0.11	0.07
CCDS54850.1	ARL15	205	23	11	2.09	0.11	0.05
CCDS58557.1	ARL17A	178	15	11	1.36	0.08	0.06
CCDS55770.1	ARL2	158	1	26	0.04	0.01	0.16
CCDS8088.1	ARL2	185	1	29	0.03	0.01	0.16
CCDS5359.1	ARL4A	201	24	16	1.5	0.12	0.08
CCDS2512.1	ARL4C	193	1	39	0.03	0.01	0.2
CCDS63169.1	ARL4C	202	2	39	0.05	0.01	0.19
CCDS11463.1	ARL4D	202	5	33	0.15	0.02	0.16
CCDS2195.1	ARL5A	180	19	12	1.58	0.11	0.07
CCDS46425.1	ARL5A	143	16	10	1.6	0.11	0.07
CCDS7131.1	ARL5B	180	20	9	2.22	0.11	0.05
CCDS45664.1	ARL5C	180	6	21	0.29	0.03	0.12
CCDS2928.1	ARL6	187	25	10	2.5	0.13	0.05
CCDS10572.1	ARL6IP1	204	26	10	2.6	0.13	0.05
CCDS61273.1	ARL6IP4	227	9	50	0.18	0.04	0.22
CCDS1421.1	ARL8A	187	7	31	0.23	0.04	0.17
CCDS6181.1	ARMC1	283	31	19	1.63	0.11	0.07
CCDS69490.1	ARMC1	181	23	13	1.77	0.13	0.07
CCDS55148.1	ARMC10	250	25	18	1.39	0.1	0.07
CCDS7157.1	ARMC4	1045	144	69	2.09	0.14	0.07
CCDS11714.1	ARMC7	199	4	27	0.15	0.02	0.14
CCDS9146.1	ARPC3	179	23	17	1.35	0.13	0.09
CCDS46743.1	ARPC4	79	2	14	0.14	0.03	0.18
CCDS42080.1	ARPIN	227	7	32	0.22	0.03	0.14
CCDS32242.1	ARPP19	113	19	14	1.36	0.17	0.12
CCDS73242.1	ART5	240	5	31	0.16	0.02	0.13
CCDS7743.1	ART5	292	5	36	0.14	0.02	0.12
CCDS7070.1	ASB13	279	5	34	0.15	0.02	0.12
CCDS671.1	ASB17	296	28	10	2.8	0.09	0.03
CCDS6925.1	ASB6	198	5	22	0.23	0.03	0.11
CCDS5046.1	ASCC3	2203	241	156	1.54	0.11	0.07
CCDS31886.1	ASCL1	237	4	48	0.08	0.02	0.2
CCDS7732.1	ASCL2	194	2	17	0.12	0.01	0.09
CCDS47469.1	ASF1A	205	20	12	1.67	0.1	0.06
CCDS12306.1	ASF1B	203	2	24	0.08	0.01	0.12
CCDS11089.1	ASGR1	292	8	49	0.16	0.03	0.17
CCDS56017.1	ASGR1	253	7	47	0.15	0.03	0.19
CCDS47866.1	ASPH	300	50	32	1.56	0.17	0.11
CCDS55235.1	ASPH	257	40	28	1.43	0.16	0.11
CCDS55236.1	ASPH	299	50	32	1.56	0.17	0.11
CCDS1389.1	ASPM	3478	484	276	1.75	0.14	0.08
CCDS55672.1	ASPM	1893	249	122	2.04	0.13	0.06
CCDS6815.1	ASTN2	1289	43	152	0.28	0.03	0.12
CCDS6343.1	ATAD2	1391	174	108	1.61	0.13	0.08
CCDS46227.1	ATAD2B	1459	182	105	1.73	0.12	0.07
CCDS11260.1	ATAD5	1845	307	142	2.16	0.17	0.08
CCDS12789.1	ATF5	283	9	39	0.23	0.03	0.14
CCDS66326.1	ATF7IP	1279	154	89	1.73	0.12	0.07
CCDS66327.1	ATF7IP	1270	154	87	1.77	0.12	0.07
CCDS73449.1	ATF7IP	1106	143	73	1.96	0.13	0.07
CCDS8663.1	ATF7IP	1271	154	87	1.77	0.12	0.07
CCDS8820.1	ATG101	219	4	40	0.1	0.02	0.18
CCDS31602.1	ATG2A	1939	38	243	0.16	0.02	0.13
CCDS5055.1	ATG5	276	37	19	1.95	0.13	0.07
CCDS69159.1	ATG5	198	26	13	2	0.13	0.07
CCDS31669.1	ATM	3057	363	238	1.53	0.12	0.08
CCDS7276.1	ATOH7	153	1	23	0.04	0.01	0.15
CCDS33896.1	ATP11B	1178	119	68	1.75	0.1	0.06
CCDS14668.1	ATP11C	1133	125	67	1.87	0.11	0.06
CCDS35410.1	ATP11C	1120	125	68	1.84	0.11	0.06
CCDS32970.2	ATP13A1	1205	22	157	0.14	0.02	0.13
CCDS175.1	ATP13A2	1181	15	130	0.12	0.01	0.11
CCDS44072.1	ATP13A2	1159	19	116	0.16	0.02	0.1
CCDS44073.1	ATP13A2	1176	15	129	0.12	0.01	0.11
CCDS43187.1	ATP13A3	1227	118	69	1.71	0.1	0.06
CCDS1196.1	ATP1A2	1021	23	139	0.17	0.02	0.14
CCDS12594.1	ATP1A3	1014	21	137	0.15	0.02	0.14
CCDS58663.1	ATP1A3	1025	21	140	0.15	0.02	0.14
CCDS58664.1	ATP1A3	1027	21	138	0.15	0.02	0.13
CCDS11041.1	ATP2A3	1044	18	124	0.15	0.02	0.12
CCDS11042.1	ATP2A3	1053	19	127	0.15	0.02	0.12
CCDS42234.1	ATP2A3	1030	18	123	0.15	0.02	0.12
CCDS41817.1	ATP2B1	1177	138	76	1.82	0.12	0.06
CCDS9035.1	ATP2B1	1221	146	76	1.92	0.12	0.06
CCDS2601.1	ATP2B2	1199	41	178	0.23	0.03	0.15
CCDS33701.1	ATP2B2	1244	43	183	0.23	0.03	0.15
CCDS14722.1	ATP2B3	1174	38	172	0.22	0.03	0.15
CCDS35440.1	ATP2B3	1221	41	177	0.23	0.03	0.14
CCDS12467.1	ATP4A	1036	19	135	0.14	0.02	0.13
CCDS9539.1	ATP4B	292	10	39	0.26	0.03	0.13
CCDS31142.1	ATP5C1	299	32	22	1.45	0.11	0.07
CCDS7081.1	ATP5C1	298	32	22	1.45	0.11	0.07
CCDS12058.1	ATP5D	169	2	20	0.1	0.01	0.12
CCDS11539.1	ATP5G1	137	1	10	0.1	0.01	0.07
CCDS33032.1	ATP5SL	258	7	36	0.19	0.03	0.14
CCDS54270.1	ATP5SL	264	8	36	0.22	0.03	0.14
CCDS54271.1	ATP5SL	231	6	31	0.19	0.03	0.13
CCDS59390.1	ATP5SL	186	6	21	0.29	0.03	0.11
CCDS41315.1	ATP6V0B	159	0	11	0	0	0.07
CCDS505.1	ATP6V0B	206	0	12	0	0	0.06
CCDS10470.1	ATP6V0C	156	0	13	0	0	0.08
CCDS4383.1	ATP6V0E1	82	4	2	2	0.05	0.02
CCDS55181.1	ATP6V0E2	131	0	7	0	0	0.05
CCDS5807.1	ATP6V1F	120	3	15	0.2	0.03	0.13
CCDS4698.1	ATP6V1G2	119	4	35	0.11	0.03	0.29
CCDS4699.1	ATP6V1G2	78	2	20	0.1	0.03	0.26
CCDS56413.1	ATP6V1G2	79	2	19	0.11	0.03	0.24
CCDS35339.1	ATP7A	1501	135	99	1.36	0.09	0.07
CCDS75997.1	ATP7A	1423	132	94	1.4	0.09	0.07
CCDS1066.1	ATP8B2	1224	41	146	0.28	0.03	0.12
CCDS45901.1	ATP8B3	1301	34	164	0.21	0.03	0.13
CCDS54196.1	ATP8B3	1264	33	163	0.2	0.03	0.13
CCDS32238.1	ATP8B4	1193	110	79	1.39	0.09	0.07
CCDS57997.1	ATPAF1	178	25	18	1.39	0.14	0.1
CCDS32585.1	ATPAF2	290	10	42	0.24	0.03	0.14
CCDS3124.1	ATR	2645	293	178	1.65	0.11	0.07
CCDS7592.1	ATRNL1	1380	113	71	1.59	0.08	0.05
CCDS14434.1	ATRX	2493	392	279	1.41	0.16	0.11
CCDS14435.1	ATRX	2455	383	277	1.38	0.16	0.11
CCDS13045.1	AVP	165	1	21	0.05	0.01	0.13
CCDS7470.1	AVPI1	148	6	23	0.26	0.04	0.16
CCDS30948.1	AXDND1	1013	166	104	1.6	0.16	0.1
CCDS46782.1	AZI2	244	40	25	1.6	0.16	0.1
CCDS46783.1	AZI2	233	39	25	1.56	0.17	0.11
CCDS12044.1	AZU1	252	3	18	0.17	0.01	0.07
CCDS7694.1	B4GALNT4	1040	18	127	0.14	0.02	0.12
CCDS8065.1	BAD	169	3	25	0.12	0.02	0.15
CCDS64985.1	BAI1	1585	14	205	0.07	0.01	0.13
CCDS72746.1	BAI2	1552	29	170	0.17	0.02	0.11
CCDS72747.1	BAI2	1585	29	171	0.17	0.02	0.11
CCDS10434.1	BAIAP3	1188	17	177	0.1	0.01	0.15
CCDS55978.1	BAIAP3	1153	17	177	0.1	0.01	0.15
CCDS55979.1	BAIAP3	1117	17	171	0.1	0.02	0.15
CCDS58402.1	BAIAP3	1130	17	173	0.1	0.02	0.15
CCDS58403.1	BAIAP3	1125	17	171	0.1	0.02	0.15
CCDS66894.1	BAIAP3	1170	17	179	0.09	0.01	0.15
CCDS4781.1	BAK1	212	5	28	0.18	0.02	0.13
CCDS35070.2	BARX1	255	4	51	0.08	0.02	0.2
CCDS3888.1	BASP1	228	13	69	0.19	0.06	0.3
CCDS9843.1	BATF	126	6	21	0.29	0.05	0.17
CCDS8087.1	BATF2	275	10	41	0.24	0.04	0.15
CCDS1508.1	BATF3	128	6	29	0.21	0.05	0.23
CCDS12742.1	BAX	193	4	24	0.17	0.02	0.12
CCDS12743.1	BAX	144	3	14	0.21	0.02	0.1
CCDS12744.1	BAX	219	4	23	0.17	0.02	0.11
CCDS12745.2	BAX	180	4	23	0.17	0.02	0.13
CCDS41943.1	BAZ1A	1525	260	118	2.2	0.17	0.08
CCDS9651.1	BAZ1A	1557	262	121	2.17	0.17	0.08
CCDS2209.2	BAZ2B	2169	333	173	1.92	0.15	0.08
CCDS74594.1	BAZ2B	2133	331	172	1.92	0.16	0.08
CCDS12697.1	BBC3	194	2	23	0.09	0.01	0.12
CCDS46130.1	BBC3	132	3	21	0.14	0.02	0.16
CCDS55726.1	BBIP1	68	17	3	5.67	0.25	0.04
CCDS55727.1	BBIP1	93	21	5	4.2	0.23	0.05
CCDS55728.1	BBIP1	104	14	2	7	0.13	0.02
CCDS58094.1	BBIP1	71	17	5	3.4	0.24	0.07
CCDS34731.1	BCAP29	242	44	17	2.59	0.18	0.07
CCDS14727.1	BCAP31	247	11	50	0.22	0.04	0.2
CCDS874.1	BCAS2	226	33	22	1.5	0.15	0.1
CCDS13432.2	BCAS4	204	7	25	0.28	0.03	0.12
CCDS704.1	BCL10	234	32	14	2.29	0.14	0.06
CCDS11981.1	BCL2	240	1	19	0.05	0	0.08
CCDS45882.1	BCL2	206	0	17	0	0	0.08
CCDS10312.1	BCL2A1	176	22	16	1.38	0.13	0.09
CCDS10693.1	BCL7C	218	9	33	0.27	0.04	0.15
CCDS67012.1	BCL7C	243	8	34	0.24	0.03	0.14
CCDS8403.1	BCL9L	1500	30	189	0.16	0.02	0.13
CCDS13806.1	BCR	1272	29	223	0.13	0.02	0.18
CCDS13807.1	BCR	1228	27	210	0.13	0.02	0.17
CCDS3663.1	BDH2	246	24	18	1.33	0.1	0.07
CCDS43328.1	BDP1	2625	423	278	1.52	0.16	0.11
CCDS54015.1	BEAN1	260	2	19	0.11	0.01	0.07
CCDS58469.1	BEAN1	151	1	12	0.08	0.01	0.08
CCDS73496.1	BEST3	73	4	3	1.33	0.05	0.04
CCDS5635.1	BET1	119	17	4	4.25	0.14	0.03
CCDS35355.1	BEX4	121	17	13	1.31	0.14	0.11
CCDS1134.1	BGLAP	101	2	14	0.14	0.02	0.14
CCDS5655.1	BHLHA15	190	2	34	0.06	0.01	0.18
CCDS45560.1	BHLHA9	236	0	16	0	0	0.07
CCDS13747.1	BID	242	5	24	0.21	0.02	0.1
CCDS13748.1	BID	196	4	23	0.17	0.02	0.12
CCDS13749.1	BID	100	0	13	0	0	0.13
CCDS47825.1	BIN3	254	15	56	0.27	0.06	0.22
CCDS32751.1	BIRC5	138	4	17	0.24	0.03	0.12
CCDS13512.1	BIRC7	281	7	38	0.18	0.02	0.14
CCDS13513.1	BIRC7	299	7	41	0.17	0.02	0.14
CCDS53879.1	BIVM	282	31	19	1.63	0.11	0.07
CCDS10363.1	BLM	1418	158	109	1.45	0.11	0.08
CCDS12656.1	BLOC1S3	203	5	24	0.21	0.02	0.12
CCDS3393.1	BLOC1S4	218	5	28	0.18	0.02	0.13
CCDS4506.1	BLOC1S5	188	29	20	1.45	0.15	0.11
CCDS33029.1	BLVRB	207	4	19	0.21	0.02	0.09
CCDS2971.1	BOC	1115	34	120	0.28	0.03	0.11
CCDS3411.2	BOD1L1	3052	499	278	1.79	0.16	0.09
CCDS2550.1	BOK	213	0	22	0	0	0.1
CCDS939.1	BOLA1	138	2	17	0.12	0.01	0.12
CCDS33224.1	BOLA3	102	7	4	1.75	0.07	0.04
CCDS5833.1	BPGM	260	35	20	1.75	0.13	0.08
CCDS11453.1	BRCA1	1864	254	178	1.43	0.14	0.1
CCDS11456.2	BRCA1	1885	257	178	1.44	0.14	0.09
CCDS9344.1	BRCA2	3419	536	233	2.3	0.16	0.07
CCDS12328.1	BRD4	1363	74	288	0.26	0.05	0.21
CCDS55953.1	BRF1	209	1	19	0.05	0	0.09
CCDS5656.1	BRI3	126	0	7	0	0	0.06
CCDS9262.1	BRI3BP	252	1	25	0.04	0	0.1
CCDS10463.1	BRICD5	229	5	23	0.22	0.02	0.1
CCDS11631.1	BRIP1	1250	169	87	1.94	0.14	0.07
CCDS8135.1	BRMS1	247	15	57	0.26	0.06	0.23
CCDS2575.1	BRPF1	1215	48	200	0.24	0.04	0.16
CCDS33692.1	BRPF1	1221	50	200	0.25	0.04	0.16
CCDS13662.1	BRWD1	2321	265	167	1.59	0.11	0.07
CCDS13663.1	BRWD1	2270	252	160	1.58	0.11	0.07
CCDS33557.1	BRWD1	121	4	17	0.24	0.03	0.14
CCDS14447.1	BRWD3	1803	178	130	1.37	0.1	0.07
CCDS55769.1	BSCL2	288	7	28	0.25	0.02	0.1
CCDS12032.1	BSG	206	4	33	0.12	0.02	0.16
CCDS12034.1	BSG	270	4	39	0.1	0.01	0.14
CCDS58635.1	BSG	177	2	28	0.07	0.01	0.16
CCDS2800.1	BSN	3927	124	580	0.21	0.03	0.15
CCDS46135.1	BSPH1	133	12	9	1.33	0.09	0.07
CCDS12358.1	BST2	181	7	29	0.24	0.04	0.16
CCDS7419.1	BTAF1	1850	204	129	1.58	0.11	0.07
CCDS3566.1	BTC	179	17	11	1.55	0.09	0.06
CCDS30713.1	BTF3L4	159	21	16	1.31	0.13	0.1
CCDS44146.1	BTF3L4	101	14	6	2.33	0.14	0.06
CCDS1437.1	BTG2	159	3	22	0.14	0.02	0.14
CCDS13569.1	BTG3	253	28	20	1.4	0.11	0.08
CCDS46636.1	BTG3	297	30	21	1.43	0.1	0.07
CCDS8346.1	BTG4	224	30	15	2	0.13	0.07
CCDS33819.1	BTLA	290	34	13	2.62	0.12	0.04
CCDS43130.1	BTLA	242	30	12	2.5	0.12	0.05
CCDS5663.1	BUD31	145	22	12	1.83	0.15	0.08
CCDS11605.1	BZRAP1	1858	63	299	0.21	0.03	0.16
CCDS45742.1	BZRAP1	1798	63	287	0.22	0.04	0.16
CCDS44430.1	C10orf105	134	1	10	0.1	0.01	0.07
CCDS7262.1	C10orf107	209	32	19	1.68	0.15	0.09
CCDS53496.1	C10orf113	80	8	4	2	0.1	0.05
CCDS58090.1	C10orf131	177	34	19	1.79	0.19	0.11
CCDS7295.1	C10orf35	122	1	11	0.09	0.01	0.09
CCDS7534.1	C10orf95	258	2	10	0.2	0.01	0.04
CCDS8489.1	C11orf44	123	1	15	0.07	0.01	0.12
CCDS8478.1	C11orf45	146	3	13	0.23	0.02	0.09
CCDS73366.1	C11orf54	297	32	22	1.45	0.11	0.07
CCDS8294.1	C11orf54	266	28	18	1.56	0.11	0.07
CCDS41715.1	C11orf57	293	57	34	1.68	0.19	0.12
CCDS73383.1	C11orf57	265	56	30	1.87	0.21	0.11
CCDS8356.2	C11orf57	294	57	34	1.68	0.19	0.12
CCDS44652.1	C11orf68	294	8	31	0.26	0.03	0.11
CCDS8122.2	C11orf68	293	8	31	0.26	0.03	0.11
CCDS8275.1	C11orf73	198	16	12	1.33	0.08	0.06
CCDS7904.1	C11orf74	222	33	22	1.5	0.15	0.1
CCDS41658.1	C11orf83	94	3	15	0.2	0.03	0.16
CCDS44656.1	C11orf86	116	5	20	0.25	0.04	0.17
CCDS31672.1	C11orf87	198	4	20	0.2	0.02	0.1
CCDS41712.1	C11orf88	197	36	21	1.71	0.18	0.11
CCDS41713.1	C11orf88	170	34	17	2	0.2	0.1
CCDS53615.1	C11orf91	194	4	23	0.17	0.02	0.12
CCDS44577.1	C11orf94	99	1	9	0.11	0.01	0.09
CCDS9179.1	C12orf49	206	7	25	0.28	0.03	0.12
CCDS8667.1	C12orf60	246	33	25	1.32	0.13	0.1
CCDS44964.1	C12orf73	72	13	4	3.25	0.18	0.06
CCDS44846.1	C12orf77	146	10	6	1.67	0.07	0.04
CCDS9730.1	C14orf105	297	43	32	1.34	0.14	0.11
CCDS10276.1	C15orf39	1048	17	123	0.14	0.02	0.12
CCDS10115.1	C15orf43	221	30	13	2.31	0.14	0.06
CCDS32289.1	C15orf59	294	7	42	0.17	0.02	0.14
CCDS45289.1	C15orf61	158	3	13	0.23	0.02	0.08
CCDS45229.1	C15orf62	176	5	22	0.23	0.03	0.13
CCDS58363.1	C15orf65	122	12	6	2	0.1	0.05
CCDS32352.1	C16orf13	108	3	12	0.25	0.03	0.11
CCDS45367.1	C16orf13	128	3	15	0.2	0.02	0.12
CCDS45368.1	C16orf13	205	5	19	0.26	0.02	0.09
CCDS58431.1	C16orf52	168	8	3	2.67	0.05	0.02
CCDS10652.1	C16orf54	225	4	24	0.17	0.02	0.11
CCDS45397.1	C16orf90	183	5	20	0.25	0.03	0.11
CCDS55993.1	C16orf93	178	4	27	0.15	0.02	0.15
CCDS56040.1	C17orf112	115	8	5	1.6	0.07	0.04
CCDS42298.1	C17orf50	175	6	32	0.19	0.03	0.18
CCDS32776.1	C17orf62	188	3	25	0.12	0.02	0.13
CCDS45817.1	C17orf62	174	3	25	0.12	0.02	0.14
CCDS45809.1	C17orf89	75	0	9	0	0	0.12
CCDS54171.1	C17orf99	266	7	33	0.21	0.03	0.12
CCDS11916.2	C18orf21	221	26	18	1.44	0.12	0.08
CCDS32831.1	C18orf32	77	11	4	2.75	0.14	0.05
CCDS12418.2	C19orf12	142	2	23	0.09	0.01	0.16
CCDS42542.1	C19orf12	153	2	26	0.08	0.01	0.17
CCDS59373.1	C19orf12	108	2	13	0.15	0.02	0.12
CCDS74325.1	C19orf12	78	2	16	0.13	0.03	0.21
CCDS12060.2	C19orf24	133	1	12	0.08	0.01	0.09
CCDS45898.1	C19orf25	119	2	25	0.08	0.02	0.21
CCDS12279.1	C19orf43	177	8	32	0.25	0.05	0.18
CCDS12803.1	C19orf48	118	0	13	0	0	0.11
CCDS12252.1	C19orf52	261	2	34	0.06	0.01	0.13
CCDS42524.1	C19orf60	202	6	35	0.17	0.03	0.17
CCDS46019.1	C19orf60	180	7	33	0.21	0.04	0.18
CCDS54220.1	C19orf80	199	5	36	0.14	0.03	0.18
CCDS54296.1	C19orf81	199	3	29	0.1	0.02	0.15
CCDS1883.1	C1D	142	22	13	1.69	0.15	0.09
CCDS1238.1	C1orf111	262	9	35	0.26	0.03	0.13
CCDS1524.1	C1orf115	143	2	23	0.09	0.01	0.16
CCDS427.2	C1orf122	111	2	18	0.11	0.02	0.16
CCDS44112.1	C1orf122	48	1	5	0.2	0.02	0.1
CCDS30772.1	C1orf146	181	23	9	2.56	0.13	0.05
CCDS147.1	C1orf158	195	7	25	0.28	0.04	0.13
CCDS7.2	C1orf159	199	3	11	0.27	0.02	0.06
CCDS72837.1	C1orf162	131	12	6	2	0.09	0.05
CCDS837.1	C1orf162	156	12	7	1.71	0.08	0.04
CCDS44142.1	C1orf185	200	26	9	2.89	0.13	0.05
CCDS44330.1	C1orf198	290	11	58	0.19	0.04	0.2
CCDS44331.1	C1orf198	198	9	39	0.23	0.05	0.2
CCDS1362.1	C1orf21	122	28	11	2.55	0.23	0.09
CCDS395.1	C1orf216	230	8	38	0.21	0.03	0.17
CCDS55559.1	C1orf233	227	0	15	0	0	0.07
CCDS1491.1	C1orf74	270	3	29	0.1	0.01	0.11
CCDS31044.1	C1orf95	142	3	11	0.27	0.02	0.08
CCDS11492.1	C1QL1	259	3	22	0.14	0.01	0.08
CCDS42737.1	C1QL2	288	5	26	0.19	0.02	0.09
CCDS31793.1	C1QL4	239	3	14	0.21	0.01	0.06
CCDS8420.1	C1QTNF5	244	3	20	0.15	0.01	0.08
CCDS13943.1	C1QTNF6	279	5	33	0.15	0.02	0.12
CCDS32358.1	C1QTNF8	253	3	21	0.14	0.01	0.08
CCDS46567.1	C20orf202	123	5	20	0.25	0.04	0.16
CCDS58763.1	C20orf27	175	6	21	0.29	0.03	0.12
CCDS13709.1	C21orf2	257	2	43	0.05	0.01	0.17
CCDS59445.1	C21orf2	256	2	43	0.05	0.01	0.17
CCDS13814.2	C22orf15	149	4	18	0.22	0.03	0.12
CCDS33599.2	C22orf39	143	2	21	0.1	0.01	0.15
CCDS54498.1	C22orf39	118	1	13	0.08	0.01	0.11
CCDS66337.1	C2CD5	1052	107	63	1.7	0.1	0.06
CCDS66338.1	C2CD5	1043	103	62	1.66	0.1	0.06
CCDS66339.1	C2CD5	1055	104	62	1.68	0.1	0.06
CCDS66340.1	C2CD5	1054	103	62	1.66	0.1	0.06
CCDS2038.1	C2orf15	126	20	5	4	0.16	0.04
CCDS2168.1	C2orf27A;	204	8	30	0.27	0.04	0.15
CCDS1670.1	C2orf48	160	4	21	0.19	0.03	0.13
CCDS1678.1	C2orf50	163	2	28	0.07	0.01	0.17
CCDS42840.1	C2orf54	280	2	34	0.06	0.01	0.12
CCDS63187.1	C2orf54	299	2	35	0.06	0.01	0.12
CCDS1831.1	C2orf61	178	20	8	2.5	0.11	0.04
CCDS54356.1	C2orf61	249	28	11	2.55	0.11	0.04
CCDS42704.1	C2orf68	167	5	28	0.18	0.03	0.17
CCDS42661.1	C2orf70	202	4	26	0.15	0.02	0.13
CCDS46539.1	C2orf72	296	8	30	0.27	0.03	0.1
CCDS46285.1	C2orf73	288	45	26	1.73	0.16	0.09
CCDS42739.1	C2orf76	127	20	5	4	0.16	0.04
CCDS42809.1	C2orf80	194	23	13	1.77	0.12	0.07
CCDS2499.1	C2orf82	122	1	11	0.09	0.01	0.09
CCDS2896.1	C3orf14	129	25	11	2.27	0.19	0.09
CCDS2829.1	C3orf18	163	3	21	0.14	0.02	0.13
CCDS54589.1	C3orf18	143	3	21	0.14	0.02	0.15
CCDS3040.1	C3orf22	142	2	21	0.1	0.01	0.15
CCDS54659.1	C3orf33	252	44	11	4	0.17	0.04
CCDS3083.1	C3orf36	166	4	16	0.25	0.02	0.1
CCDS46944.1	C3orf55	119	10	7	1.43	0.08	0.06
CCDS58859.1	C3orf55	73	4	3	1.33	0.05	0.04
CCDS46929.1	C3orf58	222	23	14	1.64	0.1	0.06
CCDS54667.1	C3orf80	248	0	24	0	0	0.1
CCDS58831.1	C3orf84	205	6	29	0.21	0.03	0.14
CCDS47404.1	C4A	1745	48	228	0.21	0.03	0.13
CCDS59005.1	C4A	1699	48	221	0.22	0.03	0.13
CCDS47405.1	C4B	1745	48	228	0.21	0.03	0.13
CCDS3587.1	C4orf22	234	26	16	1.63	0.11	0.07
CCDS56336.1	C4orf22	251	28	20	1.4	0.11	0.08
CCDS56334.1	C4orf26	177	22	9	2.44	0.12	0.05
CCDS43266.1	C4orf3	67	1	5	0.2	0.01	0.07
CCDS3741.1	C4orf33	200	30	10	3	0.15	0.05
CCDS3615.1	C4orf36	118	16	10	1.6	0.14	0.08
CCDS47156.1	C4orf45	187	25	16	1.56	0.13	0.09
CCDS34088.1	C4orf46	114	12	7	1.71	0.11	0.06
CCDS47000.2	C4orf48	96	0	9	0	0	0.09
CCDS6826.1	C5	1677	195	99	1.97	0.12	0.06
CCDS4179.1	C5orf24	189	18	12	1.5	0.1	0.06
CCDS75307.1	C5orf24	156	16	12	1.33	0.1	0.08
CCDS34146.2	C5orf42	3198	411	239	1.72	0.13	0.07
CCDS34151.1	C5orf51	295	42	20	2.1	0.14	0.07
CCDS4790.1	C6orf1	160	1	5	0.2	0.01	0.03
CCDS34575.1	C6orf120	192	6	23	0.26	0.03	0.12
CCDS47428.1	C6orf132	1189	36	132	0.27	0.03	0.11
CCDS43416.1	C6orf195	128	3	12	0.25	0.02	0.09
CCDS43419.1	C6orf201	141	18	13	1.38	0.13	0.09
CCDS5058.1	C6orf203	241	35	21	1.67	0.15	0.09
CCDS4972.1	C6orf57	109	15	7	2.14	0.14	0.06
CCDS5890.1	C7orf33	178	13	8	1.63	0.07	0.04
CCDS34678.1	C7orf62	254	33	14	2.36	0.13	0.06
CCDS7017.1	C8G	203	2	29	0.07	0.01	0.14
CCDS47854.1	C8orf22	82	7	3	2.33	0.09	0.04
CCDS59101.1	C8orf22	85	7	3	2.33	0.08	0.04
CCDS59102.1	C8orf22	85	7	4	1.75	0.08	0.05
CCDS6268.1	C8orf37	208	25	15	1.67	0.12	0.07
CCDS55255.1	C8orf59	101	18	10	1.8	0.18	0.1
CCDS47800.1	C8orf74	295	15	55	0.27	0.05	0.19
CCDS34970.1	C8orf82	217	2	17	0.12	0.01	0.08
CCDS59105.1	C8orf88	118	20	10	2	0.17	0.08
CCDS6893.1	C9orf16	84	3	16	0.19	0.04	0.19
CCDS7001.1	C9orf163	204	2	14	0.14	0.01	0.07
CCDS35058.1	C9orf170	122	10	5	2	0.08	0.04
CCDS65167.1	C9orf171	285	11	42	0.26	0.04	0.15
CCDS35062.1	C9orf47	203	5	21	0.24	0.02	0.1
CCDS47989.1	C9orf47	184	4	18	0.22	0.02	0.1
CCDS47980.1	C9orf57	162	15	11	1.36	0.09	0.07
CCDS59155.1	C9orf69	140	0	6	0	0	0.04
CCDS43863.1	C9orf84	1406	208	87	2.39	0.15	0.06
CCDS6781.3	C9orf84	1445	216	90	2.4	0.15	0.06
CCDS6639.1	C9orf85	158	29	13	2.23	0.18	0.08
CCDS6702.2	C9orf89	184	1	21	0.05	0.01	0.11
CCDS6238.1	CA3	261	7	34	0.21	0.03	0.13
CCDS10821.1	CA7	265	5	31	0.16	0.02	0.12
CCDS42173.1	CA7	209	3	25	0.12	0.01	0.12
CCDS13823.1	CABIN1	2221	80	345	0.23	0.04	0.16
CCDS8170.1	CABP2	221	6	32	0.19	0.03	0.14
CCDS73333.1	CABP4	171	3	27	0.11	0.02	0.16
CCDS8166.1	CABP4	276	3	46	0.07	0.01	0.17
CCDS13867.1	CABP7	216	2	39	0.05	0.01	0.18
CCDS11883.1	CABYR	282	28	21	1.33	0.1	0.07
CCDS45840.1	CABYR	222	31	17	1.82	0.14	0.08
CCDS48051.1	CACFD1	131	2	14	0.14	0.02	0.11
CCDS6974.1	CACFD1	173	2	21	0.1	0.01	0.12
CCDS59522.1	CACNA1B	2340	56	291	0.19	0.02	0.12
CCDS59523.1	CACNA1B	2238	55	280	0.2	0.02	0.13
CCDS44787.1	CACNA1C	2139	74	253	0.29	0.03	0.12
CCDS44790.1	CACNA1C	2167	74	252	0.29	0.03	0.12
CCDS44791.1	CACNA1C	2139	74	251	0.29	0.03	0.12
CCDS44792.1	CACNA1C	2180	75	255	0.29	0.03	0.12
CCDS44794.1	CACNA1C	2139	74	251	0.29	0.03	0.12
CCDS44795.1	CACNA1C	2147	73	254	0.29	0.03	0.12
CCDS44796.1	CACNA1C	2145	73	254	0.29	0.03	0.12
CCDS44797.1	CACNA1C	2156	72	252	0.29	0.03	0.12
CCDS44798.1	CACNA1C	2139	74	251	0.29	0.03	0.12
CCDS44800.1	CACNA1C	2139	74	251	0.29	0.03	0.12
CCDS44801.1	CACNA1C	2147	73	254	0.29	0.03	0.12
CCDS53733.1	CACNA1C	2174	75	256	0.29	0.03	0.12
CCDS53734.1	CACNA1C	2139	74	253	0.29	0.03	0.12
CCDS45730.1	CACNA1G	2378	42	254	0.17	0.02	0.11
CCDS45731.1	CACNA1G	2333	41	250	0.16	0.02	0.11
CCDS45732.1	CACNA1G	2285	41	242	0.17	0.02	0.11
CCDS45733.1	CACNA1G	2267	41	242	0.17	0.02	0.11
CCDS45734.1	CACNA1G	2344	39	255	0.15	0.02	0.11
CCDS45735.1	CACNA1G	2251	38	243	0.16	0.02	0.11
CCDS45736.1	CACNA1G	2172	37	232	0.16	0.02	0.11
CCDS45737.1	CACNA1G	2307	39	243	0.16	0.02	0.11
CCDS54142.1	CACNA1G	2322	41	254	0.16	0.02	0.11
CCDS54143.1	CACNA1G	2274	41	246	0.17	0.02	0.11
CCDS54144.1	CACNA1G	2262	38	239	0.16	0.02	0.11
CCDS54145.1	CACNA1G	2244	38	239	0.16	0.02	0.11
CCDS54146.1	CACNA1G	2299	38	251	0.15	0.02	0.11
CCDS58565.1	CACNA1G	2278	41	240	0.17	0.02	0.11
CCDS58566.1	CACNA1G	2206	40	231	0.17	0.02	0.1
CCDS58567.1	CACNA1G	2260	41	240	0.17	0.02	0.11
CCDS58568.1	CACNA1G	2315	41	250	0.16	0.02	0.11
CCDS58569.1	CACNA1G	2292	41	246	0.17	0.02	0.11
CCDS58570.1	CACNA1G	2367	42	258	0.16	0.02	0.11
CCDS58571.1	CACNA1G	2195	40	235	0.17	0.02	0.11
CCDS58572.1	CACNA1G	2251	41	241	0.17	0.02	0.11
CCDS58573.1	CACNA1G	2233	41	241	0.17	0.02	0.11
CCDS58574.1	CACNA1G	2288	41	253	0.16	0.02	0.11
CCDS58575.1	CACNA1G	2240	41	245	0.17	0.02	0.11
CCDS58576.1	CACNA1G	2228	38	238	0.16	0.02	0.11
CCDS45375.1	CACNA1H	2354	22	255	0.09	0.01	0.11
CCDS45376.1	CACNA1H	2348	22	255	0.09	0.01	0.11
CCDS46710.1	CACNA1I	2224	28	229	0.12	0.01	0.1
CCDS46711.1	CACNA1I	2189	27	225	0.12	0.01	0.1
CCDS1407.1	CACNA1S	1874	57	224	0.25	0.03	0.12
CCDS5598.1	CACNA2D1	1092	103	75	1.37	0.09	0.07
CCDS33763.1	CACNA2D2	1144	22	158	0.14	0.02	0.14
CCDS54588.1	CACNA2D2	1151	23	159	0.14	0.02	0.14
CCDS63647.1	CACNA2D2	1146	22	158	0.14	0.02	0.14
CCDS11668.1	CACNG1	223	2	23	0.09	0.01	0.1
CCDS11665.1	CACNG5	276	1	24	0.04	0	0.09
CCDS12870.1	CACNG6	261	6	24	0.25	0.02	0.09
CCDS1742.1	CAD	2226	64	268	0.24	0.03	0.12
CCDS47691.1	CADPS2	1256	157	111	1.41	0.13	0.09
CCDS55158.1	CADPS2	1297	158	115	1.37	0.12	0.09
CCDS7819.1	CALCA	142	5	19	0.26	0.04	0.13
CCDS7820.1	CALCB	128	3	18	0.17	0.02	0.14
CCDS1832.1	CALM1	150	24	11	2.18	0.16	0.07
CCDS33061.1	CALM1	150	2	33	0.06	0.01	0.22
CCDS9892.1	CALM1	150	26	9	2.89	0.17	0.06
CCDS7069.1	CALML3	150	1	30	0.03	0.01	0.2
CCDS7068.1	CALML5	147	3	31	0.1	0.02	0.21
CCDS30566.1	CALML6	182	7	39	0.18	0.04	0.21
CCDS7678.1	CALY	218	4	34	0.12	0.02	0.16
CCDS207.1	CAMK2N1	79	2	11	0.18	0.03	0.14
CCDS3257.1	CAMK2N2	80	1	13	0.08	0.01	0.16
CCDS1404.1	CAMSAP2	1479	227	116	1.96	0.15	0.08
CCDS72998.1	CAMSAP2	1490	229	116	1.97	0.15	0.08
CCDS72999.1	CAMSAP2	1463	226	115	1.97	0.15	0.08
CCDS42489.1	CAMSAP3	1250	33	173	0.19	0.03	0.14
CCDS45947.1	CAMSAP3	1277	34	176	0.19	0.03	0.14
CCDS55574.1	CAMTA1	81	9	5	1.8	0.11	0.06
CCDS11063.1	CAMTA2	1203	30	155	0.19	0.02	0.13
CCDS54071.1	CAMTA2	1202	30	154	0.19	0.02	0.13
CCDS54072.1	CAMTA2	1242	32	150	0.21	0.03	0.12
CCDS54073.1	CAMTA2	1198	30	152	0.2	0.03	0.13
CCDS8977.1	CAND1	1231	117	82	1.43	0.1	0.07
CCDS43053.1	CAND2	1120	27	140	0.19	0.02	0.13
CCDS54554.1	CAND2	1237	29	158	0.18	0.02	0.13
CCDS10410.1	CAPN15	1087	10	137	0.07	0.01	0.13
CCDS10086.1	CAPN3	157	4	21	0.19	0.03	0.13
CCDS12156.1	CAPS	190	4	25	0.16	0.02	0.13
CCDS45934.1	CAPS	163	4	19	0.21	0.02	0.12
CCDS3912.2	CAPSL	209	23	15	1.53	0.11	0.07
CCDS8681.1	CAPZA3	300	41	15	2.73	0.14	0.05
CCDS13948.1	CARD10	1033	30	193	0.16	0.03	0.19
CCDS5336.2	CARD11	1155	46	207	0.22	0.04	0.18
CCDS11768.1	CARD14	1005	19	194	0.1	0.02	0.19
CCDS53705.1	CARD18	91	11	7	1.57	0.12	0.08
CCDS42023.1	CASC5	2343	313	201	1.56	0.13	0.09
CCDS42024.1	CASC5	2317	312	199	1.57	0.13	0.09
CCDS42103.1	CASKIN1	1432	21	204	0.1	0.01	0.14
CCDS11723.1	CASKIN2	1203	29	157	0.18	0.02	0.13
CCDS45775.1	CASKIN2	1121	27	144	0.19	0.02	0.13
CCDS3836.1	CASP3	278	31	15	2.07	0.11	0.05
CCDS3684.1	CASP6	294	28	19	1.47	0.1	0.06
CCDS2345.1	CASP8	236	35	25	1.4	0.15	0.11
CCDS120.2	CASZ1	1167	22	173	0.13	0.02	0.15
CCDS41246.1	CASZ1	1760	28	259	0.11	0.02	0.15
CCDS32142.1	CATSPERB	1117	104	55	1.89	0.09	0.05
CCDS5765.1	CAV2	113	2	14	0.14	0.02	0.12
CCDS5766.1	CAV2	163	4	16	0.25	0.02	0.1
CCDS2569.1	CAV3	152	2	19	0.11	0.01	0.13
CCDS32057.1	CBLN3	206	3	14	0.21	0.01	0.07
CCDS3812.1	CBR4	238	26	10	2.6	0.11	0.04
CCDS11764.1	CBX2	212	7	37	0.19	0.03	0.17
CCDS5398.1	CBX3	184	39	13	3	0.21	0.07
CCDS13986.1	CBX7	252	5	50	0.1	0.02	0.2
CCDS47354.1	CBY3	243	5	30	0.17	0.02	0.12
CCDS60547.1	CCAR1	1136	179	126	1.42	0.16	0.11
CCDS7282.1	CCAR1	1151	183	129	1.42	0.16	0.11
CCDS11490.1	CCDC103	243	7	47	0.15	0.03	0.19
CCDS58554.1	CCDC103	99	5	19	0.26	0.05	0.19
CCDS33118.1	CCDC106	281	4	55	0.07	0.01	0.2
CCDS56573.1	CCDC107	257	12	41	0.29	0.05	0.16
CCDS2430.2	CCDC108	1926	55	304	0.18	0.03	0.16
CCDS2159.1	CCDC115	181	6	33	0.18	0.03	0.18
CCDS9390.2	CCDC122	274	73	25	2.92	0.27	0.09
CCDS12369.1	CCDC124	224	8	60	0.13	0.04	0.27
CCDS5384.1	CCDC126	141	13	8	1.63	0.09	0.06
CCDS33654.1	CCDC134	230	8	38	0.21	0.03	0.17
CCDS42400.1	CCDC137	290	17	75	0.23	0.06	0.26
CCDS45621.1	CCDC144A	1428	255	170	1.5	0.18	0.12
CCDS47203.1	CCDC152	255	61	33	1.85	0.24	0.13
CCDS45976.1	CCDC159	298	15	74	0.2	0.05	0.25
CCDS34441.1	CCDC167	98	5	19	0.26	0.05	0.19
CCDS45027.1	CCDC169	140	25	14	1.79	0.18	0.1
CCDS45028.1	CCDC169	215	43	25	1.72	0.2	0.12
CCDS45029.1	CCDC169	113	22	14	1.57	0.19	0.12
CCDS53863.1	CCDC169	142	26	15	1.73	0.18	0.11
CCDS55897.1	CCDC169	242	46	25	1.84	0.19	0.1
CCDS31291.1	CCDC172	259	65	33	1.97	0.25	0.13
CCDS62263.1	CCDC182	154	9	31	0.29	0.06	0.2
CCDS354.2	CCDC28B	201	7	43	0.16	0.03	0.21
CCDS72749.1	CCDC28B	242	11	39	0.28	0.05	0.16
CCDS7093.1	CCDC3	271	9	41	0.22	0.03	0.15
CCDS7863.1	CCDC34	230	36	22	1.64	0.16	0.1
CCDS44959.1	CCDC53	195	23	14	1.64	0.12	0.07
CCDS9023.1	CCDC59	242	56	32	1.75	0.23	0.13
CCDS55151.1	CCDC71L	236	3	21	0.14	0.01	0.09
CCDS41630.1	CCDC73	1080	222	96	2.31	0.21	0.09
CCDS8120.1	CCDC85B	203	4	39	0.1	0.02	0.19
CCDS33203.1	CCDC88A	1844	381	181	2.1	0.21	0.1
CCDS46288.1	CCDC88A	1871	384	183	2.1	0.21	0.1
CCDS58710.1	CCDC88A	1797	373	181	2.06	0.21	0.1
CCDS8072.2	CCDC88B	1477	49	356	0.14	0.03	0.24
CCDS45151.1	CCDC88C	2029	81	442	0.18	0.04	0.22
CCDS66190.1	CCDC90B	154	29	11	2.64	0.19	0.07
CCDS66191.1	CCDC90B	246	38	18	2.11	0.15	0.07
CCDS8266.1	CCDC90B	255	38	17	2.24	0.15	0.07
CCDS58661.1	CCER2	267	8	79	0.1	0.03	0.3
CCDS2696.1	CCK	116	1	14	0.07	0.01	0.12
CCDS11281.1	CCL13	99	4	15	0.27	0.04	0.15
CCDS32624.1	CCL14	94	2	13	0.15	0.02	0.14
CCDS10780.1	CCL17	95	2	13	0.15	0.02	0.14
CCDS2469.1	CCL20	97	9	6	1.5	0.09	0.06
CCDS46536.1	CCL20	96	9	6	1.5	0.09	0.06
CCDS6571.1	CCL21	135	7	25	0.28	0.05	0.19
CCDS11305.1	CCL23	138	4	17	0.24	0.03	0.12
CCDS59282.1	CCL23	121	4	15	0.27	0.03	0.12
CCDS34670.1	CCL24	120	1	19	0.05	0.01	0.16
CCDS12194.1	CCL25	151	3	16	0.19	0.02	0.11
CCDS56080.1	CCL25	150	3	16	0.19	0.02	0.11
CCDS5578.1	CCL26	95	11	4	2.75	0.12	0.04
CCDS6569.1	CCL27	113	4	15	0.27	0.04	0.13
CCDS11307.1	CCL3	93	1	13	0.08	0.01	0.14
CCDS32626.1	CCL3L1	94	1	13	0.08	0.01	0.14
CCDS11300.1	CCL5	92	2	9	0.22	0.02	0.1
CCDS8191.1	CCND1	296	14	51	0.27	0.05	0.17
CCDS8524.1	CCND2	290	13	47	0.28	0.04	0.16
CCDS30558.1	CCNL2	227	7	28	0.25	0.03	0.12
CCDS55992.1	CCP110	1013	144	85	1.69	0.14	0.08
CCDS8146.1	CCS	275	4	38	0.11	0.01	0.14
CCDS60582.1	CCSER2	1048	123	80	1.54	0.12	0.08
CCDS60583.1	CCSER2	262	33	25	1.32	0.13	0.1
CCDS61789.1	CCSMST1	133	2	16	0.13	0.02	0.12
CCDS7719.1	CD151	254	0	37	0	0	0.15
CCDS47462.1	CD164	158	8	6	1.33	0.05	0.04
CCDS47464.1	CD164	185	11	7	1.57	0.06	0.04
CCDS47465.1	CD164	179	10	5	2	0.06	0.03
CCDS5073.1	CD164	198	11	7	1.57	0.06	0.04
CCDS41422.1	CD1E	102	1	11	0.09	0.01	0.11
CCDS75499.1	CD24	81	1	4	0.25	0.01	0.05
CCDS1260.1	CD247	164	5	28	0.18	0.03	0.17
CCDS1261.1	CD247	165	5	29	0.17	0.03	0.18
CCDS8545.1	CD27	261	6	30	0.2	0.02	0.11
CCDS11701.1	CD300C	225	5	20	0.25	0.02	0.09
CCDS11702.1	CD300E	206	4	18	0.22	0.02	0.09
CCDS33308.1	CD302	233	28	8	3.5	0.12	0.03
CCDS56139.1	CD302	175	21	4	5.25	0.12	0.02
CCDS12198.1	CD320	283	5	23	0.22	0.02	0.08
CCDS54210.1	CD320	241	5	18	0.28	0.02	0.07
CCDS12760.1	CD37	282	4	29	0.14	0.01	0.1
CCDS46139.1	CD37	214	3	24	0.13	0.01	0.11
CCDS14659.1	CD40LG	262	34	16	2.13	0.13	0.06
CCDS30647.1	CD52	62	3	2	1.5	0.05	0.03
CCDS44199.1	CD58	249	23	10	2.3	0.09	0.04
CCDS888.1	CD58	251	23	9	2.56	0.09	0.04
CCDS58242.1	CD63	157	3	19	0.16	0.02	0.12
CCDS58243.1	CD63	216	5	22	0.23	0.02	0.1
CCDS8890.1	CD63	239	5	25	0.2	0.02	0.1
CCDS8604.1	CD69	200	21	13	1.62	0.11	0.07
CCDS11807.1	CD7	241	5	19	0.26	0.02	0.08
CCDS12170.1	CD70	194	1	20	0.05	0.01	0.1
CCDS34276.1	CD74	161	3	23	0.13	0.02	0.14
CCDS47308.1	CD74	233	7	36	0.19	0.03	0.15
CCDS47309.1	CD74	297	8	43	0.19	0.03	0.14
CCDS11655.1	CD79B	230	9	35	0.26	0.04	0.15
CCDS11656.1	CD79B	126	3	17	0.18	0.02	0.13
CCDS42372.1	CD79B	231	9	35	0.26	0.04	0.15
CCDS7734.1	CD81	237	1	27	0.04	0	0.11
CCDS31469.1	CD82	243	6	29	0.21	0.02	0.12
CCDS7909.1	CD82	268	6	31	0.19	0.02	0.12
CCDS53397.1	CD84	273	25	14	1.79	0.09	0.05
CCDS1992.1	CD8A	236	3	17	0.18	0.01	0.07
CCDS1993.1	CD8A	199	3	17	0.18	0.02	0.09
CCDS54376.1	CD8B	199	8	28	0.29	0.04	0.14
CCDS14119.1	CD99	186	16	11	1.45	0.09	0.06
CCDS48071.1	CD99	170	13	9	1.44	0.08	0.05
CCDS75947.1	CD99	161	13	6	2.17	0.08	0.04
CCDS210.1	CDA	147	6	23	0.26	0.04	0.16
CCDS32209.1	CDAN1	1228	44	152	0.29	0.04	0.12
CCDS12030.1	CDC34	237	2	41	0.05	0.01	0.17
CCDS1558.1	CDC42BPA	1720	247	134	1.84	0.14	0.08
CCDS1559.1	CDC42BPA	1639	226	123	1.84	0.14	0.08
CCDS31601.1	CDC42BPG	1552	27	258	0.1	0.02	0.17
CCDS8099.1	CDC42EP2	211	2	27	0.07	0.01	0.13
CCDS12896.1	CDC42EP5	149	1	12	0.08	0.01	0.08
CCDS6049.1	CDCA2	1024	127	85	1.49	0.12	0.08
CCDS53540.1	CDH23	1115	18	134	0.13	0.02	0.12
CCDS73146.1	CDH23	1080	15	129	0.12	0.01	0.12
CCDS34297.1	CDHR2	1311	25	129	0.19	0.02	0.1
CCDS42114.1	CDIP1	209	3	15	0.2	0.01	0.07
CCDS58419.1	CDIP1	170	3	15	0.2	0.02	0.09
CCDS58420.1	CDIP1	130	3	13	0.23	0.02	0.1
CCDS67002.1	CDIPT	169	2	8	0.25	0.01	0.05
CCDS44408.1	CDK1	298	34	18	1.89	0.11	0.06
CCDS7260.1	CDK1	241	29	16	1.81	0.12	0.07
CCDS32514.2	CDK10	273	3	40	0.08	0.01	0.15
CCDS55324.1	CDK20	244	2	30	0.07	0.01	0.12
CCDS65075.1	CDK20	276	5	42	0.12	0.02	0.15
CCDS8169.1	CDK2AP2	127	2	13	0.15	0.02	0.1
CCDS47748.1	CDK5	293	11	38	0.29	0.04	0.13
CCDS55184.1	CDK5	261	10	35	0.29	0.04	0.13
CCDS4824.1	CDKN1A	165	5	20	0.25	0.03	0.12
CCDS56565.1	CDKN2A	168	2	11	0.18	0.01	0.07
CCDS6510.1	CDKN2A	157	1	11	0.09	0.01	0.07
CCDS6511.2	CDKN2A	133	1	5	0.2	0.01	0.04
CCDS6512.1	CDKN2B	139	1	13	0.08	0.01	0.09
CCDS6513.1	CDKN2B	79	2	9	0.22	0.03	0.11
CCDS12244.1	CDKN2D	167	3	17	0.18	0.02	0.1
CCDS45109.1	CDKN3	173	19	8	2.38	0.11	0.05
CCDS9716.1	CDKN3	213	22	12	1.83	0.1	0.06
CCDS14670.1	CDR1	263	23	14	1.64	0.09	0.05
CCDS32569.1	CDRT15	189	4	26	0.15	0.02	0.14
CCDS54096.1	CDRT15L2	282	6	32	0.19	0.02	0.11
CCDS46918.1	CDV3	111	19	6	3.17	0.17	0.05
CCDS46108.1	CEACAM19	300	8	34	0.24	0.03	0.11
CCDS6142.1	CEBPD	270	1	40	0.03	0	0.15
CCDS9589.1	CEBPE	282	3	46	0.07	0.01	0.16
CCDS1787.1	CEBPZ	1055	160	97	1.65	0.15	0.09
CCDS54494.1	CECR6	224	0	17	0	0	0.08
CCDS8812.1	CELA1	259	1	27	0.04	0	0.1
CCDS30605.1	CELA2B	270	4	18	0.22	0.01	0.07
CCDS220.1	CELA3A	271	2	26	0.08	0.01	0.1
CCDS219.1	CELA3B	271	2	24	0.08	0.01	0.09
CCDS14076.1	CELSR1	3015	43	305	0.14	0.01	0.1
CCDS796.1	CELSR2	2924	49	295	0.17	0.02	0.1
CCDS2775.1	CELSR3	3313	58	290	0.2	0.02	0.09
CCDS7714.1	CEND1	150	4	24	0.17	0.03	0.16
CCDS34042.1	CENPE	2702	622	302	2.06	0.23	0.11
CCDS68768.1	CENPE	2581	591	292	2.02	0.23	0.11
CCDS9310.1	CENPJ	1339	221	149	1.48	0.17	0.11
CCDS3984.1	CENPK	270	52	23	2.26	0.19	0.09
CCDS14025.1	CENPM	181	4	19	0.21	0.02	0.1
CCDS46719.1	CENPM	59	1	5	0.2	0.02	0.08
CCDS46720.1	CENPM	108	2	12	0.17	0.02	0.11
CCDS4925.1	CENPQ	269	50	31	1.61	0.19	0.12
CCDS32575.1	CENPV	273	6	45	0.13	0.02	0.16
CCDS34529.1	CENPW	89	4	16	0.25	0.04	0.18
CCDS69196.1	CENPW	104	5	17	0.29	0.05	0.16
CCDS32764.1	CEP131	1045	28	255	0.11	0.03	0.24
CCDS45808.1	CEP131	1081	29	270	0.11	0.03	0.25
CCDS33986.1	CEP135	1141	228	117	1.95	0.2	0.1
CCDS42033.1	CEP152	1655	298	205	1.45	0.18	0.12
CCDS58361.1	CEP152	1711	312	214	1.46	0.18	0.13
CCDS34494.2	CEP162	1404	300	151	1.99	0.21	0.11
CCDS69149.1	CEP162	1328	286	141	2.03	0.22	0.11
CCDS44337.1	CEP170	1487	198	108	1.83	0.13	0.07
CCDS44338.1	CEP170	1461	196	109	1.8	0.13	0.07
CCDS44339.1	CEP170	1585	210	119	1.76	0.13	0.08
CCDS45175.1	CEP170B	1555	16	235	0.07	0.01	0.15
CCDS45176.2	CEP170B	1520	17	230	0.07	0.01	0.15
CCDS32792.2	CEP192	2538	264	180	1.47	0.1	0.07
CCDS55858.1	CEP290	2480	593	274	2.16	0.24	0.11
CCDS1336.1	CEP350	3118	462	334	1.38	0.15	0.11
CCDS54023.1	CES3	211	9	36	0.25	0.04	0.17
CCDS4066.1	CETN3	168	34	9	3.78	0.2	0.05
CCDS2162.1	CFC1	224	5	18	0.28	0.02	0.08
CCDS33286.1	CFC1B	224	5	18	0.28	0.02	0.08
CCDS12046.1	CFD	254	0	24	0	0	0.09
CCDS1385.1	CFH	1232	154	64	2.41	0.13	0.05
CCDS30959.1	CFHR2	271	40	10	4	0.15	0.04
CCDS53453.1	CFHR3	270	29	13	2.23	0.11	0.05
CCDS8114.1	CFL1	167	3	39	0.08	0.02	0.23
CCDS58311.1	CFL2	150	22	16	1.38	0.15	0.11
CCDS9649.1	CFL2	167	24	16	1.5	0.14	0.1
CCDS9650.1	CFL2	167	24	16	1.5	0.14	0.1
CCDS5773.1	CFTR	1481	157	95	1.65	0.11	0.06
CCDS12749.1	CGB	166	2	13	0.15	0.01	0.08
CCDS12751.2	CGB1	156	1	12	0.08	0.01	0.08
CCDS54339.1	CGREF1	133	4	19	0.21	0.03	0.14
CCDS7400.1	CH25H	273	3	17	0.18	0.01	0.06
CCDS10070.2	CHAC1	265	8	28	0.29	0.03	0.11
CCDS45233.1	CHAC1	220	6	21	0.29	0.03	0.1
CCDS33196.1	CHAC2	185	21	9	2.33	0.11	0.05
CCDS13815.1	CHCHD10	143	0	16	0	0	0.11
CCDS5526.1	CHCHD2	152	2	22	0.09	0.01	0.14
CCDS2098.1	CHCHD5	111	1	25	0.04	0.01	0.23
CCDS3041.1	CHCHD6	236	9	49	0.18	0.04	0.21
CCDS34895.1	CHCHD7	111	9	6	1.5	0.08	0.05
CCDS34896.1	CHCHD7	86	6	4	1.5	0.07	0.05
CCDS55233.1	CHCHD7	57	2	1	2	0.04	0.02
CCDS34204.1	CHD1	1711	261	143	1.83	0.15	0.08
CCDS57.1	CHD5	1955	63	389	0.16	0.03	0.2
CCDS45485.1	CHD9	2882	373	208	1.79	0.13	0.07
CCDS2556.1	CHL1	1225	139	87	1.6	0.11	0.07
CCDS58812.1	CHL1	1209	138	85	1.62	0.11	0.07
CCDS48139.1	CHM	111	10	5	2	0.09	0.05
CCDS45552.1	CHMP1A	197	4	47	0.09	0.02	0.24
CCDS12986.1	CHMP2A	223	10	44	0.23	0.04	0.2
CCDS2918.1	CHMP2B	214	36	26	1.38	0.17	0.12
CCDS58840.1	CHMP2B	173	30	18	1.67	0.17	0.1
CCDS11774.1	CHMP6	202	10	58	0.17	0.05	0.29
CCDS58618.1	CHST9	75	12	4	3	0.16	0.05
CCDS10360.1	CIB1	192	3	30	0.1	0.02	0.16
CCDS73781.1	CIB1	232	4	34	0.12	0.02	0.15
CCDS10296.1	CIB2	188	3	33	0.09	0.02	0.18
CCDS61722.1	CIB2	145	2	24	0.08	0.01	0.17
CCDS61723.1	CIB2	139	3	26	0.12	0.02	0.19
CCDS12340.1	CIB3	188	5	25	0.2	0.03	0.13
CCDS74305.1	CIB3	139	5	17	0.29	0.04	0.12
CCDS33160.1	CIB4	186	5	22	0.23	0.03	0.12
CCDS12601.1	CIC	1609	25	189	0.13	0.02	0.12
CCDS11856.1	CIDEA	220	6	22	0.27	0.03	0.1
CCDS32056.1	CIDEB	220	7	26	0.27	0.03	0.12
CCDS2587.1	CIDEC	239	8	35	0.23	0.03	0.15
CCDS56239.1	CIDEC	249	10	36	0.28	0.04	0.14
CCDS10544.1	CIITA	1131	41	147	0.28	0.04	0.13
CCDS10203.1	CILP	1185	38	144	0.26	0.03	0.12
CCDS12405.1	CILP2	1157	14	118	0.12	0.01	0.1
CCDS12059.1	CIRBP	173	4	17	0.24	0.02	0.1
CCDS7251.1	CISD1	109	12	6	2	0.11	0.06
CCDS34040.1	CISD2	136	16	11	1.45	0.12	0.08
CCDS45662.1	CISD3	128	4	15	0.27	0.03	0.12
CCDS2831.1	CISH	259	7	25	0.28	0.03	0.1
CCDS5195.1	CITED2	271	5	22	0.23	0.02	0.08
CCDS458.1	CITED4	185	2	13	0.15	0.01	0.07
CCDS10806.1	CKLF	68	8	5	1.6	0.12	0.07
CCDS10807.1	CKLF	153	12	6	2	0.08	0.04
CCDS10808.1	CKLF	100	9	5	1.8	0.09	0.05
CCDS10809.1	CKLF	121	11	6	1.83	0.09	0.05
CCDS45502.1	CKLF	114	7	3	2.33	0.06	0.03
CCDS6682.1	CKS2	80	12	8	1.5	0.15	0.1
CCDS31617.1	CLCF1	226	4	21	0.19	0.02	0.09
CCDS53666.1	CLCF1	216	4	21	0.19	0.02	0.1
CCDS9475.1	CLDN10	227	15	9	1.67	0.07	0.04
CCDS3213.1	CLDN11	208	1	13	0.08	0	0.06
CCDS13645.1	CLDN14	240	3	16	0.19	0.01	0.07
CCDS44125.1	CLDN19	212	4	15	0.27	0.02	0.07
CCDS53306.1	CLDN19	219	3	17	0.18	0.01	0.08
CCDS55195.1	CLDN23	293	1	30	0.03	0	0.1
CCDS5559.1	CLDN3	221	0	23	0	0	0.1
CCDS5560.1	CLDN4	210	2	18	0.11	0.01	0.09
CCDS10488.1	CLDN6	221	1	21	0.05	0	0.1
CCDS11096.1	CLDN7	212	2	18	0.11	0.01	0.08
CCDS10487.1	CLDN9	218	2	19	0.11	0.01	0.09
CCDS12829.1	CLDND2	168	3	11	0.27	0.02	0.07
CCDS55803.1	CLEC12A	276	32	19	1.68	0.12	0.07
CCDS73442.1	CLEC12A	214	29	15	1.93	0.14	0.07
CCDS8608.1	CLEC12A	266	32	19	1.68	0.12	0.07
CCDS8609.1	CLEC12A	233	32	19	1.68	0.14	0.08
CCDS44829.1	CLEC2A	175	14	9	1.56	0.08	0.05
CCDS8606.1	CLEC2A	161	13	8	1.63	0.08	0.05
CCDS8605.1	CLEC2B	150	20	3	6.67	0.13	0.02
CCDS31741.1	CLEC2D	195	21	10	2.1	0.11	0.05
CCDS55800.1	CLEC2D	133	12	8	1.5	0.09	0.06
CCDS55801.1	CLEC2D	155	17	11	1.55	0.11	0.07
CCDS55802.1	CLEC2D	96	10	7	1.43	0.1	0.07
CCDS8602.1	CLEC2D	192	19	12	1.58	0.1	0.06
CCDS47724.1	CLEC2L	215	4	25	0.16	0.02	0.12
CCDS2726.1	CLEC3B	203	3	41	0.07	0.01	0.2
CCDS12185.1	CLEC4G	294	3	41	0.07	0.01	0.14
CCDS41753.1	CLEC7A	248	22	13	1.69	0.09	0.05
CCDS41754.1	CLEC7A	190	18	7	2.57	0.09	0.04
CCDS53744.1	CLEC7A	144	12	5	2.4	0.08	0.03
CCDS8613.1	CLEC7A	202	16	11	1.45	0.08	0.05
CCDS8614.1	CLEC7A	169	16	11	1.45	0.09	0.07
CCDS8617.1	CLEC7A	78	9	1	9	0.12	0.01
CCDS8603.1	CLECL1	168	16	8	2	0.1	0.05
CCDS7021.1	CLIC3	237	3	33	0.09	0.01	0.14
CCDS5569.1	CLIP2	1047	32	240	0.13	0.03	0.23
CCDS5570.1	CLIP2	1012	30	231	0.13	0.03	0.23
CCDS5956.1	CLN8	287	4	22	0.18	0.01	0.08
CCDS8252.1	CLNS1A	238	27	19	1.42	0.11	0.08
CCDS12162.1	CLPP	278	5	37	0.14	0.02	0.13
CCDS4811.1	CLPS	113	0	16	0	0	0.14
CCDS69095.1	CLPSL2	154	10	5	2	0.06	0.03
CCDS3153.1	CLRN1	233	21	9	2.33	0.09	0.04
CCDS35492.1	CLRN1	121	15	3	5	0.12	0.02
CCDS56285.1	CLRN1	246	22	10	2.2	0.09	0.04
CCDS4402.1	CLTB	212	8	51	0.16	0.04	0.24
CCDS4403.1	CLTB	230	9	53	0.17	0.04	0.23
CCDS46662.2	CLTCL1	1641	73	248	0.29	0.04	0.15
CCDS45572.1	CLUH	1310	23	206	0.11	0.02	0.16
CCDS33722.1	CMC1	107	23	8	2.88	0.21	0.07
CCDS10930.1	CMC2	80	11	8	1.38	0.14	0.1
CCDS10810.1	CMTM1	123	11	8	1.38	0.09	0.07
CCDS10811.1	CMTM1	117	11	8	1.38	0.09	0.07
CCDS45503.1	CMTM1	170	13	9	1.44	0.08	0.05
CCDS54019.1	CMTM1	115	9	5	1.8	0.08	0.04
CCDS54020.1	CMTM1	62	7	4	1.75	0.11	0.06
CCDS54021.1	CMTM1	29	4	3	1.33	0.14	0.1
CCDS42170.1	CMTM4	209	4	17	0.24	0.02	0.08
CCDS32050.1	CMTM5	126	1	15	0.07	0.01	0.12
CCDS73617.1	CMTM5	224	2	19	0.11	0.01	0.08
CCDS73618.1	CMTM5	106	1	12	0.08	0.01	0.11
CCDS73619.1	CMTM5	75	1	12	0.08	0.01	0.16
CCDS9598.1	CMTM5	157	1	15	0.07	0.01	0.1
CCDS2652.1	CMTM8	174	0	10	0	0	0.06
CCDS47238.1	CMYA5	4070	627	421	1.49	0.15	0.1
CCDS12606.1	CNFN	113	1	10	0.1	0.01	0.09
CCDS45495.1	CNGB1	300	16	57	0.28	0.05	0.19
CCDS9717.1	CNIH1	145	2	8	0.25	0.01	0.06
CCDS60430.1	CNIH4	93	3	2	1.5	0.03	0.02
CCDS12263.1	CNN1	298	7	55	0.13	0.02	0.18
CCDS12054.1	CNN2	271	5	40	0.13	0.02	0.15
CCDS55202.1	CNOT7	245	30	22	1.36	0.12	0.09
CCDS6000.2	CNOT7	286	34	26	1.31	0.12	0.09
CCDS43684.1	CNPY1	93	15	10	1.5	0.16	0.11
CCDS4875.1	CNPY3	279	13	54	0.24	0.05	0.19
CCDS43789.1	CNTLN	1407	273	180	1.52	0.19	0.13
CCDS8737.1	CNTN1	1019	90	56	1.61	0.09	0.05
CCDS8738.1	CNTN1	1008	90	55	1.64	0.09	0.05
CCDS1449.1	CNTN2	1041	28	104	0.27	0.03	0.1
CCDS33790.1	CNTN3	1029	102	63	1.62	0.1	0.06
CCDS43041.1	CNTN4	1027	102	55	1.85	0.1	0.05
CCDS53696.1	CNTN5	1101	106	65	1.63	0.1	0.06
CCDS53697.1	CNTN5	1027	102	61	1.67	0.1	0.06
CCDS2557.1	CNTN6	1029	110	53	2.08	0.11	0.05
CCDS11436.1	CNTNAP1	1385	20	117	0.17	0.01	0.08
CCDS32660.1	COA3	107	3	15	0.2	0.03	0.14
CCDS31059.1	COA6	126	15	10	1.5	0.12	0.08
CCDS55690.1	COA6	80	14	10	1.4	0.18	0.13
CCDS2223.2	COBLL1	1167	145	93	1.56	0.12	0.08
CCDS63045.1	COBLL1	1129	142	87	1.63	0.13	0.08
CCDS53348.1	COL11A1	1768	194	103	1.88	0.11	0.06
CCDS778.1	COL11A1	1807	198	112	1.77	0.11	0.06
CCDS780.2	COL11A1	1691	176	107	1.64	0.1	0.06
CCDS43482.1	COL12A1	3064	266	188	1.41	0.09	0.06
CCDS34938.1	COL14A1	1797	162	113	1.43	0.09	0.06
CCDS4970.1	COL19A1	1143	109	81	1.35	0.1	0.07
CCDS46628.1	COL20A1	1285	19	149	0.13	0.01	0.12
CCDS41353.1	COL24A1	1715	199	97	2.05	0.12	0.06
CCDS2297.1	COL3A1	1467	113	65	1.74	0.08	0.04
CCDS42829.1	COL4A3	1671	129	75	1.72	0.08	0.04
CCDS14543.1	COL4A5	1686	133	81	1.64	0.08	0.05
CCDS35366.1	COL4A5	1692	134	81	1.65	0.08	0.05
CCDS33350.1	COL5A2	1500	131	66	1.98	0.09	0.04
CCDS13727.1	COL6A1	1029	31	133	0.23	0.03	0.13
CCDS13728.1	COL6A2	1020	24	139	0.17	0.02	0.14
CCDS33411.2	COL6A3	1238	42	146	0.29	0.03	0.12
CCDS54439.1	COL6A3	1037	33	127	0.26	0.03	0.12
CCDS1650.1	COLEC11	269	11	44	0.25	0.04	0.16
CCDS58690.1	COLEC11	248	7	36	0.19	0.03	0.15
CCDS58691.1	COLEC11	246	10	35	0.29	0.04	0.14
CCDS58692.1	COLEC11	222	6	34	0.18	0.03	0.15
CCDS58693.1	COLEC11	222	7	33	0.21	0.03	0.15
CCDS58694.1	COLEC11	198	3	32	0.09	0.02	0.16
CCDS3145.1	COMMD2	200	25	16	1.56	0.13	0.08
CCDS10277.1	COMMD4	200	8	29	0.28	0.04	0.15
CCDS66834.1	COMMD4	141	6	24	0.25	0.04	0.17
CCDS66835.1	COMMD4	114	5	18	0.28	0.04	0.16
CCDS6436.1	COMMD5	225	1	34	0.03	0	0.15
CCDS13770.1	COMT	272	5	37	0.14	0.02	0.14
CCDS46663.1	COMT	222	5	34	0.15	0.02	0.15
CCDS7349.1	COMTD1	263	3	33	0.09	0.01	0.13
CCDS12388.1	COPE	258	0	50	0	0	0.19
CCDS12389.1	COPE	257	0	42	0	0	0.16
CCDS74092.1	COPZ2	211	8	32	0.25	0.04	0.15
CCDS6898.1	COQ4	266	5	28	0.18	0.02	0.11
CCDS10947.1	COTL1	143	4	27	0.15	0.03	0.19
CCDS8800.1	COX14	58	2	8	0.25	0.03	0.14
CCDS34582.1	COX19	91	16	9	1.78	0.18	0.1
CCDS10955.1	COX4I1	170	6	32	0.19	0.04	0.19
CCDS13187.1	COX4I2	172	6	32	0.19	0.03	0.19
CCDS2032.1	COX5B	130	4	15	0.27	0.03	0.12
CCDS10712.1	COX6A2	98	3	2	1.5	0.03	0.02
CCDS42630.1	COX6B2	89	3	14	0.21	0.03	0.16
CCDS12490.1	COX7A1	80	1	9	0.11	0.01	0.11
CCDS14437.1	COX7B	81	8	5	1.6	0.1	0.06
CCDS3472.2	COX7B2	82	7	4	1.75	0.09	0.05
CCDS8054.1	COX8A	70	1	5	0.2	0.01	0.07
CCDS9910.1	COX8C	73	1	4	0.25	0.01	0.05
CCDS3141.1	CP	1066	113	68	1.66	0.11	0.06
CCDS34739.1	CPED1	1027	116	78	1.49	0.11	0.08
CCDS46995.1	CPLX1	135	0	48	0	0	0.36
CCDS4396.1	CPLX2	135	5	51	0.1	0.04	0.38
CCDS32294.1	CPLX3	159	5	43	0.12	0.03	0.27
CCDS34966.1	CPSF1	1444	19	205	0.09	0.01	0.14
CCDS45768.1	CPSF4L	180	8	31	0.26	0.04	0.17
CCDS30555.1	CPTP	215	2	29	0.07	0.01	0.13
CCDS1478.1	CR2	1034	89	58	1.53	0.09	0.06
CCDS31007.1	CR2	1093	91	59	1.54	0.08	0.05
CCDS41588.1	CRACR2B	295	8	67	0.12	0.03	0.23
CCDS10440.2	CRAMP1L	1270	33	174	0.19	0.03	0.14
CCDS6852.2	CRB2	1286	10	105	0.1	0.01	0.08
CCDS12166.1	CRB3	124	2	15	0.13	0.02	0.12
CCDS12167.1	CRB3	121	3	12	0.25	0.02	0.1
CCDS47600.1	CRCP	72	5	17	0.29	0.07	0.24
CCDS31181.1	CREM	237	33	24	1.38	0.14	0.1
CCDS53517.1	CREM	122	17	12	1.42	0.14	0.1
CCDS53519.1	CREM	110	15	11	1.36	0.14	0.1
CCDS7182.1	CREM	249	35	25	1.4	0.14	0.1
CCDS7183.1	CREM	222	30	22	1.36	0.14	0.1
CCDS7184.1	CREM	138	15	11	1.36	0.11	0.08
CCDS6188.1	CRH	197	7	26	0.27	0.04	0.13
CCDS10003.1	CRIP2	209	3	35	0.09	0.01	0.17
CCDS59246.1	CRIP2	283	5	43	0.12	0.02	0.15
CCDS1829.1	CRIPT	102	17	7	2.43	0.17	0.07
CCDS4931.1	CRISP1	250	23	14	1.64	0.09	0.06
CCDS4932.1	CRISP1	179	14	10	1.4	0.08	0.06
CCDS4929.2	CRISP3	259	23	16	1.44	0.09	0.06
CCDS55019.1	CRISP3	269	23	16	1.44	0.09	0.06
CCDS30616.1	CROCC	2018	52	554	0.09	0.03	0.27
CCDS59062.1	CROT	88	27	4	6.75	0.31	0.05
CCDS12706.1	CRX	300	5	39	0.13	0.02	0.13
CCDS13695.1	CRYAA	174	0	24	0	0	0.14
CCDS2429.1	CRYBA2	198	3	24	0.13	0.02	0.12
CCDS13840.1	CRYBB1	253	7	31	0.23	0.03	0.12
CCDS13831.1	CRYBB2	206	9	35	0.26	0.04	0.17
CCDS13830.1	CRYBB3	212	6	31	0.19	0.03	0.15
CCDS33367.1	CRYGA	175	4	14	0.29	0.02	0.08
CCDS2378.1	CRYGD	175	2	19	0.11	0.01	0.11
CCDS44162.1	CRYZ	296	29	20	1.45	0.1	0.07
CCDS44163.1	CRYZ	193	20	15	1.33	0.1	0.08
CCDS14019.1	CSDC2	154	0	24	0	0	0.16
CCDS4150.1	CSF2	145	6	22	0.27	0.04	0.15
CCDS11357.1	CSF3	208	6	30	0.2	0.03	0.14
CCDS11358.2	CSF3	172	6	25	0.24	0.03	0.15
CCDS42314.1	CSF3	205	6	29	0.21	0.03	0.14
CCDS42368.1	CSH2	123	4	14	0.29	0.03	0.11
CCDS42370.1	CSHL1	129	5	18	0.28	0.04	0.14
CCDS45759.1	CSHL1	140	5	18	0.28	0.04	0.13
CCDS6315.1	CSMD3	3708	288	137	2.1	0.08	0.04
CCDS6316.2	CSMD3	3539	275	129	2.13	0.08	0.04
CCDS6317.1	CSMD3	3668	280	135	2.07	0.08	0.04
CCDS10284.1	CSPG4	2323	34	283	0.12	0.01	0.12
CCDS43744.1	CSPP1	1222	187	116	1.61	0.15	0.09
CCDS13158.1	CST3	147	4	15	0.27	0.03	0.1
CCDS8126.1	CST6	150	1	21	0.05	0.01	0.14
CCDS13153.1	CSTL1	146	4	20	0.2	0.03	0.14
CCDS48174.1	CT45A1	190	30	14	2.14	0.16	0.07
CCDS76031.1	CT45A2	190	33	13	2.54	0.17	0.07
CCDS76030.1	CT45A3	190	31	14	2.21	0.16	0.07
CCDS14758.1	CTAG1A	181	3	14	0.21	0.02	0.08
CCDS44025.1	CTAG1A	181	3	14	0.21	0.02	0.08
CCDS35455.1	CTAG2	181	3	12	0.25	0.02	0.07
CCDS2416.1	CTDSP1	262	5	31	0.16	0.02	0.12
CCDS56166.1	CTDSP1	261	4	32	0.13	0.02	0.12
CCDS41801.1	CTDSP2	272	9	36	0.25	0.03	0.13
CCDS33734.1	CTDSPL	277	7	33	0.21	0.03	0.12
CCDS33735.1	CTDSPL	266	7	31	0.23	0.03	0.12
CCDS10694.1	CTF1	202	3	21	0.14	0.01	0.1
CCDS45464.1	CTF1	201	2	21	0.1	0.01	0.1
CCDS59110.1	CTHRC1	230	20	12	1.67	0.09	0.05
CCDS106.1	CTNNBIP1	82	1	17	0.06	0.01	0.21
CCDS32490.1	CTRB1	264	3	27	0.11	0.01	0.1
CCDS32489.1	CTRB2	264	2	28	0.07	0.01	0.11
CCDS156.1	CTRC	269	5	26	0.19	0.02	0.1
CCDS10852.1	CTRL	265	3	20	0.15	0.01	0.08
CCDS9631.1	CTSG	256	7	24	0.29	0.03	0.09
CCDS55634.1	CTSS	282	31	16	1.94	0.11	0.06
CCDS12191.1	CTXN1	83	0	7	0	0	0.08
CCDS45254.1	CTXN2	82	9	3	3	0.11	0.04
CCDS41566.1	CUEDC2	288	14	54	0.26	0.05	0.19
CCDS4881.1	CUL7	1699	60	235	0.26	0.04	0.14
CCDS55003.1	CUL7	1783	63	240	0.26	0.04	0.13
CCDS4890.1	CUL9	2518	85	355	0.24	0.03	0.14
CCDS41837.1	CUX2	1487	54	278	0.19	0.04	0.19
CCDS73369.1	CWC15	230	40	23	1.74	0.17	0.1
CCDS56205.1	CXADR	253	27	17	1.59	0.11	0.07
CCDS56206.1	CXADR	201	18	12	1.5	0.09	0.06
CCDS43240.1	CXCL10	99	12	8	1.5	0.12	0.08
CCDS3574.1	CXCL11	95	16	4	4	0.17	0.04
CCDS4188.1	CXCL14	112	4	19	0.21	0.04	0.17
CCDS34014.1	CXCL9	126	25	14	1.79	0.2	0.11
CCDS11636.1	CYB561	252	3	22	0.14	0.01	0.09
CCDS2827.1	CYB561D2	223	4	14	0.29	0.02	0.06
CCDS11044.1	CYB5D2	265	4	22	0.18	0.02	0.08
CCDS58501.1	CYB5D2	153	3	18	0.17	0.02	0.12
CCDS32504.1	CYBA	196	1	28	0.04	0.01	0.14
CCDS75364.1	CYFIP2	1254	50	187	0.27	0.04	0.15
CCDS11746.1	CYGB	191	5	34	0.15	0.03	0.18
CCDS6426.1	CYHR1	193	1	13	0.08	0.01	0.07
CCDS33145.1	CYS1	159	2	18	0.11	0.01	0.11
CCDS58323.1	DAAM1	1069	150	105	1.43	0.14	0.1
CCDS9737.1	DAAM1	1079	150	107	1.4	0.14	0.1
CCDS54999.1	DAAM2	1068	44	185	0.24	0.04	0.17
CCDS56426.1	DAAM2	1069	44	186	0.24	0.04	0.17
CCDS6832.1	DAB2IP	1066	24	173	0.14	0.02	0.16
CCDS6833.2	DAB2IP	1133	25	181	0.14	0.02	0.16
CCDS69241.1	DACT2	281	4	35	0.11	0.01	0.12
CCDS31578.1	DAGLA	1043	23	116	0.2	0.02	0.11
CCDS33307.1	DAPL1	108	19	7	2.71	0.18	0.06
CCDS47112.1	DAPP1	281	33	18	1.83	0.12	0.06
CCDS44888.1	DAZAP2	87	2	9	0.22	0.02	0.1
CCDS10991.2	DBNDD1	179	1	30	0.03	0.01	0.17
CCDS42223.1	DBNDD1	159	0	31	0	0	0.19
CCDS73931.1	DBNDD1	279	4	39	0.1	0.01	0.14
CCDS3423.1	DCAF16	217	24	13	1.85	0.11	0.06
CCDS11493.1	DCAKD	232	1	32	0.03	0	0.14
CCDS73478.1	DCD	122	14	7	2	0.11	0.06
CCDS8884.1	DCD	111	14	6	2.33	0.13	0.05
CCDS7771.1	DCHS1	3299	63	259	0.24	0.02	0.08
CCDS3548.1	DCK	261	38	20	1.9	0.15	0.08
CCDS7584.1	DCLRE1A	1041	127	83	1.53	0.12	0.08
CCDS1939.1	DCTN1	1279	58	263	0.22	0.05	0.21
CCDS46341.1	DCTN1	1254	56	256	0.22	0.04	0.2
CCDS46342.1	DCTN1	1140	46	247	0.19	0.04	0.22
CCDS54368.1	DCTN1	1237	56	254	0.22	0.05	0.21
CCDS54369.1	DCTN1	1272	58	260	0.22	0.05	0.2
CCDS65028.1	DCTN3	159	8	34	0.24	0.05	0.21
CCDS6560.1	DCTN3	187	9	40	0.23	0.05	0.21
CCDS6561.1	DCTN3	177	6	28	0.21	0.03	0.16
CCDS58435.1	DCTN5	85	1	11	0.09	0.01	0.13
CCDS3240.1	DCUN1D1	260	35	23	1.52	0.13	0.09
CCDS33982.1	DCUN1D4	293	35	18	1.94	0.12	0.06
CCDS3487.2	DCUN1D4	258	32	14	2.29	0.12	0.05
CCDS8325.1	DCUN1D5	238	31	20	1.55	0.13	0.08
CCDS11799.1	DCXR	245	3	25	0.12	0.01	0.1
CCDS44170.1	DDAH1	183	20	14	1.43	0.11	0.08
CCDS7315.1	DDIT4	233	5	28	0.18	0.02	0.12
CCDS13820.1	DDT	119	2	12	0.17	0.02	0.1
CCDS34097.1	DDX60	1713	214	131	1.63	0.12	0.08
CCDS47161.1	DDX60L	1707	208	129	1.61	0.12	0.08
CCDS6812.1	DEC1	71	1	9	0.11	0.01	0.13
CCDS10409.1	DECR2	293	3	21	0.14	0.01	0.07
CCDS45555.1	DEF8	198	5	45	0.11	0.03	0.23
CCDS5963.1	DEFA5	95	3	11	0.27	0.03	0.12
CCDS5960.1	DEFA6	101	3	11	0.27	0.03	0.11
CCDS34812.1	DEFB104A	73	8	3	2.67	0.11	0.04
CCDS34834.1	DEFB104A	73	8	3	2.67	0.11	0.04
CCDS34814.1	DEFB105A	79	3	11	0.27	0.04	0.14
CCDS34832.1	DEFB105A	79	3	11	0.27	0.04	0.14
CCDS43696.1	DEFB107A	71	10	3	3.33	0.14	0.04
CCDS43699.1	DEFB107A	71	10	3	3.33	0.14	0.04
CCDS31631.1	DEFB108B	74	8	4	2	0.11	0.05
CCDS43473.1	DEFB110	63	7	4	1.75	0.11	0.06
CCDS34476.1	DEFB112	114	14	5	2.8	0.12	0.04
CCDS43472.1	DEFB113	83	13	6	2.17	0.16	0.07
CCDS34474.1	DEFB114	70	8	3	2.67	0.11	0.04
CCDS42859.1	DEFB115	89	14	6	2.33	0.16	0.07
CCDS13177.1	DEFB118	124	15	4	3.75	0.12	0.03
CCDS33455.1	DEFB119	89	8	3	2.67	0.09	0.03
CCDS33456.1	DEFB121	77	8	6	1.33	0.1	0.08
CCDS33457.1	DEFB124	72	8	4	2	0.11	0.06
CCDS12991.1	DEFB127	100	13	9	1.44	0.13	0.09
CCDS12992.1	DEFB129	184	22	13	1.69	0.12	0.07
CCDS43714.1	DEFB130	80	11	3	3.67	0.14	0.04
CCDS43213.1	DEFB131	71	6	4	1.5	0.08	0.06
CCDS43709.1	DEFB136	79	7	1	7	0.09	0.01
CCDS5971.1	DEFB4A	65	4	2	2	0.06	0.03
CCDS45285.1	DENND4A	1864	189	110	1.72	0.1	0.06
CCDS53949.1	DENND4A	1907	190	112	1.7	0.1	0.06
CCDS44228.1	DENND4B	1497	41	171	0.24	0.03	0.11
CCDS45003.1	DENR	199	34	21	1.62	0.17	0.11
CCDS9075.1	DEPDC4	295	39	21	1.86	0.13	0.07
CCDS7210.1	DEPP	213	5	23	0.22	0.02	0.11
CCDS33615.1	DERL3	236	4	19	0.21	0.02	0.08
CCDS42986.1	DERL3	206	2	14	0.14	0.01	0.07
CCDS46672.1	DERL3	240	2	20	0.1	0.01	0.08
CCDS1626.1	DESI2	195	24	10	2.4	0.12	0.05
CCDS73055.1	DESI2	162	17	10	1.7	0.1	0.06
CCDS10545.1	DEXI	96	0	5	0	0	0.05
CCDS13753.1	DGCR6	221	6	51	0.12	0.03	0.23
CCDS13778.1	DGCR6L	221	7	49	0.14	0.03	0.22
CCDS2504.1	DGKD	1215	51	174	0.29	0.04	0.14
CCDS41640.1	DGKZ	1118	15	171	0.09	0.01	0.15
CCDS11315.2	DHRS11	261	8	30	0.27	0.03	0.11
CCDS9604.1	DHRS2	281	3	31	0.1	0.01	0.11
CCDS61408.1	DHRS4	189	3	20	0.15	0.02	0.11
CCDS4685.1	DHX16	1042	47	186	0.25	0.05	0.18
CCDS34158.1	DHX29	1370	198	110	1.8	0.14	0.08
CCDS2759.1	DHX30	1195	39	158	0.25	0.03	0.13
CCDS12700.1	DHX34	1144	27	172	0.16	0.02	0.15
CCDS3171.1	DHX36	1009	121	72	1.68	0.12	0.07
CCDS9261.1	DHX37	1158	54	191	0.28	0.05	0.16
CCDS10907.1	DHX38	1228	51	199	0.26	0.04	0.16
CCDS1800.1	DHX57	1387	156	115	1.36	0.11	0.08
CCDS41444.1	DHX9	1271	122	89	1.37	0.1	0.07
CCDS14467.1	DIAPH2	1102	172	93	1.85	0.16	0.08
CCDS14468.1	DIAPH2	1097	171	92	1.86	0.16	0.08
CCDS41898.1	DIAPH3	1194	168	122	1.38	0.14	0.1
CCDS58294.1	DIAPH3	1124	162	115	1.41	0.14	0.1
CCDS58295.1	DIAPH3	1148	161	118	1.36	0.14	0.1
CCDS58296.1	DIAPH3	1183	168	122	1.38	0.14	0.1
CCDS58297.1	DIAPH3	1113	157	113	1.39	0.14	0.1
CCDS30722.1	DIO1	202	5	27	0.19	0.02	0.13
CCDS12092.1	DIRAS1	199	2	39	0.05	0.01	0.2
CCDS641.1	DIRAS3	230	9	34	0.26	0.04	0.15
CCDS10056.1	DISP2	1402	19	121	0.16	0.01	0.09
CCDS7246.1	DKK1	267	20	15	1.33	0.07	0.06
CCDS12762.1	DKKL1	243	8	33	0.24	0.03	0.14
CCDS2672.2	DLEC1	1756	67	237	0.28	0.04	0.13
CCDS53869.1	DLEU7	161	2	21	0.1	0.01	0.13
CCDS7353.2	DLG5	1920	62	323	0.19	0.03	0.17
CCDS11556.1	DLX3	288	6	40	0.15	0.02	0.14
CCDS11555.1	DLX4	241	7	33	0.21	0.03	0.14
CCDS45728.1	DLX4	169	5	27	0.19	0.03	0.16
CCDS63477.1	DMC1	286	39	27	1.44	0.14	0.09
CCDS42549.1	DMKN	91	2	10	0.2	0.02	0.11
CCDS35333.2	DMRTC1;	193	6	21	0.29	0.03	0.11
CCDS43971.1	DMRTC1;	193	6	21	0.29	0.03	0.11
CCDS4125.1	DMXL1	3028	298	171	1.74	0.1	0.06
CCDS10141.1	DMXL2	3037	300	177	1.69	0.1	0.06
CCDS53945.1	DMXL2	2401	241	140	1.72	0.1	0.06
CCDS53946.1	DMXL2	3038	300	177	1.69	0.1	0.06
CCDS44415.2	DNA2	1061	122	82	1.49	0.11	0.08
CCDS46842.1	DNAH1	4266	105	693	0.15	0.02	0.16
CCDS41472.1	DNAH14	229	39	22	1.77	0.17	0.1
CCDS32551.1	DNAH2	4428	187	644	0.29	0.04	0.15
CCDS46348.1	DNAH6	4159	504	308	1.64	0.12	0.07
CCDS42794.1	DNAH7	4025	465	299	1.56	0.12	0.07
CCDS46519.1	DNAJB2	278	10	39	0.26	0.04	0.14
CCDS47755.1	DNAJB6	242	25	18	1.39	0.1	0.07
CCDS3048.1	DNAJB8	233	6	34	0.18	0.03	0.15
CCDS33857.1	DNAJC13	2244	247	162	1.52	0.11	0.07
CCDS9388.1	DNAJC15	151	15	10	1.5	0.1	0.07
CCDS33895.1	DNAJC19	117	20	2	10	0.17	0.02
CCDS54684.1	DNAJC19	92	19	2	9.5	0.21	0.02
CCDS1716.1	DNAJC27	274	33	18	1.83	0.12	0.07
CCDS13546.1	DNAJC5	199	5	31	0.16	0.03	0.16
CCDS41292.1	DNAJC8	254	52	37	1.41	0.2	0.15
CCDS13979.1	DNAL4	106	5	19	0.26	0.05	0.18
CCDS10507.1	DNASE1	283	4	27	0.15	0.01	0.1
CCDS42105.1	DNASE1L2	300	5	30	0.17	0.02	0.1
CCDS694.1	DNASE2B	154	16	12	1.33	0.1	0.08
CCDS35179.1	DNLZ	179	4	20	0.2	0.02	0.11
CCDS46232.1	DNMT3A	167	5	34	0.15	0.03	0.2
CCDS43465.1	DNPH1	149	2	19	0.11	0.01	0.13
CCDS4891.1	DNPH1	175	2	24	0.08	0.01	0.14
CCDS35373.1	DOCK11	2074	235	177	1.33	0.11	0.09
CCDS45975.1	DOCK6	2048	58	261	0.22	0.03	0.13
CCDS30734.1	DOCK7	2110	217	142	1.53	0.1	0.07
CCDS60156.1	DOCK7	2130	219	143	1.53	0.1	0.07
CCDS47349.1	DOK3	229	4	31	0.13	0.02	0.14
CCDS13447.1	DOK5	199	7	26	0.27	0.04	0.13
CCDS54717.1	DOK7	256	3	28	0.11	0.01	0.11
CCDS4996.1	DOPEY1	2466	247	186	1.33	0.1	0.08
CCDS42460.1	DOT1L	1538	31	243	0.13	0.02	0.16
CCDS7514.1	DPCD	204	9	37	0.24	0.04	0.18
CCDS41314.1	DPH2	262	7	28	0.25	0.03	0.11
CCDS2629.1	DPH3	83	10	7	1.43	0.12	0.08
CCDS45213.1	DPH6	166	16	10	1.6	0.1	0.06
CCDS6886.1	DPM2	85	0	8	0	0	0.09
CCDS1094.1	DPM3	123	2	9	0.22	0.02	0.07
CCDS1095.1	DPM3	93	2	9	0.22	0.02	0.1
CCDS30777.1	DPYD	1026	95	69	1.38	0.09	0.07
CCDS744.1	DR1	177	32	16	2	0.18	0.09
CCDS30801.1	DRAM2	267	18	10	1.8	0.07	0.04
CCDS8123.1	DRAP1	206	9	39	0.23	0.04	0.19
CCDS33554.1	DSCR4	119	10	5	2	0.08	0.04
CCDS11896.1	DSG1	1050	85	47	1.81	0.08	0.04
CCDS42423.1	DSG2	1119	120	74	1.62	0.11	0.07
CCDS11897.1	DSG4	1041	85	50	1.7	0.08	0.05
CCDS45845.1	DSG4	1060	86	50	1.72	0.08	0.05
CCDS43248.1	DSPP	1302	80	48	1.67	0.06	0.04
CCDS13127.1	DSTN	166	30	10	3	0.18	0.06
CCDS46580.1	DSTN	149	28	10	2.8	0.19	0.07
CCDS9643.1	DTD2	169	20	13	1.54	0.12	0.08
CCDS32221.1	DUOX1	1552	31	182	0.17	0.02	0.12
CCDS10117.1	DUOX2	1549	39	184	0.21	0.03	0.12
CCDS61619.1	DUOXA1	299	3	28	0.11	0.01	0.09
CCDS31223.1	DUPD1	221	3	37	0.08	0.01	0.17
CCDS31224.1	DUSP13	249	4	30	0.13	0.02	0.12
CCDS53542.1	DUSP13	189	3	18	0.17	0.02	0.1
CCDS7346.1	DUSP13	199	2	23	0.09	0.01	0.12
CCDS13193.1	DUSP15	236	7	29	0.24	0.03	0.12
CCDS42862.1	DUSP15	133	3	21	0.14	0.02	0.16
CCDS13883.1	DUSP18	189	3	20	0.15	0.02	0.11
CCDS2289.1	DUSP19	218	25	15	1.67	0.11	0.07
CCDS1187.1	DUSP23	151	3	15	0.2	0.02	0.1
CCDS6092.1	DUSP26	212	4	18	0.22	0.02	0.08
CCDS33418.1	DUSP28	177	2	23	0.09	0.01	0.13
CCDS11469.1	DUSP3	186	5	24	0.21	0.03	0.13
CCDS9034.1	DUSP6	236	7	28	0.25	0.03	0.12
CCDS45255.1	DUT	165	16	10	1.6	0.1	0.06
CCDS33126.1	DUXA	205	34	19	1.79	0.17	0.09
CCDS11957.1	DYNAP	211	16	9	1.78	0.08	0.04
CCDS44717.1	DYNC2H1	4315	573	308	1.86	0.13	0.07
CCDS53701.1	DYNC2H1	4308	572	308	1.86	0.13	0.07
CCDS46270.1	DYNC2LI1	202	26	5	5.2	0.13	0.02
CCDS11601.1	DYNLL2	90	4	15	0.27	0.04	0.17
CCDS1918.1	DYSF	2081	67	300	0.22	0.03	0.14
CCDS46323.1	DYSF	2112	67	304	0.22	0.03	0.14
CCDS46324.1	DYSF	2119	66	301	0.22	0.03	0.14
CCDS46325.1	DYSF	2098	66	301	0.22	0.03	0.14
CCDS46326.1	DYSF	2102	67	300	0.22	0.03	0.14
CCDS46327.1	DYSF	2113	67	305	0.22	0.03	0.14
CCDS46328.1	DYSF	2120	66	302	0.22	0.03	0.14
CCDS46329.1	DYSF	2099	66	302	0.22	0.03	0.14
CCDS46330.1	DYSF	2103	67	301	0.22	0.03	0.14
CCDS46331.1	DYSF	2082	67	301	0.22	0.03	0.14
CCDS46332.1	DYSF	2089	66	298	0.22	0.03	0.14
CCDS2952.1	DZIP3	1209	164	116	1.41	0.14	0.1
CCDS62859.1	E2F6	250	32	22	1.45	0.13	0.09
CCDS3006.1	EAF2	261	33	16	2.06	0.13	0.06
CCDS41941.1	EAPP	286	38	28	1.36	0.13	0.1
CCDS6313.1	EBAG9	214	37	19	1.95	0.17	0.09
CCDS3255.1	ECE2	256	6	22	0.27	0.02	0.09
CCDS34530.1	ECHDC1	146	16	9	1.78	0.11	0.06
CCDS47472.1	ECHDC1	227	33	14	2.36	0.15	0.06
CCDS55054.1	ECHDC1	71	8	3	2.67	0.11	0.04
CCDS58410.1	ECI1	286	7	35	0.2	0.02	0.12
CCDS45979.1	ECSIT	218	7	34	0.21	0.03	0.16
CCDS45980.1	ECSIT	297	8	38	0.21	0.03	0.13
CCDS59353.1	ECSIT	297	6	39	0.15	0.02	0.13
CCDS10849.1	EDC4	1402	51	192	0.27	0.04	0.14
CCDS65193.1	EDF1	142	8	29	0.28	0.06	0.2
CCDS7011.1	EDF1	149	9	33	0.27	0.06	0.22
CCDS7012.1	EDF1	140	8	29	0.28	0.06	0.21
CCDS13478.1	EDN3	225	7	27	0.26	0.03	0.12
CCDS55733.1	EDRF1	1239	140	107	1.31	0.11	0.09
CCDS7646.1	EDRF1	1205	136	104	1.31	0.11	0.09
CCDS31874.1	EEA1	1412	337	216	1.56	0.24	0.15
CCDS47930.1	EEF1D	258	4	58	0.07	0.02	0.22
CCDS56559.1	EEF1D	263	4	58	0.07	0.02	0.22
CCDS6405.1	EEF1D	282	5	61	0.08	0.02	0.22
CCDS47853.1	EFCAB1	160	22	16	1.38	0.14	0.1
CCDS6145.1	EFCAB1	212	25	18	1.39	0.12	0.08
CCDS61522.1	EFCAB11	116	13	9	1.44	0.11	0.08
CCDS61523.1	EFCAB11	140	17	10	1.7	0.12	0.07
CCDS61524.1	EFCAB11	119	14	8	1.75	0.12	0.07
CCDS61525.1	EFCAB11	143	17	10	1.7	0.12	0.07
CCDS9887.1	EFCAB11	164	20	12	1.67	0.12	0.07
CCDS31082.1	EFCAB2	163	25	16	1.56	0.15	0.1
CCDS44341.1	EFCAB2	134	19	13	1.46	0.14	0.1
CCDS11254.2	EFCAB5	1504	233	138	1.69	0.15	0.09
CCDS2497.1	EFHD1	240	8	52	0.15	0.03	0.22
CCDS58755.1	EFHD1	144	7	34	0.21	0.05	0.24
CCDS155.1	EFHD2	241	5	62	0.08	0.02	0.26
CCDS1091.1	EFNA1	206	8	29	0.28	0.04	0.14
CCDS1092.1	EFNA1	184	5	27	0.19	0.03	0.15
CCDS12061.1	EFNA2	214	0	19	0	0	0.09
CCDS1090.1	EFNA3	239	4	26	0.15	0.02	0.11
CCDS1089.1	EFNA4	202	2	20	0.1	0.01	0.1
CCDS41407.1	EFNA4	194	3	26	0.12	0.02	0.13
CCDS44237.1	EFNA4	208	3	19	0.16	0.01	0.09
CCDS42070.1	EFTUD1	1070	140	98	1.43	0.13	0.09
CCDS42071.1	EFTUD1	1121	144	100	1.44	0.13	0.09
CCDS7002.1	EGFL7	274	4	31	0.13	0.01	0.11
CCDS4743.1	EGFL8	294	8	40	0.2	0.03	0.14
CCDS44649.1	EHBP1L1	1524	69	260	0.27	0.05	0.17
CCDS14196.1	EIF1AX	145	19	14	1.36	0.13	0.1
CCDS14795.1	EIF1AY	145	20	13	1.54	0.14	0.09
CCDS7608.1	EIF3A	1383	190	143	1.33	0.14	0.1
CCDS10111.1	EIF3J	259	54	27	2	0.21	0.1
CCDS61612.1	EIF3J	205	49	24	2.04	0.24	0.12
CCDS61613.1	EIF3J	210	35	18	1.94	0.17	0.09
CCDS47345.1	EIF4E1B	243	7	44	0.16	0.03	0.18
CCDS33786.1	EIF4E3	119	15	10	1.5	0.13	0.08
CCDS4226.1	EIF4EBP3	101	3	14	0.21	0.03	0.14
CCDS5564.1	EIF4H	249	21	13	1.62	0.08	0.05
CCDS5565.1	EIF4H	229	20	13	1.54	0.09	0.06
CCDS11099.1	EIF5A	155	6	24	0.25	0.04	0.15
CCDS3214.1	EIF5A2	154	23	8	2.88	0.15	0.05
CCDS53546.1	EIF5AL1	155	6	24	0.25	0.04	0.15
CCDS42721.1	EIF5B	1221	273	145	1.88	0.22	0.12
CCDS13249.1	EIF6	246	7	24	0.29	0.03	0.1
CCDS12045.1	ELANE	268	2	15	0.13	0.01	0.06
CCDS58129.1	ELF5	161	21	9	2.33	0.13	0.06
CCDS59165.1	ELK1	96	2	15	0.13	0.02	0.16
CCDS9819.1	ELMSAN1	1046	37	194	0.19	0.04	0.19
CCDS485.1	ELOVL1	280	5	23	0.22	0.02	0.08
CCDS57987.1	ELOVL1	253	5	22	0.23	0.02	0.09
CCDS56434.1	ELOVL5	89	9	6	1.5	0.1	0.07
CCDS43082.1	ELP6	267	9	31	0.29	0.03	0.12
CCDS12796.1	EMC10	263	4	31	0.13	0.02	0.12
CCDS42594.1	EMC10	255	4	32	0.13	0.02	0.13
CCDS6309.1	EMC2	298	42	28	1.5	0.14	0.09
CCDS10035.1	EMC4	184	4	19	0.21	0.02	0.1
CCDS66732.1	EMC4	150	3	14	0.21	0.02	0.09
CCDS10954.1	EMC8	211	5	23	0.22	0.02	0.11
CCDS45541.1	EMC8	127	3	16	0.19	0.02	0.13
CCDS3655.1	EMCN	262	26	15	1.73	0.1	0.06
CCDS54782.1	EMCN	249	23	14	1.64	0.09	0.06
CCDS14745.1	EMD	255	7	24	0.29	0.03	0.09
CCDS73430.1	EMG1	245	8	29	0.28	0.03	0.12
CCDS1733.1	EMILIN1	1017	26	141	0.18	0.03	0.14
CCDS45148.1	EML5	1978	168	96	1.75	0.08	0.05
CCDS12715.1	EMP3	164	2	13	0.15	0.01	0.08
CCDS3544.2	ENAM	1143	139	81	1.72	0.12	0.07
CCDS6912.1	ENDOG	298	4	31	0.13	0.01	0.1
CCDS54172.1	ENDOV	283	6	34	0.18	0.02	0.12
CCDS54173.1	ENDOV	238	6	24	0.25	0.03	0.1
CCDS54174.1	ENDOV	265	6	32	0.19	0.02	0.12
CCDS43762.1	ENY2	102	16	12	1.33	0.16	0.12
CCDS55270.1	ENY2	97	16	11	1.45	0.16	0.11
CCDS59051.1	EPDR1	91	1	10	0.1	0.01	0.11
CCDS59475.1	EPGN	104	9	5	1.8	0.09	0.05
CCDS59476.1	EPGN	95	8	5	1.6	0.08	0.05
CCDS59477.1	EPGN	113	11	5	2.2	0.1	0.04
CCDS59478.1	EPGN	155	13	7	1.86	0.08	0.05
CCDS59479.1	EPGN	104	10	5	2	0.1	0.05
CCDS41305.1	EPHA10	1009	21	105	0.2	0.02	0.1
CCDS3513.1	EPHA5	1038	95	66	1.44	0.09	0.06
CCDS3514.1	EPHA5	1016	94	66	1.42	0.09	0.06
CCDS75494.1	EPHA7	280	33	22	1.5	0.12	0.08
CCDS225.1	EPHA8	1006	13	107	0.12	0.01	0.11
CCDS13359.1	EPPIN	134	18	8	2.25	0.13	0.06
CCDS31027.1	EPRS	1513	196	149	1.32	0.13	0.1
CCDS35001.1	EQTN	295	32	19	1.68	0.11	0.06
CCDS35246.1	ERAS	234	3	34	0.09	0.01	0.15
CCDS32642.1	ERBB2	1256	36	142	0.25	0.03	0.11
CCDS45667.1	ERBB2	1226	35	141	0.25	0.03	0.12
CCDS74052.1	ERBB2	1241	36	142	0.25	0.03	0.11
CCDS34172.1	ERBB2IP	1303	159	99	1.61	0.12	0.08
CCDS3990.1	ERBB2IP	1372	167	106	1.58	0.12	0.08
CCDS58951.1	ERBB2IP	1368	167	105	1.59	0.12	0.08
CCDS58952.1	ERBB2IP	1420	167	107	1.56	0.12	0.08
CCDS58953.1	ERBB2IP	1413	170	110	1.55	0.12	0.08
CCDS58954.1	ERBB2IP	1347	163	104	1.57	0.12	0.08
CCDS44918.1	ERBB3	184	4	17	0.24	0.02	0.09
CCDS32004.1	ERCC5	1187	169	118	1.43	0.14	0.1
CCDS35329.1	ERCC6L	1251	168	108	1.56	0.13	0.09
CCDS34292.1	ERGIC1	291	3	34	0.09	0.01	0.12
CCDS9794.1	ERH	105	12	9	1.33	0.11	0.09
CCDS46085.1	ERICH4	131	6	28	0.21	0.05	0.21
CCDS55266.1	ERICH5	57	10	5	2	0.18	0.09
CCDS44977.1	ERP29	54	0	2	0	0	0.04
CCDS9158.1	ERP29	262	9	50	0.18	0.03	0.19
CCDS9404.1	ESD	283	29	17	1.71	0.1	0.06
CCDS2525.1	ESPNL	1006	5	130	0.04	0	0.13
CCDS12828.1	ETFB	256	5	51	0.1	0.02	0.2
CCDS12622.1	ETHE1	255	5	25	0.2	0.02	0.1
CCDS59292.1	ETV4	208	6	32	0.19	0.03	0.15
CCDS56422.1	ETV7	191	4	31	0.13	0.02	0.16
CCDS56423.1	ETV7	287	10	42	0.24	0.03	0.15
CCDS56424.1	ETV7	265	10	41	0.24	0.04	0.15
CCDS75440.1	ETV7	283	8	40	0.2	0.03	0.14
CCDS75441.1	ETV7	261	5	40	0.13	0.02	0.15
CCDS1959.1	EVA1A	153	1	21	0.05	0.01	0.14
CCDS406.1	EVA1B	166	1	18	0.06	0.01	0.11
CCDS32608.1	EVI2A	260	30	10	3	0.12	0.04
CCDS42293.1	EVI2A	237	29	9	3.22	0.12	0.04
CCDS11737.1	EVPL	2034	42	530	0.08	0.02	0.26
CCDS75942.1	EXD3	247	4	36	0.11	0.02	0.15
CCDS6414.1	EXOSC4	246	3	30	0.1	0.01	0.12
CCDS10887.1	EXOSC6	273	3	34	0.09	0.01	0.12
CCDS31958.1	EXOSC8	277	30	17	1.76	0.11	0.06
CCDS8341.1	EXPH5	1990	225	157	1.43	0.11	0.08
CCDS47445.1	EYS	3145	305	139	2.19	0.1	0.04
CCDS35457.1	F8	2352	239	177	1.35	0.1	0.08
CCDS38.2	FAAP20	181	4	20	0.2	0.02	0.11
CCDS57965.1	FAAP20	113	0	4	0	0	0.04
CCDS72687.1	FAAP20	171	2	18	0.11	0.01	0.11
CCDS3712.1	FABP2	133	22	7	3.14	0.17	0.05
CCDS6230.1	FABP4	133	18	7	2.57	0.14	0.05
CCDS43393.1	FABP6	178	5	35	0.14	0.03	0.2
CCDS4349.1	FABP6	129	2	28	0.07	0.02	0.22
CCDS8196.1	FADD	209	6	27	0.22	0.03	0.13
CCDS10448.1	FAHD1	225	8	30	0.27	0.04	0.13
CCDS32367.1	FAHD1	249	6	32	0.19	0.02	0.13
CCDS45380.1	FAHD1	227	7	30	0.23	0.03	0.13
CCDS3103.1	FAIM	180	21	14	1.5	0.12	0.08
CCDS33864.1	FAIM	214	23	14	1.64	0.11	0.07
CCDS33865.1	FAIM	202	25	14	1.79	0.12	0.07
CCDS9258.1	FAM101A	136	1	16	0.06	0.01	0.12
CCDS6888.1	FAM102A	243	2	30	0.07	0.01	0.12
CCDS2892.1	FAM107A	145	8	37	0.22	0.06	0.26
CCDS63672.1	FAM107A	173	8	39	0.21	0.05	0.23
CCDS63673.1	FAM107A	176	10	44	0.23	0.06	0.25
CCDS53833.1	FAM109A	263	0	31	0	0	0.12
CCDS9152.1	FAM109A	250	0	31	0	0	0.12
CCDS33655.1	FAM109B	260	8	36	0.22	0.03	0.14
CCDS13008.1	FAM110A	296	5	25	0.2	0.02	0.08
CCDS41285.1	FAM110D	272	4	30	0.13	0.01	0.11
CCDS55501.1	FAM122C	196	22	12	1.83	0.11	0.06
CCDS2461.1	FAM124B	273	9	36	0.25	0.03	0.13
CCDS43997.1	FAM127A	114	0	16	0	0	0.14
CCDS43998.1	FAM127B	114	0	15	0	0	0.13
CCDS43996.1	FAM127C	114	1	16	0.06	0.01	0.14
CCDS54689.1	FAM131A	282	9	40	0.23	0.03	0.14
CCDS41270.1	FAM131C	281	5	37	0.14	0.02	0.13
CCDS34481.1	FAM135A	1303	153	78	1.96	0.12	0.06
CCDS47448.1	FAM135A	1320	153	74	2.07	0.12	0.06
CCDS55028.1	FAM135A	1516	183	94	1.95	0.12	0.06
CCDS1904.1	FAM136A	139	5	32	0.16	0.04	0.23
CCDS46218.1	FAM150B	153	5	18	0.28	0.03	0.12
CCDS4051.1	FAM151B	277	32	17	1.88	0.12	0.06
CCDS41336.1	FAM159A	191	5	18	0.28	0.03	0.09
CCDS43497.1	FAM162B	163	14	10	1.4	0.09	0.06
CCDS1333.1	FAM163A	168	3	15	0.2	0.02	0.09
CCDS35171.1	FAM163B	167	2	24	0.08	0.01	0.14
CCDS56572.1	FAM166B	276	9	37	0.24	0.03	0.13
CCDS358.2	FAM167B	164	5	31	0.16	0.03	0.19
CCDS41689.1	FAM168A	236	4	15	0.27	0.02	0.06
CCDS73346.1	FAM168A	245	4	17	0.24	0.02	0.07
CCDS53536.1	FAM170B	284	10	50	0.2	0.04	0.18
CCDS10423.1	FAM173A	236	1	24	0.04	0	0.1
CCDS41944.1	FAM177A1	214	36	19	1.89	0.17	0.09
CCDS9653.2	FAM177A1	237	37	19	1.95	0.16	0.08
CCDS44470.1	FAM178A	1187	150	98	1.53	0.13	0.08
CCDS65918.1	FAM178A	64	0	3	0	0	0.05
CCDS7500.1	FAM178A	1174	148	99	1.49	0.13	0.08
CCDS33252.1	FAM178B	120	3	21	0.14	0.03	0.18
CCDS1769.2	FAM179A	1020	26	142	0.18	0.03	0.14
CCDS9681.1	FAM179B	1721	176	127	1.39	0.1	0.07
CCDS5841.1	FAM180A	174	4	21	0.19	0.02	0.12
CCDS55939.1	FAM181A	293	8	44	0.18	0.03	0.15
CCDS43499.1	FAM184A	1141	220	160	1.38	0.19	0.14
CCDS47677.1	FAM185A	276	31	19	1.63	0.11	0.07
CCDS10415.1	FAM195A	161	3	28	0.11	0.02	0.17
CCDS45814.1	FAM195B	98	1	18	0.06	0.01	0.18
CCDS8962.1	FAM19A2	132	17	10	1.7	0.13	0.08
CCDS856.1	FAM19A3	134	3	18	0.17	0.02	0.13
CCDS46728.1	FAM19A5	133	2	12	0.17	0.02	0.09
CCDS46729.1	FAM19A5	126	3	15	0.2	0.02	0.12
CCDS7605.1	FAM204A	234	43	30	1.43	0.18	0.13
CCDS6774.1	FAM206A	182	27	13	2.08	0.15	0.07
CCDS2877.1	FAM208A	1234	161	119	1.35	0.13	0.1
CCDS41485.1	FAM208B	2431	285	195	1.46	0.12	0.08
CCDS11866.1	FAM210A	273	37	23	1.61	0.14	0.08
CCDS44195.1	FAM212B	283	12	42	0.29	0.04	0.15
CCDS841.1	FAM212B	298	13	45	0.29	0.04	0.15
CCDS44.2	FAM213B	229	4	32	0.13	0.02	0.14
CCDS55564.1	FAM213B	192	2	27	0.07	0.01	0.14
CCDS45263.1	FAM214A	1077	130	75	1.73	0.12	0.07
CCDS66773.1	FAM214A	1084	132	74	1.78	0.12	0.07
CCDS9386.1	FAM216B	140	15	10	1.5	0.11	0.07
CCDS55304.1	FAM219A	186	5	29	0.17	0.03	0.16
CCDS6556.1	FAM219A	169	3	27	0.11	0.02	0.16
CCDS32295.1	FAM219B	199	5	21	0.24	0.03	0.11
CCDS47561.1	FAM221A	263	30	19	1.58	0.11	0.07
CCDS5385.1	FAM221A	299	35	19	1.84	0.12	0.06
CCDS57985.1	FAM229A	128	0	10	0	0	0.08
CCDS35453.1	FAM3A	231	5	30	0.17	0.02	0.13
CCDS55542.1	FAM3A	193	4	29	0.14	0.02	0.15
CCDS55543.1	FAM3A	214	5	28	0.18	0.02	0.13
CCDS13671.1	FAM3B	236	19	14	1.36	0.08	0.06
CCDS42930.1	FAM3B	188	18	11	1.64	0.1	0.06
CCDS35227.1	FAM47C	1036	43	152	0.28	0.04	0.15
CCDS10667.2	FAM57B	275	3	23	0.13	0.01	0.08
CCDS76054.1	FAM58A	229	6	27	0.22	0.03	0.12
CCDS32541.1	FAM64A	239	7	41	0.17	0.03	0.17
CCDS56016.1	FAM64A	249	10	42	0.24	0.04	0.17
CCDS10840.1	FAM65A	1220	36	132	0.27	0.03	0.11
CCDS54026.1	FAM65A	1240	37	136	0.27	0.03	0.11
CCDS54027.1	FAM65A	1234	36	134	0.27	0.03	0.11
CCDS54028.1	FAM65A	1224	36	132	0.27	0.03	0.11
CCDS72825.1	FAM69A	163	18	11	1.64	0.11	0.07
CCDS33081.1	FAM71E1	232	7	24	0.29	0.03	0.1
CCDS6941.2	FAM78A	284	5	36	0.14	0.02	0.13
CCDS34479.1	FAM83B	1012	111	81	1.37	0.11	0.08
CCDS6410.2	FAM83H	1180	23	156	0.15	0.02	0.13
CCDS1684.1	FAM84A	293	10	42	0.24	0.03	0.14
CCDS59512.1	FAM86B1	297	8	33	0.24	0.03	0.11
CCDS41686.1	FAM86C1	166	3	23	0.13	0.02	0.14
CCDS44664.1	FAM86C1	159	5	19	0.26	0.03	0.12
CCDS8202.1	FAM86C1	132	3	15	0.2	0.02	0.11
CCDS1590.1	FAM89A	185	4	21	0.19	0.02	0.11
CCDS44648.1	FAM89B	155	1	9	0.11	0.01	0.06
CCDS53662.1	FAM89B	190	2	17	0.12	0.01	0.09
CCDS8105.1	FAM89B	177	2	15	0.13	0.01	0.08
CCDS47892.1	FAM92A1	290	40	27	1.48	0.14	0.09
CCDS64933.1	FAM92A1	252	34	24	1.42	0.13	0.1
CCDS10189.1	FAM96A	161	23	13	1.77	0.14	0.08
CCDS45278.1	FAM96A	103	12	7	1.71	0.12	0.07
CCDS45506.1	FAM96B	164	1	26	0.04	0.01	0.16
CCDS14132.1	FAM9B	187	40	26	1.54	0.21	0.14
CCDS32070.1	FANCM	2049	258	155	1.66	0.13	0.08
CCDS7395.1	FAS	221	27	17	1.59	0.12	0.08
CCDS11801.1	FASN	2512	29	329	0.09	0.01	0.13
CCDS45779.1	FBF1	1134	52	233	0.22	0.05	0.21
CCDS30609.1	FBLIM1	277	9	32	0.28	0.03	0.12
CCDS46761.1	FBLN2	1232	28	162	0.17	0.02	0.13
CCDS46762.1	FBLN2	1185	27	159	0.17	0.02	0.13
CCDS12196.1	FBN3	2810	61	251	0.24	0.02	0.09
CCDS45010.1	FBRSL1	1046	14	129	0.11	0.01	0.12
CCDS10187.2	FBXL22	248	2	24	0.08	0.01	0.1
CCDS12526.1	FBXO17	279	7	29	0.24	0.03	0.1
CCDS130.1	FBXO2	297	5	61	0.08	0.02	0.21
CCDS132.1	FBXO44	256	5	35	0.14	0.02	0.14
CCDS33213.1	FBXO48	156	20	7	2.86	0.13	0.04
CCDS30925.1	FCGR2B	292	9	31	0.29	0.03	0.11
CCDS72964.1	FCRLB	269	6	23	0.26	0.02	0.09
CCDS3537.1	FDCSP	86	8	3	2.67	0.09	0.03
CCDS8344.1	FDX1	185	11	7	1.57	0.06	0.04
CCDS2428.1	FEV	239	2	26	0.08	0.01	0.11
CCDS44758.1	FEZ1	105	4	27	0.15	0.04	0.26
CCDS11105.1	FGF11	226	2	36	0.06	0.01	0.16
CCDS3301.1	FGF12	244	27	18	1.5	0.11	0.07
CCDS46983.1	FGF12	182	26	12	2.17	0.14	0.07
CCDS9500.1	FGF14	253	26	18	1.44	0.1	0.07
CCDS6019.1	FGF17	217	5	40	0.13	0.02	0.18
CCDS4378.1	FGF18	208	4	40	0.1	0.02	0.19
CCDS8193.1	FGF19	217	3	23	0.13	0.01	0.11
CCDS12037.1	FGF22	171	2	8	0.25	0.01	0.05
CCDS8526.1	FGF23	252	3	17	0.18	0.01	0.07
CCDS8195.1	FGF3	240	0	32	0	0	0.13
CCDS8194.1	FGF4	207	0	24	0	0	0.12
CCDS10131.1	FGF7	195	28	9	3.11	0.14	0.05
CCDS7515.1	FGF8	216	3	35	0.09	0.01	0.16
CCDS7516.1	FGF8	245	5	39	0.13	0.02	0.16
CCDS7517.1	FGF8	234	5	37	0.14	0.02	0.16
CCDS7518.1	FGF8	205	3	33	0.09	0.01	0.16
CCDS9298.1	FGF9	209	18	13	1.38	0.09	0.06
CCDS7418.1	FGFBP3	259	4	33	0.12	0.02	0.13
CCDS53766.1	FGFR1OP2	173	31	17	1.82	0.18	0.1
CCDS53767.1	FGFR1OP2	216	45	20	2.25	0.21	0.09
CCDS8709.1	FGFR1OP2	254	49	23	2.13	0.19	0.09
CCDS76036.1	FHL1	195	8	31	0.26	0.04	0.16
CCDS2070.1	FHL2	280	10	47	0.21	0.04	0.17
CCDS7861.1	FIBIN	212	8	32	0.25	0.04	0.15
CCDS75480.1	FILIP1	1178	201	151	1.33	0.17	0.13
CCDS43117.1	FILIP1L	1136	198	142	1.39	0.17	0.13
CCDS43118.1	FILIP1L	1134	197	142	1.39	0.17	0.13
CCDS9611.1	FITM1	293	3	16	0.19	0.01	0.05
CCDS5423.1	FKBP14	212	30	17	1.76	0.14	0.08
CCDS8063.1	FKBP2	143	6	22	0.27	0.04	0.15
CCDS54996.1	FKBP5	269	33	22	1.5	0.12	0.08
CCDS2280.1	FKBP7	223	32	21	1.52	0.14	0.09
CCDS46462.1	FKBP7	222	32	21	1.52	0.14	0.09
CCDS11192.1	FLII	1270	35	220	0.16	0.03	0.17
CCDS58521.1	FLII	1259	35	218	0.16	0.03	0.17
CCDS58522.1	FLII	1215	35	214	0.16	0.03	0.18
CCDS44021.1	FLNA	2640	65	349	0.19	0.02	0.13
CCDS48194.1	FLNA	2648	65	349	0.19	0.02	0.13
CCDS43644.1	FLNC	2726	47	364	0.13	0.02	0.13
CCDS47705.1	FLNC	2693	46	359	0.13	0.02	0.13
CCDS9330.1	FLT1	1339	133	91	1.46	0.1	0.07
CCDS12767.1	FLT3LG	236	5	29	0.17	0.02	0.12
CCDS62753.1	FLT3LG	154	2	23	0.09	0.01	0.15
CCDS43412.1	FLT4	1299	32	171	0.19	0.02	0.13
CCDS4457.1	FLT4	1364	34	179	0.19	0.02	0.13
CCDS10482.1	FLYWCH2	141	5	27	0.19	0.04	0.19
CCDS11497.1	FMNL1	1101	34	182	0.19	0.03	0.17
CCDS44874.1	FMNL3	1028	42	176	0.24	0.04	0.17
CCDS41886.1	FNDC3A	1199	137	72	1.9	0.11	0.06
CCDS9413.2	FNDC3A	1143	132	68	1.94	0.12	0.06
CCDS65483.1	FNDC5	154	7	25	0.28	0.05	0.16
CCDS4337.1	FNDC9	225	6	22	0.27	0.03	0.1
CCDS34226.1	FNIP1	1139	120	84	1.43	0.11	0.07
CCDS34227.1	FNIP1	1167	120	87	1.38	0.1	0.07
CCDS8211.1	FOLR1	258	9	32	0.28	0.03	0.12
CCDS8212.1	FOLR2	256	8	30	0.27	0.03	0.12
CCDS47337.1	FOXI1	284	1	29	0.03	0	0.1
CCDS33785.1	FOXP1	115	5	17	0.29	0.04	0.15
CCDS7455.1	FRAT1	280	7	33	0.21	0.03	0.12
CCDS7456.1	FRAT2	234	6	25	0.24	0.03	0.11
CCDS34121.1	FRG1	259	47	23	2.04	0.18	0.09
CCDS43227.1	FRYL	3014	299	203	1.47	0.1	0.07
CCDS12040.1	FSTL3	264	3	25	0.12	0.01	0.09
CCDS14227.1	FTHL17	184	6	29	0.21	0.03	0.16
CCDS10891.2	FUK	1085	16	128	0.13	0.01	0.12
CCDS14263.1	FUNDC1	156	17	11	1.55	0.11	0.07
CCDS7680.1	FUOM	135	1	20	0.05	0.01	0.15
CCDS8387.1	FXYD6	96	4	14	0.29	0.04	0.15
CCDS12446.1	FXYD7	81	2	11	0.18	0.02	0.14
CCDS2734.1	FYCO1	1479	83	345	0.24	0.06	0.23
CCDS1488.1	G0S2	104	3	24	0.13	0.03	0.23
CCDS32868.1	GADD45B	161	5	25	0.2	0.03	0.16
CCDS6686.1	GADD45G	160	5	22	0.23	0.03	0.14
CCDS12290.1	GADD45GIP1	223	8	51	0.16	0.04	0.23
CCDS41866.1	GALNT9	238	3	28	0.11	0.01	0.12
CCDS59122.1	GALT	271	5	40	0.13	0.02	0.15
CCDS12064.1	GAMT	237	3	29	0.1	0.01	0.12
CCDS45897.1	GAMT	270	7	27	0.26	0.03	0.1
CCDS3975.1	GAPT	158	19	7	2.71	0.12	0.04
CCDS65132.1	GAPVD1	1479	148	112	1.32	0.1	0.08
CCDS34050.1	GAR1	218	18	9	2	0.08	0.04
CCDS13627.1	GART	1011	101	77	1.31	0.1	0.08
CCDS43621.1	GATS	164	2	15	0.13	0.01	0.09
CCDS5521.1	GBAS	287	30	21	1.43	0.1	0.07
CCDS65176.1	GBGT1	295	2	22	0.09	0.01	0.07
CCDS2218.1	GCA	218	16	12	1.33	0.07	0.06
CCDS33268.1	GCC2	1685	398	223	1.78	0.24	0.13
CCDS746.1	GCLM	275	34	21	1.62	0.12	0.08
CCDS41847.1	GCN1L1	2672	87	372	0.23	0.03	0.14
CCDS1635.1	GCSAML	136	20	14	1.43	0.15	0.1
CCDS60470.1	GCSAML	116	16	9	1.78	0.14	0.08
CCDS10933.1	GCSH	174	24	8	3	0.14	0.05
CCDS58583.1	GDPD1	290	29	21	1.38	0.1	0.07
CCDS32068.1	GEMIN2	266	34	19	1.79	0.13	0.07
CCDS41946.1	GEMIN2	251	32	18	1.78	0.13	0.07
CCDS9669.1	GEMIN2	281	34	20	1.7	0.12	0.07
CCDS48049.1	GFI1B	285	4	45	0.09	0.01	0.16
CCDS56397.1	GFOD1	288	1	42	0.02	0	0.15
CCDS59268.1	GFOD2	113	2	15	0.13	0.02	0.13
CCDS13055.1	GFRA4	270	2	17	0.12	0.01	0.06
CCDS13056.1	GFRA4	300	2	17	0.12	0.01	0.06
CCDS45066.1	GGACT	154	0	18	0	0	0.12
CCDS5428.1	GGCT	189	28	15	1.87	0.15	0.08
CCDS13163.1	GGTLC1	226	5	22	0.23	0.02	0.1
CCDS13802.2	GGTLC2	219	3	24	0.13	0.01	0.11
CCDS11654.1	GH1	178	4	20	0.2	0.02	0.11
CCDS45760.1	GH1	203	7	24	0.29	0.03	0.12
CCDS46747.1	GHRL	67	2	12	0.17	0.03	0.18
CCDS46959.1	GHSR	290	5	18	0.28	0.02	0.06
CCDS34708.1	GIGYF1	1036	50	200	0.25	0.05	0.19
CCDS33451.1	GINS1	197	26	12	2.17	0.13	0.06
CCDS45498.1	GINS3	256	10	35	0.29	0.04	0.14
CCDS45499.1	GINS3	139	5	22	0.23	0.04	0.16
CCDS12311.1	GIPC1	237	5	35	0.14	0.02	0.15
CCDS9290.1	GJB2	227	7	27	0.26	0.03	0.12
CCDS384.1	GJB3	271	2	31	0.06	0.01	0.11
CCDS383.1	GJB4	267	4	27	0.15	0.01	0.1
CCDS58547.1	GJD3	295	2	28	0.07	0.01	0.09
CCDS33283.1	GLI2	1587	24	189	0.13	0.02	0.12
CCDS9009.1	GLIPR1L1	234	21	10	2.1	0.09	0.04
CCDS6598.1	GLIPR2	155	5	29	0.17	0.03	0.19
CCDS4837.1	GLO1	185	21	14	1.5	0.11	0.08
CCDS1380.1	GLRX2	166	18	11	1.64	0.11	0.07
CCDS1381.1	GLRX2	165	17	8	2.13	0.1	0.05
CCDS9136.1	GLTP	210	8	34	0.24	0.04	0.16
CCDS32534.1	GLTPD2	292	4	25	0.16	0.01	0.09
CCDS46134.1	GLTSCR1	1561	24	187	0.13	0.02	0.12
CCDS46841.1	GLYCTK	235	6	26	0.23	0.03	0.11
CCDS9718.1	GMFB	143	20	15	1.33	0.14	0.1
CCDS4560.1	GMNN	210	38	23	1.65	0.18	0.11
CCDS62302.1	GNA13	283	33	19	1.74	0.12	0.07
CCDS58614.1	GNAL	175	15	10	1.5	0.09	0.06
CCDS13471.1	GNAS	246	10	51	0.2	0.04	0.21
CCDS35107.1	GNG10	69	1	13	0.08	0.01	0.19
CCDS5634.1	GNG11	74	18	10	1.8	0.24	0.14
CCDS10427.1	GNG13	68	3	17	0.18	0.04	0.25
CCDS12687.1	GNG8	71	3	11	0.27	0.04	0.15
CCDS1984.1	GNLY	146	5	17	0.29	0.03	0.12
CCDS4876.1	GNMT	296	9	31	0.29	0.03	0.1
CCDS3469.1	GNPDA2	277	28	10	2.8	0.1	0.04
CCDS59472.1	GNPDA2	207	21	6	3.5	0.1	0.03
CCDS59473.1	GNPDA2	243	23	8	2.88	0.09	0.03
CCDS9712.1	GNPNAT1	185	21	14	1.5	0.11	0.08
CCDS43725.1	GNRH1	93	14	10	1.4	0.15	0.11
CCDS13040.1	GNRH2	121	1	10	0.1	0.01	0.08
CCDS13041.1	GNRH2	114	1	10	0.1	0.01	0.09
CCDS13042.1	GNRH2	113	1	10	0.1	0.01	0.09
CCDS53846.1	GOLGA3	1135	65	248	0.26	0.06	0.22
CCDS9281.1	GOLGA3	1499	92	358	0.26	0.06	0.24
CCDS2666.1	GOLGA4	2231	510	369	1.38	0.23	0.17
CCDS54564.1	GOLGA4	2244	512	368	1.39	0.23	0.16
CCDS31265.1	GOLGA7B	168	2	29	0.07	0.01	0.17
CCDS8689.1	GOLT1B	139	10	1	10	0.07	0.01
CCDS53428.1	GORAB	247	40	28	1.43	0.16	0.11
CCDS11258.1	GOSR1	251	23	14	1.64	0.09	0.06
CCDS45644.1	GOSR1	186	16	12	1.33	0.09	0.06
CCDS42355.1	GOSR2	213	10	35	0.29	0.05	0.16
CCDS42980.1	GP1BB	207	0	7	0	0	0.03
CCDS3055.1	GP9	178	1	13	0.08	0.01	0.07
CCDS62891.1	GPATCH11	157	40	13	3.08	0.25	0.08
CCDS8086.1	GPHA2	130	4	14	0.29	0.03	0.11
CCDS34954.1	GPIHBP1	185	6	26	0.23	0.03	0.14
CCDS46249.1	GPN1	280	31	21	1.48	0.11	0.08
CCDS46250.1	GPN1	296	33	21	1.57	0.11	0.07
CCDS4920.1	GPR110	219	23	17	1.35	0.11	0.08
CCDS35409.1	GPR112	3081	210	154	1.36	0.07	0.05
CCDS6097.2	GPR124	1339	14	122	0.11	0.01	0.09
CCDS47489.1	GPR126	1251	97	60	1.62	0.08	0.05
CCDS47490.1	GPR126	1222	97	57	1.7	0.08	0.05
CCDS47491.1	GPR126	1194	95	57	1.67	0.08	0.05
CCDS55064.1	GPR126	1223	95	60	1.58	0.08	0.05
CCDS47246.1	GPR98	6307	537	380	1.41	0.09	0.06
CCDS48056.1	GPSM1	167	1	28	0.04	0.01	0.17
CCDS569.1	GPX7	188	3	30	0.1	0.02	0.16
CCDS11202.1	GRAP	218	1	41	0.02	0	0.19
CCDS45627.1	GRAPL	119	2	20	0.1	0.02	0.17
CCDS61124.1	GRASP	253	6	26	0.23	0.02	0.1
CCDS42655.1	GREB1	1950	65	238	0.27	0.03	0.12
CCDS31070.1	GREM2	169	2	37	0.05	0.01	0.22
CCDS31236.1	GRID1	1010	33	112	0.29	0.03	0.11
CCDS47537.1	GRID2IP	1212	26	158	0.16	0.02	0.13
CCDS32724.1	GRIN2C	1234	10	121	0.08	0.01	0.1
CCDS12719.1	GRIN2D	1337	10	114	0.09	0.01	0.09
CCDS32861.1	GRIN3B	1044	12	102	0.12	0.01	0.1
CCDS9930.1	GSC	258	7	35	0.2	0.03	0.14
CCDS13757.1	GSC2	206	2	26	0.08	0.01	0.13
CCDS10952.1	GSE1	1218	39	220	0.18	0.03	0.18
CCDS45539.1	GSE1	1114	37	211	0.18	0.03	0.19
CCDS62007.1	GSE1	1145	38	213	0.18	0.03	0.19
CCDS10631.1	GSG1L	177	2	24	0.08	0.01	0.14
CCDS32153.1	GSKIP	140	17	7	2.43	0.12	0.05
CCDS809.1	GSTM1	219	9	33	0.27	0.04	0.15
CCDS41679.1	GSTP1	211	4	31	0.13	0.02	0.15
CCDS33617.1	GSTT2B	245	8	37	0.22	0.03	0.15
CCDS9858.1	GSTZ1	217	4	35	0.11	0.02	0.16
CCDS9859.1	GSTZ1	175	4	27	0.15	0.02	0.15
CCDS9860.1	GSTZ1	162	2	28	0.07	0.01	0.17
CCDS9326.1	GSX1	265	2	33	0.06	0.01	0.12
CCDS9395.1	GTF2F2	250	41	23	1.78	0.16	0.09
CCDS61275.1	GTF2H3	268	28	18	1.56	0.1	0.07
CCDS64680.1	GTF2I	275	41	21	1.95	0.15	0.08
CCDS5087.1	GTF3C6	214	36	21	1.71	0.17	0.1
CCDS33820.1	GTPBP8	285	27	19	1.42	0.09	0.07
CCDS33821.1	GTPBP8	252	23	17	1.35	0.09	0.07
CCDS4864.1	GUCA1A	202	6	38	0.16	0.03	0.19
CCDS4865.1	GUCA1B	201	5	43	0.12	0.02	0.21
CCDS2954.1	GUCA1C	210	27	20	1.35	0.13	0.1
CCDS464.1	GUCA2B	113	2	16	0.13	0.02	0.14
CCDS33621.1	GUCD1	241	4	29	0.14	0.02	0.12
CCDS63426.1	GUCD1	240	4	29	0.14	0.02	0.12
CCDS63427.1	GUCD1	296	6	30	0.2	0.02	0.1
CCDS11127.1	GUCY2D	1104	19	105	0.18	0.02	0.1
CCDS1568.1	GUK1	198	5	32	0.16	0.03	0.16
CCDS53481.1	GUK1	219	5	32	0.16	0.02	0.15
CCDS55689.1	GUK1	242	4	32	0.13	0.02	0.13
CCDS58742.1	GULP1	292	47	21	2.24	0.16	0.07
CCDS58743.1	GULP1	202	29	11	2.64	0.14	0.05
CCDS34069.1	GYPA	151	15	7	2.14	0.1	0.05
CCDS2136.1	GYPC	129	1	11	0.09	0.01	0.09
CCDS46402.1	GYPC	110	1	10	0.1	0.01	0.09
CCDS58724.1	GYPC	108	1	10	0.1	0.01	0.09
CCDS3965.1	GZMA	263	24	10	2.4	0.09	0.04
CCDS59243.1	GZMH	161	6	22	0.27	0.04	0.14
CCDS9632.1	GZMH	247	8	38	0.21	0.03	0.15
CCDS3964.1	GZMK	265	24	16	1.5	0.09	0.06
CCDS12031.1	GZMM	258	3	22	0.14	0.01	0.09
CCDS13956.1	H1F0	195	14	52	0.27	0.07	0.27
CCDS3057.1	H1FX	214	3	56	0.05	0.01	0.26
CCDS35458.1	H2AFB1	116	1	12	0.08	0.01	0.1
CCDS35461.1	H2AFB2;	116	1	12	0.08	0.01	0.1
CCDS35464.1	H2AFB2;	116	1	12	0.08	0.01	0.1
CCDS31752.1	H2AFJ	130	6	21	0.29	0.05	0.16
CCDS47581.1	H2AFV	67	1	9	0.11	0.01	0.13
CCDS5495.1	H2AFV	115	3	17	0.18	0.03	0.15
CCDS5496.1	H2AFV	129	5	19	0.26	0.04	0.15
CCDS8410.1	H2AFX	144	0	26	0	0	0.18
CCDS55468.1	H2BFM	155	3	27	0.11	0.02	0.17
CCDS35362.1	H2BFWT	176	5	27	0.19	0.03	0.15
CCDS33187.1	HAAO	287	8	44	0.18	0.03	0.15
CCDS32366.1	HAGH	261	4	41	0.1	0.02	0.16
CCDS66900.1	HAGH	237	3	22	0.14	0.01	0.09
CCDS32354.1	HAGHL	283	2	43	0.05	0.01	0.15
CCDS4327.1	HAND1	216	8	29	0.28	0.04	0.13
CCDS3819.1	HAND2	218	8	30	0.27	0.04	0.14
CCDS10870.1	HAS3	282	6	38	0.16	0.02	0.13
CCDS10090.1	HAUS2	236	31	20	1.55	0.13	0.08
CCDS45247.1	HAUS2	205	28	15	1.87	0.14	0.07
CCDS10398.1	HBA1;	143	1	15	0.07	0.01	0.1
CCDS10399.1	HBA1;	143	1	15	0.07	0.01	0.1
CCDS7753.1	HBB	148	5	17	0.29	0.03	0.11
CCDS31376.1	HBD	148	3	20	0.15	0.02	0.14
CCDS7756.1	HBE1	148	4	22	0.18	0.03	0.15
CCDS10400.1	HBQ1	143	2	13	0.15	0.01	0.09
CCDS10397.1	HBZ	143	0	18	0	0	0.13
CCDS44020.1	HCFC1	2036	50	216	0.23	0.02	0.11
CCDS10490.1	HCFC1R1	139	1	18	0.06	0.01	0.13
CCDS32375.1	HCFC1R1	120	1	13	0.08	0.01	0.11
CCDS10248.1	HCN4	1204	18	129	0.14	0.01	0.11
CCDS11421.1	HCRT	132	1	10	0.1	0.01	0.08
CCDS32998.1	HCST	94	3	2	1.5	0.03	0.02
CCDS46760.1	HDAC11	297	5	39	0.13	0.02	0.13
CCDS2529.1	HDAC4	1085	37	187	0.2	0.03	0.17
CCDS32663.1	HDAC5	1124	31	213	0.15	0.03	0.19
CCDS45696.1	HDAC5	1123	31	213	0.15	0.03	0.19
CCDS10366.1	HDDC3	141	5	24	0.21	0.04	0.17
CCDS66866.1	HDDC3	180	7	33	0.21	0.04	0.18
CCDS34347.1	HDGFL1	252	8	55	0.15	0.03	0.22
[truncated: 3,603 more rows]
