# Supplementary material for: Elongator and codon bias regulate protein levels in mammalian peripheral neurons
Source: Nat Commun. 2018 Mar 1;9:889. doi: 10.1038/s41467-018-03221-z (PMC5832791; doi:10.1038/s41467-018-03221-z)
Supplement: Supplementary file 8 — Supplementary Data 5 [file 41467_2018_3221_MOESM8_ESM.xlsx]

## Sheet: Sheet1
Supplementary Data 5. Potential Elongator targets: genes that were transcribed normally (transcript fold change < 1.5 and > -1.5) and consist of > 1755 total codons with an AA:AG ratio > 1.3.
* Average AA:AG ratio in mouse = 0.67.
Protein	Gene	CCDS	Description	IKAP CKO DRG pool log10 intensity	control DRG pool log10 intensity	Protein FC	Transcript FC	Total Codons	Total AA ending codons (AAA + CAA + GAA)	Total AG ending codons (AAG + CAG + GAG)	AA/AG*	Percent AA	Percent AG	Alias (Transcriptome)
Q5SWW4	Med13	CCDS36267.1	Mediator of RNA polymerase II transcription subunit 13	7.99	9.34	-22.6	-1.11	2172	202	134	1.50746	0.093	0.062	Thrap1
Q61245	Col11a1	CCDS17778.1	Collagen alpha-1(XI) chain	8.98	9.71	-5.4	-1.17	1805	178	124	1.43548	0.099	0.069
F8VPU6	Usp9y	CCDS30544.1	Ubiquitin carboxyl-terminal hydrolase	8.65	9.22	-3.7	-1.04	2557	312	143	2.18182	0.122	0.056
E9QML5	Zfp638	CCDS20288.1	Zinc finger protein 638	8.91	9.47	-3.6	1.14	1927	278	173	1.60694	0.144	0.09
Q62059	Vcan	CCDS36740.1	Versican core protein	9.16	9.68	-3.3	1.11	3355	374	245	1.52653	0.111	0.073
P97929	Brca2	CCDS39411.1	Breast cancer type 2 susceptibility protein homolog	9.98	10.28	-2	-1.07	3330	425	280	1.51786	0.128	0.084
A2AHJ4	Brwd3	CCDS41100.1	Bromodomain and WD repeat-containing protein 3	8.66	8.95	-2	-1.14	1800	193	114	1.69298	0.107	0.063
Q6KCD5	Nipbl	CCDS37035.1	Nipped-B-like protein	9.46	9.64	-1.5	1.1	2799	356	248	1.43548	0.127	0.089
F8VPN2	Tex15	CCDS22232.1	Protein Tex15	9.64	9.83	-1.5	-1.02	2786	380	184	2.06522	0.136	0.066
P11531	Dmd	CCDS41047.1	Dystrophin	9.96	10.03	-1.2	-1.02	3679	557	423	1.31678	0.151	0.115
Q06194	F8	CCDS30238.1	Coagulation factor VIII	9.35	9.42	-1.2	-1.11	2320	260	169	1.53846	0.112	0.073
P70398	Usp9x	CCDS40875.1	Probable ubiquitin carboxyl-terminal hydrolase FAF-X	9.39	9.43	-1.1	-1.22	2555	267	174	1.53448	0.105	0.068
Q9ERU9	Ranbp2	CCDS23861.1	E3 SUMO-protein ligase RanBP2	9.64	9.56	1.2	1.03	3054	373	269	1.38662	0.122	0.088
G5E893	Ankrd12	CCDS28943.1	Ankyrin repeat domain 12, isoform CRA_a	9.22	9.08	1.4	-1.02	2042	320	231	1.38528	0.157	0.113
A2ALV7	AI314180	CCDS18214.1	Protein AI314180	9.64	9.33	2	1.14	1841	209	155	1.34839	0.114	0.084
Q6PR54	Rif1	CCDS50583.1	Telomere-associated protein RIF1	9.77	9.45	2.1	1.1	2427	317	194	1.63402	0.131	0.08
Q9WUF3	Casp8ap2	CCDS18016.1	CASP8-associated protein 2	8.82	8.4	2.6	-1	1963	277	190	1.45789	0.141	0.097
Q923J1	Trpm7	CCDS16689.1	Transient receptor potential cation channel subfamily M member 7	9.56	8.24	21	-1.01	1864	215	122	1.7623	0.115	0.065
