# Supplementary material for: Elongator and codon bias regulate protein levels in mammalian peripheral neurons
Source: Nat Commun. 2018 Mar 1;9:889. doi: 10.1038/s41467-018-03221-z (PMC5832791; doi:10.1038/s41467-018-03221-z)
Supplement: Supplementary file 9 — Supplementary Data 6 [file 41467_2018_3221_MOESM9_ESM.xlsx]

## Sheet: Sheet1
Supplementary Data 6. Misregulated double-strand break repair genes (protein fold change < -2.0, or > 2.0).
Gene	Protein ID	CCDS ID	Description	GO ID(s)	GO term(s)	IKAP CKO DRG pool log10 intensity	control DRG pool log10 intensity	Protein FC	Transcript FC	Total Codons	Total AA ending codons (AAA + CAA + GAA)	Total AG ending codons (AAG + CAG + GAG)	AA/AG	Percent AA	Percent AG	Alias (Transcriptome)
Apbb1	Q9QXJ1	CCDS80776.1	amyloid beta (A4) precursor protein-binding, family B, member 1	GO:0006302	double-strand break repair	8.48	8.01	2.9	-1.31	711	29	103	0.28	0.041	0.145
Atm	Q62388	CCDS40636.1	ataxia telangiectasia mutated	GO:0000724	double-strand break repair via homologous recombination	9.38	9.75	-2.3	-1.01	3067	317	265	1.2	0.103	0.086
Babam1	Q3UI43	CCDS40381.1	BRISC and BRCA1 A complex member 1	GO:0006302	double-strand break repair	9.55	8.25	19.8		334	13	59	0.22	0.039	0.177
Bccip	Q9CWI3	CCDS21935.1	BRCA2 and CDKN1A-interacting protein	GO:0006281	DNA repair	7.11	8.36	-17.7	1.14	317	32	52	0.62	0.101	0.164
Brca2	P97929	CCDS39411.1	breast cancer 2, early onset	GO:0000724,GO:0006302	double-strand break repair,double-strand break repair via homologous recombination	double-strand break repair,double-strand break repair via homologous recombination	double-strand break repair,double-strand break repair via homologous recombination	double-strand break repair,double-strand break repair via homologous recombination	double-strand break repair,double-strand break repair via homologous recombination	3330	425	280	1.52	0.128	0.084
Brcc3	P46737	CCDS41031.1	BRCA1/BRCA2-containing complex, subunit 3	GO:0006302	double-strand break repair	8.42	7.78	4.4		292	33	30	1.1	0.113	0.103
Brip1	Q5SXJ3	CCDS25197.1	BRCA1 interacting protein C-terminal helicase 1	GO:0010705,GO:1990918	double-strand break repair involved in meiotic recombination,meiotic DNA double-strand break processing involved in reciprocal meiotic recombination	8.35	8.72	-2.3	1.35	1175	119	109	1.09	0.101	0.093
Ccdc155	Q80VJ8	CCDS21234.2	coiled-coil domain containing 155	GO:0000724	double-strand break repair via homologous recombination	8.46	8.13	2.1		649	27	126	0.21	0.042	0.194
Dclre1a	S4R1N2	CCDS29917.2	DNA cross-link repair 1A	GO:0006303	double-strand break repair via nonhomologous end joining	8.51	8.16	2.2	-1.08	1048	90	111	0.81	0.086	0.106
Ddx11	Q6AXC6	CCDS28945.1	DEAD/H (Asp-Glu-Ala-Asp/His) box helicase 11	GO:2000781	positive regulation of double-strand break repair	7.72	7.28	2.8		881	49	134	0.37	0.056	0.152
Dmc1	Q61880	CCDS27644.1	DNA meiotic recombinase 1	GO:0000730	DNA recombinase assembly	8.65	7.83	6.6		341	41	29	1.41	0.12	0.085
Dna2	Q6ZQJ5	CCDS35923.1	DNA replication helicase/nuclease 2	GO:0000729	DNA double-strand break processing	8.27	8.96	-4.8		1063	65	114	0.57	0.061	0.107
Dtx3l	Q3UIR3	CCDS37325.1	deltex 3-like, E3 ubiquitin ligase	GO:0006302	double-strand break repair	8.11	8.55	-2.8		749	60	102	0.59	0.08	0.136
Esco2	Q8CIB9	CCDS27216.1	establishment of sister chromatid cohesion N-acetyltransferase 2	GO:0006302	double-strand break repair	10.55	8.43	132.4	1.28	593	76	50	1.52	0.128	0.084
Eya3	Q6P4T3	CCDS18729.1	EYA transcriptional coactivator and phosphatase 3	GO:0006302	double-strand break repair	7.36	6.21	14.1	-1.04	527	37	56	0.66	0.07	0.106
Fancb	Q5XJY6	CCDS53242.1	Fanconi anemia, complementation group B	GO:1905168,GO:1990414,GO:2000042	negative regulation of double-strand break repair via homologous recombination,positive regulation of double-strand break repair via homologous recombination,replication-born double-strand break repair via sister chromatid exchange	9.88	8.33	35.5		854	75	71	1.06	0.088	0.083
Fign	E0CYB7	CCDS16070.1	fidgetin	GO:0010569	regulation of double-strand break repair via homologous recombination	8.23	8.53	-2	1.26	760	45	52	0.87	0.059	0.068
Foxm1	O08696	CCDS20570.1	forkhead box M1	GO:2000781	positive regulation of double-strand break repair	8.32	7.89	2.7	1.15	758	38	105	0.36	0.05	0.139
Gins4	Q99LZ3	CCDS22190.1	GINS complex subunit 4 (Sld5 homolog)	GO:0000727	double-strand break repair via break-induced replication	8.93	8.54	2.4		224	19	38	0.5	0.085	0.17
H2afx	P27661	CCDS23105.1	H2A histone family, member X	GO:0000724	double-strand break repair via homologous recombination	11.25	10.45	6.3	1.36	144	1	25	0.04	0.007	0.174
Helb	Q6NVF4	CCDS24203.1	helicase (DNA) B	GO:1903775,GO:2000042	negative regulation of double-strand break repair via homologous recombination,regulation of DNA double-strand break processing	7.79	8.13	-2.2	-1.02	1075	101	122	0.83	0.094	0.113
Kdm2a	F6YRW4	CCDS37886.1	lysine (K)-specific demethylase 2A	GO:0006303	double-strand break repair via nonhomologous end joining	8.48	8.83	-2.3		1162	96	113	0.85	0.083	0.097
Kdm4d	Q3U2K5	CCDS22822.2	lysine (K)-specific demethylase 4D	GO:0000724,GO:2001034	double-strand break repair via homologous recombination,positive regulation of double-strand break repair via nonhomologous end joining	8.57	9.16	-3.9		511	27	59	0.46	0.053	0.115
Lig3	K4DI59	CCDS25147.1	ligase III, DNA, ATP-dependent	GO:0006302,GO:0006303,GO:0097681	double-strand break repair,double-strand break repair via alternative nonhomologous end joining,double-strand break repair via nonhomologous end joining	8.09	8.91	-6.7	1.04	1013	68	126	0.54	0.067	0.124
Marf1	Q8BJ34	CCDS37262.1	meiosis arrest female 1	GO:0006302	double-strand break repair	9.26	9.73	-3		1737	124	181	0.69	0.071	0.104
Mcm9	Q2KHI9	CCDS23846.1	minichromosome maintenance 9 homologous recombination repair factor	GO:0000724	double-strand break repair via homologous recombination	9	9.5	-3.2		1291	111	120	0.93	0.086	0.093
Meiob	Q9D513	CCDS50020.1	meiosis specific with OB domains	GO:0000724	double-strand break repair via homologous recombination	7.88	8.29	-2.6		471	49	24	2.04	0.104	0.051
Mlh1	Q9JK91	CCDS40784.1	mutL homolog 1	GO:0006303	double-strand break repair via nonhomologous end joining	9.03	8.45	3.9	-1.1	761	53	87	0.61	0.07	0.114
Mms22l	B1AUR6	CCDS18006.2	MMS22-like, DNA repair protein	GO:0000724	double-strand break repair via homologous recombination	8.57	9.03	-2.9		1239	112	107	1.05	0.09	0.086
Msh2	P43247	CCDS29019.1	mutS homolog 2	GO:0006302	double-strand break repair	8.8	8.24	3.6	-1.1	936	77	116	0.66	0.082	0.124
Mta1	Q8K4B0	CCDS36574.1	metastasis associated 1	GO:0006302	double-strand break repair	8.96	10.04	-11.9	1.23	699	31	89	0.35	0.044	0.127
Oraov1	Q8CH62	CCDS22054.1	oral cancer overexpressed 1	GO:0000724	double-strand break repair via homologous recombination	8.36	7.66	5	-1.28	152	8	20	0.4	0.053	0.132
Parp1	Q921K2	CCDS15569.1	poly (ADP-ribose) polymerase family, member 1	GO:0006302	double-strand break repair	10.35	9.41	8.7	-1.08	1015	57	181	0.31	0.056	0.178
Parp3	Q3ULW8	CCDS23480.1	poly (ADP-ribose) polymerase family, member 3	GO:0006302	double-strand break repair	8.07	9.1	-10.7	1.21	529	28	83	0.34	0.053	0.157
Parp9	Q8CAS9	CCDS37326.1	poly (ADP-ribose) polymerase family, member 9	GO:0006302	double-strand break repair	9.49	8.8	4.9		831	79	77	1.03	0.095	0.093
Pml	Q60953	CCDS23239.1	promyelocytic leukemia	GO:2000779	regulation of double-strand break repair	8.38	7.3	12.2	-1.01	886	47	127	0.37	0.053	0.143
Pola1	P33609	CCDS30272.1	polymerase (DNA directed), alpha 1	GO:0006303	double-strand break repair via nonhomologous end joining	7.99	8.53	-3.4	-1.08	1466	165	151	1.09	0.113	0.103
Polq	Q80XB7	CCDS28158.1	polymerase (DNA directed), theta	GO:0006302,GO:0097681,GO:2000042	double-strand break repair,double-strand break repair via alternative nonhomologous end joining,negative regulation of double-strand break repair via homologous recombination	9.08	9.53	-2.8	-1.1	2545	219	262	0.84	0.086	0.103
Ppp4c	P97470	CCDS21844.1	protein phosphatase 4, catalytic subunit	GO:0010569	regulation of double-strand break repair via homologous recombination	8.74	8.42	2.1	1.08	308	15	32	0.47	0.049	0.104
Ppp4r2	Q0VGB7	CCDS20391.1	protein phosphatase 4, regulatory subunit 2	GO:0010569	regulation of double-strand break repair via homologous recombination	8.96	9.59	-4.3	1.04	418	50	53	0.94	0.12	0.127
Psmd14	O35593	CCDS38127.1	proteasome (prosome, macropain) 26S subunit, non-ATPase, 14	GO:0000724,GO:0006303	double-strand break repair via homologous recombination,double-strand break repair via nonhomologous end joining	9.7	8.94	5.7	1.05	311	32	24	1.33	0.103	0.077
Rad21	Q61550	CCDS27463.1	RAD21 cohesin complex component	GO:0006302	double-strand break repair	8.56	9.03	-2.9	1.16	636	55	99	0.56	0.086	0.156
Rad21l	R4GML2	CCDS50747.2	RAD21-like (S. pombe)	GO:0000724,GO:0006302	double-strand break repair,double-strand break repair via homologous recombination	7.56	7.89	-2.2		553	67	45	1.49	0.121	0.081
Rad51ap1	Q8C551	CCDS39644.1	RAD51 associated protein 1	GO:0000724,GO:0010569	double-strand break repair via homologous recombination,regulation of double-strand break repair via homologous recombination	8.69	7.78	8.2	-1.04	338	45	36	1.25	0.133	0.107
Rad51b	O35719	CCDS56845.1	RAD51 paralog B	GO:0000707,GO:0000724	double-strand break repair via homologous recombination,meiotic DNA recombinase assembly	8	5.74	184.1		259	19	27	0.7	0.073	0.104
Rad51d	O55230	CCDS36250.1	RAD51 paralog D	GO:0000707,GO:0000724	double-strand break repair via homologous recombination,meiotic DNA recombinase assembly	7.64	8.54	-7.9		330	13	41	0.32	0.039	0.124
Rad54b	Q6PFE3	CCDS17970.1	RAD54 homolog B (S. cerevisiae)	GO:0000724	double-strand break repair via homologous recombination	8.97	8.13	6.9		887	83	87	0.95	0.094	0.098
Rad54l	P70270	CCDS18504.1	RAD54 like (S. cerevisiae)	GO:0000724,GO:0006302	double-strand break repair,double-strand break repair via homologous recombination	7.58	8.51	-8.5	1.32	748	37	98	0.38	0.049	0.131
Rbbp8	Q80YR6	CCDS37738.1	retinoblastoma binding protein 8, endonuclease	GO:0000724,GO:0010792	DNA double-strand break processing involved in repair via single-strand annealing,double-strand break repair via homologous recombination	6.72	8.78	-114.3		894	129	95	1.36	0.144	0.106
Recql	Q9Z129	CCDS39695.1	RecQ protein-like	GO:0000724	double-strand break repair via homologous recombination	9.45	8.84	4.1	-1.03	649	57	78	0.73	0.088	0.12
Rif1	Q6PR54	CCDS50583.1	replication timing regulatory factor 1	GO:2000042,GO:2001034	negative regulation of double-strand break repair via homologous recombination,positive regulation of double-strand break repair via nonhomologous end joining	9.77	9.45	2.1	1.1	2427	317	194	1.63	0.131	0.08
Rnf169	E9Q7F2	CCDS52322.1	ring finger protein 169	GO:2000780	negative regulation of double-strand break repair	7.67	8.53	-7.3		695	40	92	0.43	0.058	0.132
Rpa1	Q5SWN2	CCDS48847.1	replication protein A1	GO:0000724	double-strand break repair via homologous recombination	10.1	9.59	3.2	1.11	645	42	85	0.49	0.065	0.132
Rpa2	Q3TE40	CCDS18734.1	replication protein A2	GO:0000724,GO:0010569	double-strand break repair via homologous recombination,regulation of double-strand break repair via homologous recombination	8.72	8.41	2	1.15	271	11	29	0.38	0.041	0.107
Rpa3	Q9CQ71	CCDS19909.1	replication protein A3	GO:0000724	double-strand break repair via homologous recombination	8.66	7.94	5.2	1.23	122	15	11	1.36	0.123	0.09
Setx	Q8C859	CCDS38090.1	senataxin	GO:0006302	double-strand break repair	8.88	9.66	-6	1.03	2647	287	250	1.15	0.108	0.094	AW060766
Smc6	Q9CV94	CCDS25815.1	structural maintenance of chromosomes 6	GO:0000724	double-strand break repair via homologous recombination	9.37	7.84	33.8		1098	183	101	1.81	0.167	0.092
Spo11	Q9WTK8	CCDS17137.1	SPO11 meiotic protein covalently bound to DSB	GO:0000706,GO:1990918	double-strand break repair involved in meiotic recombination,meiotic DNA double-strand break processing	10.72	7.59	1331.8	1.12	397	17	36	0.47	0.043	0.091
Tonsl	G3UW83	CCDS27580.2	tonsoku-like, DNA repair protein	GO:0000724	double-strand break repair via homologous recombination	8.3	7.16	14		1364	80	186	0.43	0.059	0.136
Trip13	Q3UA06	CCDS26637.1	thyroid hormone receptor interactor 13	GO:0006302	double-strand break repair	8.63	8.15	3		433	33	44	0.75	0.076	0.102
Ube2v2	Q9D2M8	CCDS37265.1	ubiquitin-conjugating enzyme E2 variant 2	GO:0000729	DNA double-strand break processing	8.06	8.49	-2.7	-1.01	146	22	4	5.5	0.151	0.027
Ubr5	E9Q2H1	CCDS49595.1	ubiquitin protein ligase E3 component n-recognin 5	GO:2000780	negative regulation of double-strand break repair	9.2	8.58	4.1		2799	209	234	0.89	0.075	0.084
Wrn	O09053	CCDS22229.1	Werner syndrome RecQ like helicase	GO:0000724,GO:0006302	double-strand break repair,double-strand break repair via homologous recombination	8.47	8.9	-2.7	-1.1	1402	164	132	1.24	0.117	0.094
Xrcc1	Q60596	CCDS20955.1	X-ray repair complementing defective repair in Chinese hamster cells 1	GO:0006303	double-strand break repair via nonhomologous end joining	8.38	8.98	-4	1.39	632	33	89	0.37	0.052	0.141
Xrcc5	P27641	CCDS35608.1	X-ray repair complementing defective repair in Chinese hamster cells 5	GO:0006302,GO:0006303	double-strand break repair,double-strand break repair via nonhomologous end joining	8.59	9.05	-2.9	-1.15	733	88	83	1.06	0.12	0.113
Yy1	Q00899	CCDS26163.1	YY1 transcription factor	GO:0000724	double-strand break repair via homologous recombination	9.13	8.83	2	-1.09	415	21	61	0.34	0.051	0.147
Zfyve26	Q5DU37	CCDS36481.1	zinc finger, FYVE domain containing 26	GO:0000724	double-strand break repair via homologous recombination	8.46	9.21	-5.7	1.23	2530	146	313	0.47	0.058	0.124
