# Supplementary material for: Elongator and codon bias regulate protein levels in mammalian peripheral neurons
Source: Nat Commun. 2018 Mar 1;9:889. doi: 10.1038/s41467-018-03221-z (PMC5832791; doi:10.1038/s41467-018-03221-z)
Supplement: Supplementary file 10 — Supplementary Data 7 [file 41467_2018_3221_MOESM10_ESM.xlsx]

## Sheet: Sheet1
Supplementary Data 7. Codon usage of genes involved in double-strand break repair via nonhomologous end joining (NHEJ).
Gene name	Protein	ccds_id	Description	GO ID(s)	GO term(s)	Total Codons	Total AA ending codons (AAA + CAA + GAA)	Total AG ending codons (AAG + CAG + GAG)	AA/AG	Percent AA	Percent AG
3110062M04Rik		CCDS85030.1	RIKEN cDNA 3110062M04 gene	GO:0006303	double-strand break repair via nonhomologous end joining	184	13	23	0.57	0.0706522	0.125
Dclre1a	S4R1N2	CCDS29917.2	DNA cross-link repair 1A protein	GO:0006303	double-strand break repair via nonhomologous end joining	1048	90	111	0.81	0.086	0.106
Dclre1b	Q8BN95	CCDS17694.1	5' exonuclease Apollo	GO:0006303	double-strand break repair via nonhomologous end joining	542	38	48	0.79	0.07	0.089
Dclre1c	Q8K4J0	CCDS15650.1	Protein artemis	GO:0006303	double-strand break repair via nonhomologous end joining	706	58	68	0.85	0.082	0.096
Dek	Q7TNV0	CCDS26490.1	Protein DEK	GO:2001032	regulation of double-strand break repair via nonhomologous end joining	381	75	65	1.15	0.197	0.171
Ercc1	P07903	CCDS20898.1	DNA excision repair protein ERCC-1	GO:0006303	double-strand break repair via nonhomologous end joining	299	16	40	0.4	0.054	0.134
Ercc4	Q9QZD4	CCDS37256.1	DNA repair endonuclease XPF	GO:0006303	double-strand break repair via nonhomologous end joining	918	71	97	0.73	0.077	0.106
Hsf1	P38532	CCDS27572.1	Heat shock factor protein 1	GO:2001033	negative regulation of double-strand break repair via nonhomologous end joining	504	12	67	0.179104	0.0238095	0.132937
Kdm2a	F6YRW4	CCDS37886.1	F-box and leucine-rich repeat protein 11	GO:0006303	double-strand break repair via nonhomologous end joining	1162	96	113	0.85	0.083	0.097
Kdm4d	Q3U2K5	CCDS22822.2	Lysine-specific demethylase 4D	GO:2001034	positive regulation of double-strand break repair via nonhomologous end joining	511	27	59	0.46	0.053	0.115
Lig1	Q3U4X8		DNA ligase	GO:0006303	double-strand break repair via nonhomologous end joining	933	72	151	0.48	0.077	0.162
Lig3	K4DI59	CCDS25147.1	DNA ligase	GO:0097681,GO:0006303	double-strand break repair via alternative nonhomologous end joining,double-strand break repair via nonhomologous end joining	1013	68	126	0.54	0.067	0.124
Lig4	Q8BTF7	CCDS22092.1	DNA ligase 4	GO:0097680,GO:0006303	double-strand break repair via classical nonhomologous end joining,double-strand break repair via nonhomologous end joining	912	83	100	0.83	0.091	0.11
Mlh1	Q9JK91	CCDS40784.1	DNA mismatch repair protein Mlh1	GO:0006303	double-strand break repair via nonhomologous end joining	761	53	87	0.61	0.07	0.114
Mre11a	Q61216	CCDS22827.1	Double-strand break repair protein MRE11A	GO:0006303	double-strand break repair via nonhomologous end joining	707	52	76	0.68	0.074	0.107
Mrnip	Q9D1F5	CCDS48784.1	MRN complex-interacting protein	GO:2001032	regulation of double-strand break repair via nonhomologous end joining	336	25	46	0.54	0.0744048	0.136905
Nhej1	Q3KNJ2		Non-homologous end-joining factor 1	GO:0006303	double-strand break repair via nonhomologous end joining	693	14	32	0.4375	0.020202	0.046176
Nsd2	Q8BVE8	CCDS51467.1	Histone-lysine N-methyltransferase NSD2	GO:2001032	regulation of double-strand break repair via nonhomologous end joining	1366	140	153	0.915033	0.102489	0.112006
Nudt16l1	Q8VHN8	CCDS27927.1	Protein syndesmos	GO:2001033	negative regulation of double-strand break repair via nonhomologous end joining	212	9	21	0.43	0.042	0.099
Paxx	Q8K0Y7	CCDS15775.1	Protein Paxx	GO:0006303	double-strand break repair via nonhomologous end joining	206	9	18	0.5	0.0436893	0.0873786
Pola1	P33609	CCDS30272.1	DNA polymerase alpha catalytic subunit	GO:0006303	double-strand break repair via nonhomologous end joining	1466	165	151	1.09	0.113	0.103
Poll	Q9QXE2	CCDS29861.1	DNA polymerase lambda	GO:0006303	double-strand break repair via nonhomologous end joining	574	28	73	0.38	0.049	0.127
Polq	Q80XB7	CCDS28158.1	DNA polymerase theta	GO:0097681	double-strand break repair via alternative nonhomologous end joining	2545	219	262	0.84	0.086	0.103
Prkdc	P97313	CCDS27978.1	DNA-dependent protein kinase catalytic subunit	GO:0006303	double-strand break repair via nonhomologous end joining	4129	389	389	1	0.094	0.094
Prpf19	Q99KP6	CCDS57135.1	Pre-mRNA-processing factor 19	GO:0006303	double-strand break repair via nonhomologous end joining	524	18	68	0.26	0.034	0.13
Psmd14	O35593	CCDS38127.1	26S proteasome non-ATPase regulatory subunit 14	GO:0006303	double-strand break repair via nonhomologous end joining	311	32	24	1.33	0.103	0.077
Rif1	Q6PR54	CCDS50583.1	Telomere-associated protein RIF1	GO:2001034	positive regulation of double-strand break repair via nonhomologous end joining	2427	317	194	1.63	0.131	0.08
Rnf8	Q8VC56	CCDS37538.1	E3 ubiquitin-protein ligase RNF8	GO:0006303	double-strand break repair via nonhomologous end joining	489	33	98	0.34	0.067	0.2
Trp53bp1	A2AU91	CCDS50684.1	Tumor suppressor p53-binding protein 1	GO:0006303	double-strand break repair via nonhomologous end joining	1970	203	220	0.92	0.103	0.112
Uvrag	Q8C0K8	CCDS21476.1	Protein Uvrag	GO:0097680	double-strand break repair via classical nonhomologous end joining	699	43	87	0.49	0.062	0.124
Xrcc1	Q60596	CCDS20955.1	DNA repair protein XRCC1	GO:0006303	double-strand break repair via nonhomologous end joining	632	33	89	0.37	0.052	0.141
Xrcc4	Q924T3	CCDS26673.1	DNA repair protein XRCC4	GO:0006303	double-strand break repair via nonhomologous end joining	327	42	36	1.17	0.128	0.11
Xrcc5	P27641	CCDS35608.1	X-ray repair cross-complementing protein 5	GO:0006303	double-strand break repair via nonhomologous end joining	733	88	83	1.06	0.12	0.113
Xrcc6	P23475	CCDS37153.1	X-ray repair cross-complementing protein 6	GO:0097680,GO:0006303	double-strand break repair via classical nonhomologous end joining,double-strand break repair via nonhomologous end joining	609	40	102	0.39	0.066	0.167
