# Supplementary material for: Elongator and codon bias regulate protein levels in mammalian peripheral neurons
Source: Nat Commun. 2018 Mar 1;9:889. doi: 10.1038/s41467-018-03221-z (PMC5832791; doi:10.1038/s41467-018-03221-z)
Supplement: Supplementary file 11 — Supplementary Data 8 [file 41467_2018_3221_MOESM11_ESM.xlsx]

## Sheet: Sheet2
Supplementary Data 8. Potential Elongator targets: genes that were transcribed normally (transcript fold change < 1.5 and > -1.5) and consist of < 150 total codons with an AA:AG ratio < 0.2.
* Average AA:AG ratio in mouse = 0.67.
Protein	Gene	CCDS	Description	IKAP CKO DRG pool log10 intensity	control DRG pool log10 intensity	Protein FC	Transcript FC	Total Codons	Total AA ending codons (AAA + CAA + GAA)	Total AG ending codons (AAG + CAG + GAG)	AA/AG*	Percent AA	Percent AG
P62743	Ap2s1	CCDS52042.1	AP-2 complex subunit sigma	8.91	8.36	3.5	-1.21	143	3	24	0.13	0.021	0.168
Q9Z2E5	Atoh7	CCDS23896.1	Protein atonal homolog 7	7.22	7.71	-3.2	-1.03	150	2	20	0.1	0.013	0.133
O35153	Bet1l	CCDS21987.1	BET1-like protein	8.86	8.89	-1.1	1.2	112	1	9	0.11	0.009	0.08
P86547	Bglap2	CCDS17473.1	Osteocalcin-2	9.29	9.29	-1	1.33	96	2	13	0.15	0.021	0.135
G3UZ90	Calm3	CCDS39789.1	Calmodulin	9.6	9.25	2.3	-1.18	150	4	31	0.13	0.027	0.207
Q6QWF9	Camk2n1	CCDS38930.1	Calcium/calmodulin-dependent protein kinase II inhibitor 1	8.45	8.63	-1.5	1.03	79	2	11	0.18	0.025	0.139
D3YUZ5	Cdc42se1	CCDS38545.1	CDC42 small effector protein 1	8.39	8.65	-1.8	1.06	81	2	12	0.17	0.025	0.148
Q9CQI6	Cotl1	CCDS22712.1	Coactosin-like protein	9.28	9.01	1.9	1.13	143	3	24	0.13	0.021	0.168
P62965	Crabp1	CCDS23195.1	Cellular retinoic acid-binding protein 1	8.36	7.73	4.2	-1.06	138	3	23	0.13	0.022	0.167
P61804	Dad1	CCDS27084.1	Dolichyl-diphosphooligosaccharide--protein glycosyltransferase subunit DAD1	8.61	8.54	1.2	-1.19	114	1	9	0.11	0.009	0.079
Q8K4N3	Defb12	CCDS52496.1	Beta-defensin 12	7.58	7.83	-1.8	1.06	86	2	11	0.18	0.023	0.128
Q8BGW9	Defb29	CCDS38276.1	Beta-defensin 29	8.4	8.22	1.5	-1.01	79	2	13	0.15	0.025	0.165
Q9D164	Fxyd6	CCDS23133.1	FXYD domain-containing ion transport regulator 6	8.83	8.81	1.1	-1.04	95	3	16	0.19	0.032	0.168
Q9CXP8	Gng10	CCDS18217.1	Guanine nucleotide-binding protein G(I)/G(S)/G(O) subunit gamma-10	8.85	8.69	1.4	1.08	69	0	14	0	0	0.203
P63078	Gng8	CCDS20856.1	Guanine nucleotide-binding protein G(I)/G(S)/G(O) subunit gamma-8	8.5	7.44	11.3	1.01	71	2	12	0.17	0.028	0.169
P27661	H2afx	CCDS23105.1	Histone H2AX	11.25	10.45	6.3	1.36	144	1	25	0.04	0.007	0.174
A7M7S6	Hba-x	CCDS24522.1	Hemoglobin subunit zeta	9.88	9.74	1.4	1.19	143	1	21	0.05	0.007	0.147
Q8CGP4	Hist1h2aa	CCDS26374.1	Histone H2A	11.2	10.12	12	-1.03	130	3	21	0.14	0.023	0.162
P22752	Hist1h2ab	CCDS26364.1	Histone H2A type 1	11.25	10.42	6.8	1.03	131	0	25	0	0	0.191
B2RVF0	Hist1h2ad	CCDS26351.1	Histone H2A	11.23	10.42	6.5	1.35	131	2	23	0.09	0.015	0.176
Q8CGP6	Hist1h2ah	CCDS26304.1	Histone H2A type 1-H	11.23	10.39	6.8	1.44	129	0	24	0	0	0.186
Q8CGP7	Hist1h2ak	CCDS26293.1	Histone H2A type 1-K	11.25	10.54	5.1	1.35	131	1	24	0.04	0.008	0.183
Q64475	Hist1h2bb	CCDS26363.1	Histone H2B type 1-B	11.09	11.18	-1.2	-1.03	127	2	28	0.07	0.016	0.22
Q6ZWY9	Hist1h2bc	CCDS26357.1	Histone H2B type 1-C/E/G	11.02	11.19	-1.5	1.11	127	1	29	0.03	0.008	0.228
P10853	Hist1h2bf	CCDS26350.1	Histone H2B type 1-F/J/L	11	10.96	1.1	1.28	127	1	29	0.03	0.008	0.228
Q64478	Hist1h2bh	CCDS26343.1	Histone H2B type 1-H	11.09	10.7	2.5	1.2	127	2	28	0.07	0.016	0.22
A0JLV3	Hist1h2bj	CCDS26308.1	Histone H2B	11.02	11.18	-1.4	1.25	127	1	29	0.03	0.008	0.228
Q8CGP1	Hist1h2bk	CCDS26305.1	Histone H2B type 1-K	11.12	11.18	-1.1	1.14	127	1	29	0.03	0.008	0.228
P10854	Hist1h2bm	CCDS26290.1	Histone H2B type 1-M	11.02	10.7	2.1	1.04	127	1	29	0.03	0.008	0.228
P68433	Hist1h3a	CCDS26368.1	Histone H3.1	9.79	10.75	-9.1	1.11	137	2	26	0.08	0.015	0.19
A1L0U3	Hist1h3e	CCDS26347.1	Histone H3	10.66	10.44	1.7	1.38	137	1	27	0.04	0.007	0.197
Q6GSS7	Hist2h2aa1	CCDS57242.1	Histone H2A type 2-A	11.23	10.36	7.3	-1.01	131	2	24	0.08	0.015	0.183
Q64523	Hist2h2ac	CCDS17634.1	Histone H2A type 2-C	11.23	10.17	11.3	1.38	130	2	24	0.08	0.015	0.185
B2RTM0	Hist2h4	CCDS51002.1	Histone H4	10.7	10.79	-1.2	1.04	104	1	16	0.06	0.01	0.154
Q8BFU2	Hist3h2a	CCDS24755.1	Histone H2A type 3	11.23	10.54	4.8	1.2	131	4	21	0.19	0.031	0.16
Q9CY46	Lsm4	CCDS40374.1	LSM4 homolog, U6 small nuclear RNA associated (S. cerevisiae), isoform CRA_b	8.42	7.94	3	1.05	139	2	25	0.08	0.014	0.18
P34884	Mif	CCDS23934.1	Macrophage migration inhibitory factor	9.54	9.6	-1.1	-1.28	116	0	11	0	0	0.095
Q9D1H8	Mrpl53	CCDS20272.1	39S ribosomal protein L53, mitochondrial	7.9	8.1	-1.6	-1.09	119	2	10	0.2	0.017	0.084
Q9CQ91	Ndufa3	CCDS39728.1	NADH dehydrogenase [ubiquinone] 1 alpha subcomplex subunit 3	8.59	8.47	1.3	1.04	85	0	7	0	0	0.082
Q9QUL3	Pla2g2e	CCDS18835.1	Group IIE secretory phospholipase A2	8.54	8.93	-2.5	-1	143	2	14	0.14	0.014	0.098
Q9JJI8	Rpl38	CCDS36365.1	60S ribosomal protein L38	9.44	9.39	1.1	-1.07	71	3	18	0.17	0.042	0.254
P63276	Rps17	CCDS40006.1	40S ribosomal protein S17	8.93	8.85	1.2	1.04	136	3	26	0.12	0.022	0.191
Q8C2P0	Scand1	CCDS38298.1	Putative uncharacterized protein	8.68	8.92	-1.7	1.14	143	3	22	0.14	0.021	0.154
P62317	Snrpd2	CCDS20892.1	Small nuclear ribonucleoprotein Sm D2	8.8	8.26	3.5	-1.04	119	5	25	0.2	0.042	0.21
G3UZX6	Sumo3	CCDS23958.1	Small ubiquitin-related modifier 3	8.58	8.58	1	-1.06	111	4	22	0.18	0.036	0.198
Q8VCK7	Sycn	CCDS21048.1	Syncollin	8.35	7.98	2.3	1.05	135	2	13	0.15	0.015	0.096
P62073	Timm10	CCDS38161.1	Mitochondrial import inner membrane translocase subunit Tim10	8.06	8.09	-1.1	-1.19	91	2	20	0.1	0.022	0.22
B0QZN5	Vamp2	CCDS24881.1	Vesicle-associated membrane protein 2	9.31	8.97	2.2	-1.34	117	3	16	0.19	0.026	0.137
O70404	Vamp8	CCDS39514.1	Vesicle-associated membrane protein 8	7.54	7.74	-1.6	1.27	102	2	17	0.12	0.02	0.167
