# Supplementary material for: Elongator and codon bias regulate protein levels in mammalian peripheral neurons
Source: Nat Commun. 2018 Mar 1;9:889. doi: 10.1038/s41467-018-03221-z (PMC5832791; doi:10.1038/s41467-018-03221-z)
Supplement: Supplementary file 12 — Supplementary Data 9 [file 41467_2018_3221_MOESM12_ESM.xlsx]

## Sheet: downregulated
Table S9: List of downregulated proteins that were used to determine GO biological processes; genes encoding proteins with a fold change < -2 and an AA:AG ratio > 1.3 and transcript size > 1005 codons.
*All genes were transcribed at normal levels (>-1.5 and <1.5)
Protein	Gene name	ccds_id	Description	IKAP CKO DRG pool log10 intensity	control DRG pool log10 intensity	Protein FC	Transcriptome FC KO-CON	Transcriptome FC KO-CON2	Average Transcriptome FC	Total Codons	Total AA ending	Total AG ending	AA/AG	Percent AA	Percent AG	Alias (Transcriptome)
P97929	Brca2	CCDS39411.1	Breast cancer type 2 susceptibility protein homolog	9.98487	10.2809	-1.9773	-1.05943	-1.06872	-1.06408	3330	425	280	1.51786	0.127628	0.0840841
A2AHJ4	Brwd3	CCDS41100.1	Bromodomain and WD repeat-containing protein 3	8.65687	8.95121	-1.96945	-1.11489	-1.13989	-1.12739	1800	193	114	1.69298	0.107222	0.0633333
A2APR8	Bub1	CCDS50706.1	Mitotic checkpoint serine/threonine-protein kinase BUB1	8.48075	9.03038	-3.54513	-1.05349	-1.07205	-1.06277	1060	133	86	1.54651	0.125472	0.0811321
E9Q8I0	Cfh	CCDS48388.1	Complement factor H	8.95552	9.33228	-2.38102	-1.06183	-1.06223	-1.06203	1253	146	75	1.94667	0.11652	0.0598563
Q80YA9	Cnksr2	CCDS30501.1	Connector enhancer of kinase suppressor of ras 2	8.73942	9.37454	-4.31631	-1.14039	-1.16743	-1.15391	1033	122	89	1.37079	0.118103	0.0861568
Q9JMB8	Cntn6	CCDS20394.1	Contactin-6	9.25029	9.65279	-2.52637	-1.47571	-1.40779	-1.44175	1029	109	56	1.94643	0.105928	0.0544218
Q61245	Col11a1	CCDS17778.1	Collagen alpha-1(XI) chain	8.98389	9.71264	-5.35485	-1.14355	-1.17353	-1.15854	1805	178	124	1.43548	0.098615	0.0686981
Q63ZW6	Col4a5	CCDS41154.1	Col4a5 protein	8.80093	9.36291	-3.64738	1.22821	1.39792	1.31307	1692	132	76	1.73684	0.0780142	0.0449173
B2RSU7	Gcc2	CCDS23859.1	GRIP and coiled-coil domain containing 2	8.86386	9.183	-2.08518	-1.08907	-1.03272	-1.06089	1681	347	238	1.45798	0.206425	0.141582
Q9ER47	Kcnh7	CCDS38128.1	Potassium voltage-gated channel subfamily H member 7	8.78024	9.31811	-3.45044	-1.02708	-1.04286	-1.03497	1196	108	79	1.36709	0.090301	0.0660535
Q5SWW4	Med13	CCDS36267.1	Mediator of RNA polymerase II transcription subunit 13	7.98547	9.33935	-22.5886	-1.09912	-1.10631	-1.10272	2172	202	134	1.50746	0.0930018	0.0616943	Thrap1
Q3UZ64	Nfatc3	CCDS22628.1	Nuclear factor of activated T-cells c3 isoform IB-deltaXa	7.54222	7.9206	-2.38988	1.13688	1.18508	1.16098	1077	92	60	1.53333	0.0854225	0.0557103
Q99MR9	Ppp1r3a	CCDS19917.1	Protein phosphatase 1 regulatory subunit 3A	9.03848	9.71639	-4.76334	-1.01715	-1.00039	-1.00877	1090	141	84	1.67857	0.129358	0.0770642
F6WNY1	Tex16	CCDS30358.1	Protein Tex16	8.94035	9.29753	-2.27603	1.01866	1.04493	1.03179	1140	137	78	1.75641	0.120175	0.0684211
F8VPU6	Usp9y	CCDS30544.1	Ubiquitin carboxyl-terminal hydrolase	8.65451	9.21773	-3.65785	-1.03472	-1.04304	-1.03888	2557	312	143	2.18182	0.122018	0.0559249
Q62059	Vcan	CCDS36740.1	Versican core protein	9.16014	9.68372	-3.33868	1.04495	1.10581	1.07538	3355	374	245	1.52653	0.111475	0.0730253
E9QML5	Zfp638	CCDS20288.1	Zinc finger protein 638	8.91226	9.46747	-3.59092	1.05121	1.14041	1.09581	1927	278	173	1.60694	0.144266	0.0897769

## Sheet: upregulated
Supplementary Data 9. List of upregulated genes that were used to determine GO biological processes: genes encoding proteins with a fold change > 2 and an AA:AG ratio < 0.3 and transcript size < 300 codons.
*All genes were transcribed at normal levels (>-1.5 and <1.5)
Protein	Gene name	Description	IKAP CKO DRG pool log10 intensity	control DRG pool log10 intensity	Protein FC	Transcript FC	Total Codons	Total AA ending codons (AAA + CAA + GAA)	Total AG ending codons (AAG + CAG + GAG)	AA/AG	Percent AA	Percent AG	Accession	Protein Product	ccds_id
A2AKE5	1700003F12Rik	Protein 1700003F12Rik	8.35921	7.32558	10.8052	-1.06291	198	7	29	0.241379	0.0353535	0.146465	NM_029305.1	NP_083581.1	CCDS16933.1
Q8BHX0	4933402J07Rik	Protein 4933402J07Rik	9.51953	8.60991	8.1212	1.02042	271	16	54	0.296296	0.0590406	0.199262	NM_177901.2	NP_808569.1	CCDS52626.1
Q91WK7	Ankrd54	Ankyrin repeat domain-containing protein 54	8.47452	7.47633	9.95856	1.06921	300	10	36	0.277778	0.0333333	0.12	NM_144849.1	NP_659098.1	CCDS37139.1
P62743	Ap2s1	AP-2 complex subunit sigma	8.90931	8.36195	3.52659	-1.20683	143	3	24	0.125	0.020979	0.167832	NM_198613.1	NP_941015.1	CCDS52042.1
P63082	Atp6v0c	V-type proton ATPase 16 kDa proteolipid subunit	8.57404	8.07653	3.14416	-1.00491	156	2	8	0.25	0.0128205	0.0512821	NM_009729		CCDS28476.1
Q07813	Bax	Apoptosis regulator BAX	8.24614	7.39066	7.16931	1.058	193	6	24	0.25	0.0310881	0.124352	NM_007527.2	NP_031553.1	CCDS21246.1
O88992	C1ql1	C1q-related factor	7.52962	7.19432	2.16418	-1.01135	259	3	21	0.142857	0.011583	0.0810811	NM_011795.1	NP_035925.1	CCDS25509.1
Q4ZJM9	C1ql4	Complement C1q-like protein 4	9.50237	9.18366	2.0831	1.03324	239	2	16	0.125	0.0083682	0.0669456	NM_001024702.1	NP_001019873.1	CCDS27814.1
Q91ZM8	Cabp7	Calcium-binding protein 7	9.33999	8.06654	18.7695	-1.11334	216	1	40	0.025	0.00462963	0.185185	NM_138948.2		CCDS24390.1
G3UZ90	Calm3	Calmodulin	9.60131	9.24622	2.26513	-1.18233	150	4	31	0.129032	0.0266667	0.206667	NM_007590.2		CCDS39789.1
B7ZNQ8	Calm4	Calm4 protein	7.64142	6.9919	4.46188	1.08731	149	8	32	0.25	0.0536913	0.214765	NM_020036.2	NP_064420.2	CCDS26215.1
O88696	Clpp	ATP-dependent Clp protease proteolytic subunit, mitochondrial	9.18085	8.24358	8.65497	1.11755	273	8	30	0.266667	0.029304	0.10989	NM_017393.1	NP_059089.1	CCDS28920.1
P62965	Crabp1	Cellular retinoic acid-binding protein 1	8.35686	7.73358	4.20035	-1.06368	138	3	23	0.130435	0.0217391	0.166667	NM_013496.1	NP_038524.1	CCDS23195.1
Q9CX80	Cygb	Cytoglobin	8.42312	7.62351	6.30391	1.37363	191	5	33	0.151515	0.026178	0.172775	NM_030206.1	NP_084482.1	CCDS25673.1
Q9DCM0	Ethe1	Persulfide dioxygenase ETHE1, mitochondrial	9.23613	8.666	3.71647	-1.08316	255	7	25	0.28	0.027451	0.0980392	NM_023154.2		CCDS20957.1
F6QQ55	Faap20	Protein 2610002J02Rik	8.84052	7.85931	9.57642	1.03949	187	4	21	0.190476	0.0213904	0.112299	XM_131827.3		CCDS57317.1
Q9R059	Fhl3	Four and a half LIM domains protein 3	8.07371	7.71903	2.26299	-1.01025	290	10	34	0.294118	0.0344828	0.117241	NM_010213.1	NP_034343.1	CCDS38874.1
Q9CYL5	Glipr2	Golgi-associated plant pathogenesis-related protein 1	9.20421	8.61676	3.86762	1.27506	155	5	28	0.178571	0.0322581	0.180645	NM_027450.3	NP_081726.1	CCDS18117.1
P63078	Gng8	Guanine nucleotide-binding protein G(I)/G(S)/G(O) subunit gamma-8	8.49707	7.44356	11.3113	1.00722	71	2	12	0.166667	0.028169	0.169014	NM_010320.2		CCDS20856.1
Q8R5I6	Gstm4	Glutathione S-transferase mu 4	8.77123	8.42074	2.24121	-1.31716	219	8	29	0.275862	0.0365297	0.13242	NM_026764.2	NP_081040.1	CCDS17748.1
Q64471	Gstt1	Glutathione S-transferase theta-1	8.77788	6.85006	84.6892	-1.23648	241	9	30	0.3	0.0373444	0.124481	NM_008185.2	NP_032211.2	CCDS23932.1
P27661	H2afx	Histone H2AX	11.251	10.4483	6.34899	1.35736	144	1	25	0.04	0.00694444	0.173611	NM_010436.2	NP_034566.1	CCDS23105.1
Q61657	Hes3	Transcription factor HES-3	8.1096	7.50957	3.98131	-1.08745	176	4	21	0.190476	0.0227273	0.119318	NM_008237.1		CCDS18997.1
P43274	Hist1h1e	Histone H1.4	9.13497	8.71811	2.61128	1.05251	220	14	54	0.259259	0.0636364	0.245455	NM_015787		CCDS26355.1
Q8CGP4	Hist1h2aa	Histone H2A	11.2009	10.1231	11.9636	-1.03416	130	3	21	0.142857	0.0230769	0.161538	NM_175658.1	NP_783589.1	CCDS26374.1
P22752	Hist1h2ab	Histone H2A type 1	11.2505	10.416	6.83124	1.02956	131	0	25	0	0	0.19084	NM_175660.1		CCDS26364.1
B2RVF0	Hist1h2ad	Histone H2A	11.2268	10.416	6.46871	1.35302	131	2	23	0.0869565	0.0152672	0.175573	NM_178188.3	NP_835495.1	CCDS26351.1
Q8CGP6	Hist1h2ah	Histone H2A type 1-H	11.2268	10.3941	6.80365	1.43974	129	0	24	0	0	0.186047	NM_175659.1	NP_783590.1	CCDS26304.1
Q8CGP7	Hist1h2ak	Histone H2A type 1-K	11.2505	10.5444	5.08248	1.34609	131	1	24	0.0416667	0.00763359	0.183206	NM_178183.1	NP_835490.1	CCDS26293.1
Q64478	Hist1h2bh	Histone H2B type 1-H	11.0941	10.7049	2.45045	1.20193	127	2	28	0.0714286	0.015748	0.220472	NM_178197.1	NP_835504.1	CCDS26343.1
P10854	Hist1h2bm	Histone H2B type 1-M	11.0199	10.7049	2.06562	1.03891	127	1	29	0.0344828	0.00787402	0.228346	NM_178200.1	NP_835507.1	CCDS26290.1
Q6GSS7	Hist2h2aa1	Histone H2A type 2-A	11.2256	10.3643	7.26608	-1.00732	131	2	24	0.0833333	0.0152672	0.183206	NM_013549		CCDS57242.1
Q64523	Hist2h2ac	Histone H2A type 2-C	11.2256	10.1715	11.3251	1.37709	130	2	24	0.0833333	0.0153846	0.184615	NM_175662		CCDS17634.1
Q8BFU2	Hist3h2a	Histone H2A type 3	11.2263	10.5444	4.80714	1.19681	131	4	21	0.190476	0.0305344	0.160305	NM_178218		CCDS24755.1
P17095	Hmga1	High mobility group protein HMG-I/HMG-Y	8.53653	8.17087	2.32091	-1.20207	108	7	29	0.241379	0.0648148	0.268519	NM_016660.1		CCDS28564.1
Q9CY46	Lsm4	LSM4 homolog, U6 small nuclear RNA associated (S. cerevisiae), isoform CRA_b	8.41732	7.94257	2.98364	1.05384	139	2	25	0.08	0.0143885	0.179856	NM_015816.1	NP_056631.1	CCDS40374.1
Q9WTL7	Lypla2	Acyl-protein thioesterase 2	9.0795	8.5724	3.21439	-1.11382	232	6	22	0.272727	0.0258621	0.0948276	NM_011942.1	NP_036072.1	CCDS18797.1
O54790	Mafg	Transcription factor MafG	8.95147	8.36432	3.86502	1.06708	163	2	39	0.0512821	0.0122699	0.239264	NM_010756.3	NP_034886.1	CCDS25748.1
E9QNR9	Odf3	Outer dense fiber protein 3	9.08269	8.40773	4.73116	-1.01997	255	5	28	0.178571	0.0196078	0.109804	NM_027019.1	NP_081295.1	CCDS40177.1
P60487	Pdxp	Pyridoxal phosphate phosphatase	7.30753	6.96815	2.18465	-1.02676	293	4	26	0.153846	0.0136519	0.0887372	NM_020271.1		CCDS27627.1
Q62066	Phox2a	Paired mesoderm homeobox protein 2A	8.19042	7.7777	2.58653	-1.05406	281	6	34	0.176471	0.0213523	0.120996	NM_008887.1	NP_032913.1	CCDS21514.1
Q9D1G2	Pmvk	Phosphomevalonate kinase	8.60141	8.04417	3.60778	-1.46022	193	5	32	0.15625	0.0259067	0.165803	NM_026784.1	NP_081060.1	CCDS17511.1
Q9DB28	Pop5	Ribonuclease P/MRP protein subunit POP5	9.33149	7.82921	31.7896	-1.47525	170	5	19	0.263158	0.0294118	0.111765	NM_026398.2	NP_080674.1	CCDS19583.1
Q7TT52	Ppp1r14d	Protein phosphatase 1 regulatory subunit 14D	7.79905	7.39869	2.51398	-1.05705	176	6	27	0.222222	0.0340909	0.153409	NM_028104.2	NP_082380.1	CCDS71118.1
P63013	Prrx1	Paired mesoderm homeobox protein 1	8.87112	7.91215	9.09853	1.09156	246	9	32	0.28125	0.0365854	0.130081	NM_175686.3	NP_783617.2	CCDS15427.1
P35294	Rab19	Ras-related protein Rab-19	9.24606	8.52536	5.25656	-1.08789	218	9	30	0.3	0.0412844	0.137615	NM_011226.1	NP_035356.1	CCDS20021.1
P35295	Rab20	Ras-related protein Rab-20	8.27779	7.16496	12.9667	-1.05589	234	7	36	0.194444	0.0299145	0.153846	NM_011227.1	NP_035357.1	CCDS22095.1
P63011	Rab3a	Ras-related protein Rab-3A	8.77869	7.94452	6.82606	-1.32155	221	6	33	0.181818	0.0271493	0.149321	NM_009001.3	NP_033027.1	CCDS22379.1
Q9CZT8	Rab3b	Ras-related protein Rab-3B	8.72738	8.33838	2.4491	-1.15328	220	8	28	0.285714	0.0363636	0.127273	NM_023537.4		CCDS18459.1
P35276	Rab3d	Ras-related protein Rab-3D	8.83075	7.9357	7.85332	-1.40833	220	7	26	0.269231	0.0318182	0.118182	NM_031874.3	NP_114080.2	CCDS22912.1
Q91ZR1	Rab4b	Ras-related protein Rab-4B	9.01674	8.10627	8.13702	-1.4146	214	8	28	0.285714	0.0373832	0.130841	NM_029391.1	NP_083667.1	CCDS21012.1
P60764	Rac3	Ras-related C3 botulinum toxin substrate 3	8.82144	8.47408	2.22516	-1.33732	193	6	21	0.285714	0.0310881	0.108808	NM_133223.2	NP_573486.1	CCDS25754.1
Q08AT1	Rasl12	Ras-like protein family member 12	8.56254	6.63057	85.4997	1.34561	267	7	35	0.2	0.0262172	0.131086	NM_001033158.1	NP_001028330.1	CCDS23290.1
O70456	Sfn	14-3-3 protein sigma	9.98264	9.553	2.68928	-1.0614	249	8	50	0.16	0.0321285	0.200803	NM_018754.1	NP_061224.1	CCDS18754.1
P62317	Snrpd2	Small nuclear ribonucleoprotein Sm D2	8.79619	8.25702	3.46076	-1.03876	119	5	25	0.2	0.0420168	0.210084	XM_133225.1		CCDS20892.1
Q91XH5	Spr	Sepiapterin reductase	8.24768	7.31909	8.48378	-1.32949	263	9	30	0.3	0.0342205	0.114068	NM_011467.1	NP_035597.1	CCDS51826.1
G5E8D1	Sprr2k	Small proline-rich protein 2K	8.19095	7.6621	3.37944	-1.10868	69	4	17	0.235294	0.057971	0.246377	NM_011477.2	NP_035607.1	CCDS38512.1
Q8VCK7	Sycn	Syncollin	8.34848	7.98182	2.32625	1.05165	135	2	13	0.153846	0.0148148	0.0962963	NM_026716.2	NP_080992.2	CCDS21048.1
Q9QVN7	Tcea2	Transcription elongation factor A protein 2	8.58682	7.84668	5.49722	-1.16496	300	8	48	0.166667	0.0266667	0.16	NM_009326.1	NP_033352.1	CCDS17219.1
Q8C0Y1	Tgif2	Homeobox protein TGIF2	9.00883	8.63727	2.3527	1.05209	238	7	33	0.212121	0.0294118	0.138655	NM_173396.1		CCDS16969.1
P25785	Timp2	Metalloproteinase inhibitor 2	8.49554	7.89478	3.98802	1.07637	221	6	31	0.193548	0.0271493	0.140271	NM_011594.2		CCDS25699.1
Q78IS1	Tmed3	Transmembrane emp24 domain-containing protein 3	8.79537	7.94991	7.00586	1.15117	222	7	32	0.21875	0.0315315	0.144144	NM_025360.1	NP_079636.1	CCDS23396.1
Q792Z1	Try10	MCG140784	8.74588	8.03083	5.18854	1.00114	247	5	26	0.192308	0.0202429	0.105263	NM_001038996.1	NP_001034085.1	CCDS20046.1
Q9Z2S7	Tsc22d3	TSC22 domain family protein 3	8.31327	7.93259	2.40262	1.41013	202	7	40	0.175	0.0346535	0.19802	NM_001077364.1	NP_001070832.1	CCDS41150.1
B0QZN5	Vamp2	Vesicle-associated membrane protein 2	9.31301	8.97359	2.18488	-1.34074	117	3	16	0.1875	0.025641	0.136752	NM_009497.2		CCDS24881.1
P63024	Vamp3	Vesicle-associated membrane protein 3	9.31301	8.90702	2.5468	1.31884	104	4	14	0.285714	0.0384615	0.134615	NM_009498.3	NP_033524.1	CCDS18979.1
D3Z1S2	Wbscr22	Probable 18S rRNA (guanine-N(7))-methyltransferase	8.70107	7.69421	10.1592	-1.08362	282	7	41	0.170732	0.0248227	0.14539	NM_025375.1		CCDS19732.2
